# Supplementary material for: Risk coefficient model of necroptosis-related lncRNA in predicting the prognosis of patients with lung adenocarcinoma
Source: Sci Rep. 2022 Jun 29;12:11005. doi: 10.1038/s41598-022-15189-4 (PMC9243036; doi:10.1038/s41598-022-15189-4)
Supplement: Supplementary file 3 — Supplementary Table 2. [file 41598_2022_15189_MOESM3_ESM.xlsx]

## Sheet: Sheet1
Necroptosis-related genes	Necroptosis-related lncRNAs	Correlation coefficient	P-value	Regulation
TSC1	AC067852.3	0.609323	7.71116e-52	postive
OTULIN	AC067852.3	0.615544	3.73447e-53	postive
CFLAR	AC067852.3	0.644932	8.756e-60	postive
BRAF	AC067852.3	0.780371	5.38356e-103	postive
ATRX	AC067852.3	0.73468	1.8944e-85	postive
BRAF	AC079907.1	0.611139	3.20859e-52	postive
BRAF	AL117379.1	0.679646	1.27673e-68	postive
OTULIN	RHOQ-AS1	0.619397	5.53181e-54	postive
BRAF	RHOQ-AS1	0.641295	6.34241e-59	postive
ATRX	RHOQ-AS1	0.630045	2.45421e-56	postive
CYLD	LINC00852	0.603697	1.12626e-50	postive
BRAF	LINC00852	0.759395	1.8774e-94	postive
ATRX	LINC00852	0.725225	2.87863e-82	postive
OTULIN	AC025287.3	0.600499	5.04923e-50	postive
CYLD	AC025287.3	0.656465	1.36945e-62	postive
BRAF	AC025287.3	0.659414	2.50631e-63	postive
ATRX	AC025287.3	0.716502	1.90066e-79	postive
OTULIN	AC002128.2	0.601301	3.47218e-50	postive
BRAF	AC002128.2	0.689997	1.69661e-71	postive
ATRX	AC002128.2	0.692045	4.42588e-72	postive
BRAF	AL513550.1	0.694454	8.9792e-73	postive
ATRX	AL513550.1	0.682516	2.09041e-69	postive
OTULIN	AC130650.2	0.618285	9.62728e-54	postive
BRAF	AC130650.2	0.776779	1.81882e-101	postive
ATRX	AC130650.2	0.721543	4.59774e-81	postive
BCL2	SLC25A21-AS1	0.704896	7.40229e-76	postive
OTULIN	CFLAR-AS1	0.685111	4.00048e-70	postive
CFLAR	CFLAR-AS1	0.63613	1.0085e-57	postive
BRAF	CFLAR-AS1	0.782053	1.01196e-103	postive
ATRX	CFLAR-AS1	0.767193	1.59615e-97	postive
HDAC9	CFLAR-AS1	0.60747	1.87661e-51	postive
OTULIN	AC066613.1	0.624326	4.62363e-55	postive
BRAF	AC066613.1	0.724489	5.02919e-82	postive
ATRX	AC066613.1	0.730817	3.9251e-84	postive
BRAF	AC005034.5	0.68928	2.70727e-71	postive
ATRX	AC005034.5	0.714304	9.39025e-79	postive
OTULIN	AC093788.1	0.635719	1.25397e-57	postive
CYLD	AC093788.1	0.60115	3.72568e-50	postive
BRAF	AC093788.1	0.813682	1.06045e-118	postive
ATRX	AC093788.1	0.760283	8.50821e-95	postive
OTULIN	AL109614.1	0.68096	5.58963e-69	postive
CYLD	AL109614.1	0.627626	8.56001e-56	postive
BRAF	AL109614.1	0.826247	1.80423e-125	postive
ATRX	AL109614.1	0.792609	1.98633e-108	postive
BRAF	WARS2-AS1	0.663183	2.78275e-64	postive
BRAF	AC096992.2	0.765023	1.1741e-96	postive
ATRX	AC096992.2	0.643423	1.99786e-59	postive
TSC1	AC008735.4	0.614619	5.88211e-53	postive
BRAF	AC008735.4	0.602693	1.80696e-50	postive
CYLD	AC020978.3	0.631892	9.38565e-57	postive
ATRX	AC020978.3	0.724384	5.44438e-82	postive
BRAF	AL137003.1	0.702973	2.80147e-75	postive
ATRX	AL137003.1	0.610874	3.64861e-52	postive
OTULIN	AC002550.2	0.614292	6.90687e-53	postive
BRAF	AC002550.2	0.742773	2.77597e-88	postive
ATRX	AC002550.2	0.728772	1.91187e-83	postive
BRAF	LINC01376	0.639882	1.35917e-58	postive
BRAF	AL596325.2	0.729663	9.60527e-84	postive
ATRX	AL596325.2	0.603214	1.41414e-50	postive
BRAF	AL049840.3	0.746882	9.18516e-90	postive
ATRX	AL049840.3	0.715931	2.88337e-79	postive
OTULIN	DNM3OS	0.61763	1.33268e-53	postive
CYLD	DNM3OS	0.601235	3.58023e-50	postive
BRAF	DNM3OS	0.701349	8.55142e-75	postive
ATRX	DNM3OS	0.747261	6.68846e-90	postive
BRAF	AC016394.1	0.679981	1.03484e-68	postive
ATRX	AC016394.1	0.618775	7.54176e-54	postive
OTULIN	LINC00513	0.614008	7.93722e-53	postive
BRAF	LINC00513	0.765767	5.93881e-97	postive
ATRX	LINC00513	0.742247	4.27214e-88	postive
OTULIN	AL353804.1	0.688634	4.12298e-71	postive
CYLD	AL353804.1	0.697501	1.16715e-73	postive
BRAF	AL353804.1	0.809025	2.54322e-116	postive
ATRX	AL353804.1	0.849875	8.21931e-140	postive
BRAF	LINC01534	0.699637	2.75014e-74	postive
ATRX	LINC01534	0.629363	3.49416e-56	postive
BRAF	AC067817.2	0.719454	2.17231e-80	postive
ATRX	AC067817.2	0.616895	1.91784e-53	postive
CYLD	EML4-AS1	0.642262	3.75599e-59	postive
BRAF	EML4-AS1	0.621459	1.9691e-54	postive
ATRX	EML4-AS1	0.625563	2.46342e-55	postive
OTULIN	AL354989.1	0.611324	2.93417e-52	postive
BRAF	AL354989.1	0.794154	3.85308e-109	postive
ATRX	AL354989.1	0.726013	1.58257e-82	postive
OTULIN	AC124312.2	0.622088	1.43472e-54	postive
CYLD	AC124312.2	0.648755	1.06104e-60	postive
BRAF	AC124312.2	0.682678	1.88681e-69	postive
ATRX	AC124312.2	0.790472	1.87375e-107	postive
BRAF	AC138207.4	0.697936	8.70367e-74	postive
OTULIN	KIF26B-AS1	0.611162	3.17267e-52	postive
BRAF	KIF26B-AS1	0.736459	4.608e-86	postive
ATRX	KIF26B-AS1	0.686889	1.27564e-70	postive
OTULIN	PRDX6-AS1	0.68398	8.24257e-70	postive
BRAF	PRDX6-AS1	0.730689	4.33616e-84	postive
ATRX	PRDX6-AS1	0.688016	6.1571e-71	postive
BRAF	AL157838.1	0.603626	1.16461e-50	postive
BRAF	AC021851.1	0.708409	6.32949e-77	postive
OTULIN	CD44-AS1	0.687897	6.65074e-71	postive
CYLD	CD44-AS1	0.622431	1.20699e-54	postive
BRAF	CD44-AS1	0.748274	2.85292e-90	postive
ATRX	CD44-AS1	0.757945	6.78519e-94	postive
OTULIN	LINC00216	0.672932	8.1156e-67	postive
CYLD	LINC00216	0.65336	8.01512e-62	postive
BRAF	LINC00216	0.848588	5.73147e-139	postive
ATRX	LINC00216	0.828412	1.08231e-126	postive
OTULIN	AC018752.1	0.644673	1.00952e-59	postive
CYLD	AC018752.1	0.639761	1.4507e-58	postive
BRAF	AC018752.1	0.821319	9.43306e-123	postive
ATRX	AC018752.1	0.8248	1.15582e-124	postive
CYLD	PPP3CB-AS1	0.613918	8.29163e-53	postive
BRAF	PPP3CB-AS1	0.718954	3.14155e-80	postive
ATRX	PPP3CB-AS1	0.700675	1.35559e-74	postive
BRAF	AL031666.1	0.687317	9.67843e-71	postive
ATRX	AL031666.1	0.656697	1.19903e-62	postive
BRAF	SNHG26	0.710681	1.26465e-77	postive
BRAF	XPC-AS1	0.612926	1.34645e-52	postive
ATRX	XPC-AS1	0.627041	1.15645e-55	postive
CYLD	AC012181.2	0.60578	4.19926e-51	postive
BRAF	AC012181.2	0.672113	1.33601e-66	postive
OTULIN	AC024933.1	0.616949	1.86705e-53	postive
BRAF	AC024933.1	0.722345	2.52505e-81	postive
ATRX	AC024933.1	0.695385	4.82574e-73	postive
OTULIN	IRF1-AS1	0.632489	6.86949e-57	postive
CYLD	IRF1-AS1	0.728687	2.04135e-83	postive
CFLAR	IRF1-AS1	0.614509	6.20958e-53	postive
BRAF	IRF1-AS1	0.716266	2.25763e-79	postive
ATRX	IRF1-AS1	0.763893	3.28823e-96	postive
OTULIN	AL031670.1	0.618832	7.33247e-54	postive
BRAF	AL031670.1	0.733141	6.37889e-85	postive
ATRX	AL031670.1	0.67544	1.74216e-67	postive
BRAF	AC242426.2	0.726589	1.01999e-82	postive
ATRX	AC242426.2	0.717603	8.49268e-80	postive
OTULIN	AL592148.3	0.639734	1.47218e-58	postive
CYLD	AL592148.3	0.64925	8.05872e-61	postive
BRAF	AL592148.3	0.780762	3.65676e-103	postive
ATRX	AL592148.3	0.80373	1.0777e-113	postive
OTULIN	AC007684.2	0.646395	3.91841e-60	postive
BRAF	AC007684.2	0.82999	1.35886e-127	postive
ATRX	AC007684.2	0.750274	5.24383e-91	postive
BRAF	AL354696.1	0.629299	3.61302e-56	postive
BRAF	AC105389.2	0.748954	1.60623e-90	postive
ATRX	AC105389.2	0.666241	4.56455e-65	postive
ATRX	ABALON	0.65787	6.11072e-63	postive
OTULIN	AP002336.2	0.678143	3.26393e-68	postive
BRAF	AP002336.2	0.797111	1.60688e-110	postive
ATRX	AP002336.2	0.763802	3.5734e-96	postive
OTULIN	AC007216.4	0.622234	1.33296e-54	postive
BRAF	AC007216.4	0.818468	3.22959e-121	postive
ATRX	AC007216.4	0.748323	2.73793e-90	postive
GATA3	AC245041.2	0.705809	3.92096e-76	postive
OTULIN	AL049552.1	0.644337	1.21307e-59	postive
BRAF	AL049552.1	0.814699	3.13905e-119	postive
ATRX	AL049552.1	0.748559	2.2429e-90	postive
OTULIN	AP000866.6	0.606027	3.73462e-51	postive
CYLD	AP000866.6	0.618303	9.54116e-54	postive
BRAF	AP000866.6	0.784045	1.3715e-104	postive
ATRX	AP000866.6	0.764326	2.21784e-96	postive
OTULIN	AL021578.1	0.681168	4.90239e-69	postive
CYLD	AL021578.1	0.633982	3.13739e-57	postive
CFLAR	AL021578.1	0.634563	2.31061e-57	postive
BRAF	AL021578.1	0.732832	8.12597e-85	postive
ATRX	AL021578.1	0.762495	1.16756e-95	postive
BRAF	AL021707.7	0.662416	4.36284e-64	postive
ATRX	AL021707.7	0.644832	9.25074e-60	postive
OTULIN	AL359076.1	0.668626	1.09826e-65	postive
CYLD	AL359076.1	0.670767	3.0238e-66	postive
BRAF	AL359076.1	0.793907	5.01529e-109	postive
ATRX	AL359076.1	0.786199	1.5426e-105	postive
MAPK8	NUTM2A-AS1	0.615113	4.61622e-53	postive
OTULIN	AC009032.1	0.64548	6.48196e-60	postive
CYLD	AC009032.1	0.66632	4.35525e-65	postive
BRAF	AC009032.1	0.754439	1.46197e-92	postive
ATRX	AC009032.1	0.802245	5.68889e-113	postive
CYLD	AL606834.2	0.653887	5.94833e-62	postive
BRAF	AL606834.2	0.6985	5.94348e-74	postive
ATRX	AL606834.2	0.710316	1.64031e-77	postive
OTULIN	AC037487.2	0.632608	6.45556e-57	postive
BRAF	AC037487.2	0.709384	3.17847e-77	postive
ATRX	AC037487.2	0.708341	6.63839e-77	postive
BRAF	INE1	0.643264	2.17882e-59	postive
ATRX	INE1	0.639423	1.73972e-58	postive
BRAF	AC011815.1	0.664799	1.07366e-64	postive
BRAF	AC016542.1	0.817116	1.68755e-120	postive
ATRX	AC016542.1	0.654133	5.17323e-62	postive
BRAF	AC018690.1	0.685908	2.39946e-70	postive
ATRX	AC018690.1	0.697208	1.4219e-73	postive
TSC1	MIR600HG	0.707039	1.65844e-76	postive
OTULIN	SMC5-AS1	0.613132	1.21764e-52	postive
CYLD	SMC5-AS1	0.614637	5.83096e-53	postive
BRAF	SMC5-AS1	0.794164	3.8122e-109	postive
ATRX	SMC5-AS1	0.804851	3.04022e-114	postive
BRAF	AP001486.2	0.698675	5.28019e-74	postive
ATRX	AP001486.2	0.708275	6.9571e-77	postive
ZBP1	PCED1B-AS1	0.658527	4.18547e-63	postive
OTULIN	AC114760.2	0.71132	8.02118e-78	postive
CYLD	AC114760.2	0.653612	6.95138e-62	postive
BRAF	AC114760.2	0.824706	1.30419e-124	postive
ATRX	AC114760.2	0.797636	9.0978e-111	postive
BRAF	NARF-IT1	0.675467	1.71348e-67	postive
ATRX	NARF-IT1	0.623471	7.13425e-55	postive
OTULIN	AC008906.1	0.684714	5.16039e-70	postive
CYLD	AC008906.1	0.685713	2.7194e-70	postive
CFLAR	AC008906.1	0.605398	5.03492e-51	postive
BRAF	AC008906.1	0.822187	3.17362e-123	postive
ATRX	AC008906.1	0.806243	6.25061e-115	postive
OTULIN	AC012557.1	0.642401	3.48479e-59	postive
CYLD	AC012557.1	0.633702	3.63599e-57	postive
BRAF	AC012557.1	0.810975	2.61242e-117	postive
ATRX	AC012557.1	0.79944	1.2676e-111	postive
OTULIN	GAS5-AS1	0.614678	5.71616e-53	postive
BRAF	GAS5-AS1	0.795015	1.53717e-109	postive
ATRX	GAS5-AS1	0.775855	4.45064e-101	postive
OTULIN	Z68871.1	0.68309	1.45307e-69	postive
CYLD	Z68871.1	0.706806	1.95286e-76	postive
BRAF	Z68871.1	0.778312	4.08333e-102	postive
ATRX	Z68871.1	0.891009	6.91653e-172	postive
OTULIN	ALG13-AS1	0.655831	1.96743e-62	postive
CYLD	ALG13-AS1	0.62463	3.96291e-55	postive
BRAF	ALG13-AS1	0.780598	4.30061e-103	postive
ATRX	ALG13-AS1	0.815977	6.73043e-120	postive
OTULIN	DHDDS-AS1	0.684937	4.47323e-70	postive
CYLD	DHDDS-AS1	0.666647	3.58596e-65	postive
BRAF	DHDDS-AS1	0.850272	4.4947e-140	postive
ATRX	DHDDS-AS1	0.814985	2.22546e-119	postive
OTULIN	AF117829.1	0.686333	1.82609e-70	postive
BRAF	AF117829.1	0.760853	5.10989e-95	postive
ATRX	AF117829.1	0.73427	2.62008e-85	postive
OTULIN	AC007216.3	0.665727	6.19381e-65	postive
CYLD	AC007216.3	0.604566	7.46785e-51	postive
BRAF	AC007216.3	0.84041	8.70899e-134	postive
ATRX	AC007216.3	0.793127	1.14834e-108	postive
BRAF	MCCC1-AS1	0.632872	5.62216e-57	postive
ATRX	MCCC1-AS1	0.634642	2.21543e-57	postive
TSC1	AC108010.1	0.611922	2.19428e-52	postive
OTULIN	AC108010.1	0.651139	2.80184e-61	postive
CYLD	AC108010.1	0.653556	7.17518e-62	postive
CFLAR	AC108010.1	0.640215	1.13628e-58	postive
BRAF	AC108010.1	0.799511	1.17291e-111	postive
ATRX	AC108010.1	0.776977	1.5e-101	postive
BRAF	AC107027.3	0.677919	3.75388e-68	postive
ATRX	AC107027.3	0.668686	1.05944e-65	postive
OTULIN	AC087286.2	0.652811	1.0936e-61	postive
BRAF	AC087286.2	0.787222	5.4187e-106	postive
ATRX	AC087286.2	0.7571	1.42906e-93	postive
BRAF	AL121839.2	0.621534	1.89635e-54	postive
TSC1	AP003392.1	0.606279	3.31181e-51	postive
BRAF	AP003392.1	0.649086	8.82604e-61	postive
BRAF	AC234772.1	0.632815	5.79192e-57	postive
ATRX	AC234772.1	0.655291	2.67746e-62	postive
HDAC9	AC234772.1	0.65205	1.67953e-61	postive
OTULIN	AC063965.2	0.691579	6.01274e-72	postive
BRAF	AC063965.2	0.761725	2.33596e-95	postive
ATRX	AC063965.2	0.753582	3.0697e-92	postive
OTULIN	AF178030.1	0.61491	5.09948e-53	postive
BRAF	AF178030.1	0.721778	3.85982e-81	postive
ATRX	AF178030.1	0.694088	1.14512e-72	postive
OTULIN	AC006017.1	0.625696	2.3011e-55	postive
BRAF	AC006017.1	0.86198	3.73915e-148	postive
ATRX	AC006017.1	0.741805	6.1383e-88	postive
OTULIN	AC007038.1	0.631165	1.37166e-56	postive
BRAF	AC007038.1	0.794808	1.91769e-109	postive
ATRX	AC007038.1	0.734114	2.96298e-85	postive
OTULIN	AL133342.1	0.685742	2.66991e-70	postive
BRAF	AL133342.1	0.677072	6.35311e-68	postive
ATRX	AL133342.1	0.696629	2.09862e-73	postive
BRAF	AC090579.1	0.789022	8.47253e-107	postive
ATRX	AC090579.1	0.748928	1.64242e-90	postive
HDAC9	AC090579.1	0.634977	1.85716e-57	postive
OTULIN	AC007991.2	0.601187	3.6622e-50	postive
BRAF	AL157392.4	0.680605	6.98802e-69	postive
ATRX	AL157392.4	0.652919	1.02855e-61	postive
OTULIN	AC090181.2	0.62337	7.50824e-55	postive
BRAF	AC090181.2	0.801945	7.95045e-113	postive
ATRX	AC090181.2	0.766946	2.006e-97	postive
HDAC9	AC090181.2	0.657257	8.69431e-63	postive
BRAF	AC004908.2	0.735866	7.39169e-86	postive
ATRX	AC004908.2	0.697956	8.58551e-74	postive
BRAF	AC112722.1	0.619326	5.73154e-54	postive
ATRX	AC112722.1	0.605862	4.03941e-51	postive
BRAF	AC055822.1	0.638365	3.06728e-58	postive
OTULIN	AC234775.2	0.684845	4.74402e-70	postive
CYLD	AC234775.2	0.710542	1.39616e-77	postive
BRAF	AC234775.2	0.830812	4.57591e-128	postive
ATRX	AC234775.2	0.869568	8.47736e-154	postive
HDAC9	AC234775.2	0.614497	6.2462e-53	postive
OTULIN	AL359962.2	0.633742	3.56007e-57	postive
CYLD	AL359962.2	0.604303	8.45985e-51	postive
BRAF	AL359962.2	0.704922	7.2701e-76	postive
ATRX	AL359962.2	0.721281	5.59167e-81	postive
OTULIN	AC130895.1	0.616629	2.18667e-53	postive
BRAF	AC130895.1	0.828375	1.13651e-126	postive
ATRX	AC130895.1	0.73206	1.48831e-84	postive
BRAF	FMR1-IT1	0.745563	2.76386e-89	postive
ATRX	FMR1-IT1	0.693644	1.53747e-72	postive
BRAF	AL122035.1	0.61654	2.28489e-53	postive
ATRX	AL122035.1	0.681124	5.04124e-69	postive
CYLD	AP003486.1	0.619567	5.08272e-54	postive
BRAF	AP003486.1	0.633479	4.08834e-57	postive
ATRX	AP003486.1	0.652216	1.52932e-61	postive
BRAF	OCIAD1-AS1	0.671963	1.46425e-66	postive
ATRX	OCIAD1-AS1	0.655114	2.96136e-62	postive
BRAF	AC015871.3	0.6551	2.98574e-62	postive
BRAF	AC020915.2	0.603836	1.05478e-50	postive
BRAF	AC006270.1	0.719587	1.96814e-80	postive
ATRX	AC006270.1	0.682927	1.61092e-69	postive
BRAF	AC002044.1	0.770705	6.03919e-99	postive
ATRX	AC002044.1	0.660243	1.55001e-63	postive
OTULIN	AL353804.2	0.625455	2.60261e-55	postive
CYLD	AL353804.2	0.641296	6.34041e-59	postive
BRAF	AL353804.2	0.64818	1.46086e-60	postive
ATRX	AL353804.2	0.77976	9.83966e-103	postive
OTULIN	FAM13A-AS1	0.616361	2.49619e-53	postive
CYLD	FAM13A-AS1	0.612931	1.34337e-52	postive
CFLAR	FAM13A-AS1	0.639314	1.84434e-58	postive
BRAF	FAM13A-AS1	0.786973	6.99346e-106	postive
ATRX	FAM13A-AS1	0.767187	1.60522e-97	postive
ATRX	NORAD	0.601659	2.93615e-50	postive
TSC1	ZNF32-AS2	0.619041	6.60803e-54	postive
BRAF	ZNF32-AS2	0.60771	1.67307e-51	postive
OTULIN	AC120349.1	0.601867	2.66297e-50	postive
BRAF	AC120349.1	0.70463	8.90378e-76	postive
ATRX	AC120349.1	0.6965	2.28761e-73	postive
OTULIN	AL049840.6	0.704235	1.17153e-75	postive
CYLD	AL049840.6	0.652927	1.02406e-61	postive
BRAF	AL049840.6	0.831407	2.07098e-128	postive
ATRX	AL049840.6	0.812514	4.25412e-118	postive
BRAF	AC027277.2	0.714782	6.64235e-79	postive
ATRX	AC027277.2	0.702349	4.30518e-75	postive
OTULIN	AC006059.1	0.668446	1.22402e-65	postive
CYLD	AC006059.1	0.622806	9.98937e-55	postive
BRAF	AC006059.1	0.814348	4.78338e-119	postive
ATRX	AC006059.1	0.812649	3.62282e-118	postive
BRAF	AC002128.1	0.662278	4.72988e-64	postive
ATRX	AC002128.1	0.605965	3.84574e-51	postive
OTULIN	LINC01355	0.630764	1.69005e-56	postive
BRAF	LINC01355	0.781175	2.42597e-103	postive
ATRX	LINC01355	0.741207	9.99569e-88	postive
BRAF	AC008537.2	0.638557	2.76718e-58	postive
ATRX	AC008537.2	0.606366	3.17722e-51	postive
OTULIN	ANKRD44-IT1	0.691795	5.21486e-72	postive
CYLD	ANKRD44-IT1	0.662394	4.41919e-64	postive
BRAF	ANKRD44-IT1	0.831169	2.84587e-128	postive
ATRX	ANKRD44-IT1	0.804234	6.10728e-114	postive
CYLD	AC096921.2	0.6077	1.6807e-51	postive
BRAF	AC096921.2	0.715922	2.90261e-79	postive
ATRX	AC096921.2	0.696054	3.08426e-73	postive
OTULIN	ADNP-AS1	0.611214	3.09512e-52	postive
CYLD	ADNP-AS1	0.602636	1.85619e-50	postive
BRAF	ADNP-AS1	0.764695	1.58334e-96	postive
ATRX	ADNP-AS1	0.725093	3.18331e-82	postive
BRAF	AC009054.2	0.658248	4.91559e-63	postive
ATRX	AC009054.2	0.679222	1.66436e-68	postive
BRAF	AC009041.3	0.671483	1.95994e-66	postive
ATRX	AC009041.3	0.701739	6.54631e-75	postive
BRAF	AP006621.2	0.647202	2.51017e-60	postive
BRAF	SNHG14	0.600878	4.23001e-50	postive
ATRX	SNHG14	0.693713	1.46846e-72	postive
OTULIN	LAMC1-AS1	0.626563	1.47756e-55	postive
BRAF	LAMC1-AS1	0.814109	6.36495e-119	postive
ATRX	LAMC1-AS1	0.708753	4.96436e-77	postive
ATRX	AC007319.1	0.640157	1.17197e-58	postive
BRAF	AL355488.1	0.737414	2.14732e-86	postive
ATRX	AL355488.1	0.625702	2.29498e-55	postive
OTULIN	AC138956.1	0.603889	1.02852e-50	postive
BRAF	AC138956.1	0.722851	1.7281e-81	postive
ATRX	AC138956.1	0.69358	1.60383e-72	postive
OTULIN	AL157402.2	0.662926	3.23582e-64	postive
CYLD	AL157402.2	0.605299	5.27712e-51	postive
BRAF	AL157402.2	0.79816	5.14418e-111	postive
ATRX	AL157402.2	0.732734	8.78017e-85	postive
BRAF	AC048341.1	0.60278	1.73487e-50	postive
ATRX	AC048341.1	0.623204	8.16702e-55	postive
BRAF	LINC01535	0.616928	1.8859e-53	postive
BRAF	AC009318.2	0.685419	3.28482e-70	postive
ATRX	AC009318.2	0.639547	1.62741e-58	postive
OTULIN	DLEU2	0.639385	1.77517e-58	postive
BRAF	DLEU2	0.80188	8.54653e-113	postive
ATRX	DLEU2	0.749162	1.34687e-90	postive
OTULIN	AP001429.1	0.615342	4.1236e-53	postive
BRAF	AP001429.1	0.832815	3.13953e-129	postive
ATRX	AP001429.1	0.718274	5.18539e-80	postive
FASLG	LINC02446	0.726621	9.94994e-83	postive
OTULIN	AC008115.3	0.681474	4.04162e-69	postive
CYLD	AC008115.3	0.668012	1.58701e-65	postive
CFLAR	AC008115.3	0.615569	3.68804e-53	postive
BRAF	AC008115.3	0.79335	9.06037e-109	postive
ATRX	AC008115.3	0.755741	4.70423e-93	postive
TSC1	AC024075.1	0.617121	1.71457e-53	postive
CYLD	AC024075.1	0.640102	1.20752e-58	postive
BRAF	AC024075.1	0.697491	1.17534e-73	postive
ATRX	AC024075.1	0.722031	3.19408e-81	postive
BRAF	AL513327.1	0.624972	3.32993e-55	postive
ATRX	AL513327.1	0.652806	1.09652e-61	postive
BRAF	MCM3AP-AS1	0.835263	1.13129e-130	postive
ATRX	MCM3AP-AS1	0.71119	8.79622e-78	postive
BRAF	AC127024.5	0.7376	1.84973e-86	postive
ATRX	AC127024.5	0.676081	1.1734e-67	postive
OTULIN	AC087392.1	0.625695	2.30228e-55	postive
CYLD	AC087392.1	0.670347	3.89896e-66	postive
BRAF	AC087392.1	0.681556	3.83918e-69	postive
ATRX	AC087392.1	0.786378	1.28553e-105	postive
IDH2	ZNF710-AS1	0.754792	1.07525e-92	postive
OTULIN	AP002907.1	0.609923	5.77769e-52	postive
BRAF	AP002907.1	0.825073	8.15203e-125	postive
ATRX	AP002907.1	0.684708	5.17997e-70	postive
OTULIN	AC074032.1	0.650881	3.2389e-61	postive
BRAF	AC074032.1	0.727139	6.69855e-83	postive
ATRX	AC074032.1	0.714468	8.34084e-79	postive
BRAF	AC078846.1	0.786723	9.03233e-106	postive
ATRX	AC078846.1	0.677129	6.13257e-68	postive
BRAF	RPS6KA2-IT1	0.649025	9.13158e-61	postive
BRAF	AC090198.1	0.726472	1.11494e-82	postive
ATRX	AC090198.1	0.664748	1.10644e-64	postive
BRAF	AC002553.1	0.730167	6.50341e-84	postive
ATRX	AC002553.1	0.632215	7.93005e-57	postive
TSC1	AC090589.3	0.619182	6.15916e-54	postive
CYLD	AC010201.2	0.601137	3.74833e-50	postive
BRAF	AC010201.2	0.749918	7.09592e-91	postive
ATRX	AC010201.2	0.760482	7.12584e-95	postive
OTULIN	AC079684.1	0.622756	1.02417e-54	postive
BRAF	AC079684.1	0.69296	2.4185e-72	postive
ATRX	AC079684.1	0.604514	7.657e-51	postive
OTULIN	AC087286.4	0.66672	3.43323e-65	postive
BRAF	AC087286.4	0.811502	1.40536e-117	postive
ATRX	AC087286.4	0.757671	8.6404e-94	postive
HDAC9	AC087286.4	0.612828	1.41249e-52	postive
BRAF	ZNF460-AS1	0.648365	1.31828e-60	postive
ATRX	ZNF460-AS1	0.615577	3.67385e-53	postive
BRAF	AC053527.2	0.670283	4.05145e-66	postive
ATRX	AC053527.2	0.624048	5.32522e-55	postive
HDAC9	AC053527.2	0.622516	1.15643e-54	postive
OTULIN	AC026202.2	0.605119	5.74903e-51	postive
BRAF	AC026202.2	0.730723	4.22103e-84	postive
ATRX	AC026202.2	0.733409	5.16414e-85	postive
BRAF	AC124319.1	0.662974	3.14535e-64	postive
ATRX	AC124319.1	0.625696	2.30167e-55	postive
OTULIN	AC010761.3	0.655848	1.94911e-62	postive
BRAF	AC010761.3	0.838533	1.22381e-132	postive
ATRX	AC010761.3	0.766436	3.20985e-97	postive
BRAF	AL683813.1	0.621124	2.32973e-54	postive
OTULIN	BCL2L1-AS1	0.70642	2.55834e-76	postive
CYLD	BCL2L1-AS1	0.649173	8.40743e-61	postive
BRAF	BCL2L1-AS1	0.777767	6.95269e-102	postive
ATRX	BCL2L1-AS1	0.821895	4.57984e-123	postive
BRAF	AL136531.1	0.644577	1.06397e-59	postive
ATRX	AL136531.1	0.625888	2.08654e-55	postive
BRAF	NDUFV2-AS1	0.753055	4.84116e-92	postive
ATRX	NDUFV2-AS1	0.701925	5.76056e-75	postive
BRAF	AL031716.1	0.747333	6.29275e-90	postive
ATRX	AL031716.1	0.634826	2.0112e-57	postive
OTULIN	AC087276.1	0.672758	9.02239e-67	postive
CYLD	AC087276.1	0.622793	1.00546e-54	postive
BRAF	AC087276.1	0.835885	4.81765e-131	postive
ATRX	AC087276.1	0.816259	4.78257e-120	postive
BRAF	AC013403.2	0.758379	4.62256e-94	postive
ATRX	AC013403.2	0.666521	3.86472e-65	postive
BRAF	KDM4A-AS1	0.719596	1.95538e-80	postive
ATRX	KDM4A-AS1	0.656811	1.12286e-62	postive
BRAF	AC005332.3	0.64693	2.91783e-60	postive
CYLD	GARS1-DT	0.645592	6.09793e-60	postive
BRAF	GARS1-DT	0.69684	1.8204e-73	postive
ATRX	GARS1-DT	0.751761	1.47239e-91	postive
PLK1	AC099850.3	0.761484	2.90073e-95	postive
OTULIN	AL049869.2	0.665631	6.55969e-65	postive
CYLD	AL049869.2	0.631202	1.34482e-56	postive
BRAF	AL049869.2	0.811432	1.5254e-117	postive
ATRX	AL049869.2	0.796699	2.51068e-110	postive
OTULIN	MAL2-AS1	0.671471	1.97332e-66	postive
BRAF	MAL2-AS1	0.840059	1.43094e-133	postive
ATRX	MAL2-AS1	0.771832	2.08478e-99	postive
ATRX	C1RL-AS1	0.626228	1.75379e-55	postive
BRAF	AC010834.3	0.837939	2.80694e-132	postive
ATRX	AC010834.3	0.71271	2.96351e-78	postive
OTULIN	AC004918.3	0.672372	1.14123e-66	postive
CYLD	AC004918.3	0.6074	1.94053e-51	postive
BRAF	AC004918.3	0.748543	2.27265e-90	postive
ATRX	AC004918.3	0.760692	5.90627e-95	postive
OTULIN	AC090425.3	0.636241	9.51093e-58	postive
BRAF	AC090425.3	0.713669	1.48546e-78	postive
ATRX	AC090425.3	0.692638	2.99138e-72	postive
PLK1	TMPO-AS1	0.613839	8.6202e-53	postive
OTULIN	AC004492.1	0.670447	3.66944e-66	postive
CYLD	AC004492.1	0.617343	1.53619e-53	postive
BRAF	AC004492.1	0.822392	2.4546e-123	postive
ATRX	AC004492.1	0.807876	9.60528e-116	postive
OTULIN	AC053513.2	0.683191	1.36254e-69	postive
CYLD	AC053513.2	0.622688	1.05995e-54	postive
BRAF	AC053513.2	0.792438	2.3795e-108	postive
ATRX	AC053513.2	0.801274	1.67556e-112	postive
OTULIN	AC019080.5	0.618241	9.83602e-54	postive
BRAF	AC019080.5	0.825434	5.13337e-125	postive
ATRX	AC019080.5	0.72891	1.71877e-83	postive
OTULIN	LIMS1-AS1	0.69821	7.23377e-74	postive
CYLD	LIMS1-AS1	0.62323	8.05991e-55	postive
BRAF	LIMS1-AS1	0.771789	2.1698e-99	postive
ATRX	LIMS1-AS1	0.777525	8.80374e-102	postive
OTULIN	AP001178.2	0.62557	2.45406e-55	postive
BRAF	AP001178.2	0.777578	8.35613e-102	postive
ATRX	AP001178.2	0.763548	4.50089e-96	postive
OTULIN	AC138393.2	0.640094	1.21272e-58	postive
BRAF	AC138393.2	0.80129	1.64567e-112	postive
ATRX	AC138393.2	0.738526	8.78532e-87	postive
OTULIN	AF129075.1	0.616195	2.70874e-53	postive
CYLD	AF129075.1	0.630198	2.26767e-56	postive
BRAF	AF129075.1	0.79341	8.50378e-109	postive
ATRX	AF129075.1	0.779459	1.32386e-102	postive
OTULIN	ITCH-IT1	0.676117	1.1472e-67	postive
CYLD	ITCH-IT1	0.602645	1.84882e-50	postive
BRAF	ITCH-IT1	0.774581	1.5177e-100	postive
ATRX	ITCH-IT1	0.760694	5.8918e-95	postive
OTULIN	AC058791.1	0.677101	6.2379e-68	postive
CYLD	AC058791.1	0.619839	4.43569e-54	postive
BRAF	AC058791.1	0.828213	1.40395e-126	postive
ATRX	AC058791.1	0.787232	5.36292e-106	postive
BRAF	MUC20-OT1	0.629807	2.77735e-56	postive
BRAF	SCAANT1	0.658711	3.76338e-63	postive
BRAF	AC005519.1	0.662271	4.74876e-64	postive
ATRX	AC005519.1	0.60752	1.83206e-51	postive
OTULIN	AC098851.1	0.65119	2.72284e-61	postive
CYLD	AC098851.1	0.61904	6.61106e-54	postive
BRAF	AC098851.1	0.748414	2.53398e-90	postive
ATRX	AC098851.1	0.752928	5.40067e-92	postive
MAPK8	HCG18	0.617105	1.72856e-53	postive
OTULIN	HCG18	0.621885	1.58939e-54	postive
BRAF	HCG18	0.785774	2.37883e-105	postive
ATRX	HCG18	0.766004	4.77692e-97	postive
BRAF	AL139011.1	0.677374	5.26764e-68	postive
ATRX	AL139011.1	0.661447	7.68621e-64	postive
ATRX	MAGI2-AS3	0.607959	1.48482e-51	postive
BRAF	AC139887.2	0.637809	4.12754e-58	postive
ATRX	AC139887.2	0.637337	5.30805e-58	postive
OTULIN	AC124283.3	0.672435	1.09827e-66	postive
BRAF	AC124283.3	0.810941	2.71573e-117	postive
ATRX	AC124283.3	0.75457	1.3039e-92	postive
BRAF	ALMS1-IT1	0.679326	1.55992e-68	postive
BRAF	AC018926.2	0.633559	3.91985e-57	postive
ATRX	AC018926.2	0.656843	1.10253e-62	postive
BRAF	AC103591.3	0.711598	6.57207e-78	postive
ATRX	AC103591.3	0.644306	1.23405e-59	postive
FASLG	TRG-AS1	0.733635	4.32353e-85	postive
ZBP1	TRG-AS1	0.622801	1.00105e-54	postive
OTULIN	AL136320.1	0.70572	4.17331e-76	postive
CYLD	AL136320.1	0.640596	9.25284e-59	postive
BRAF	AL136320.1	0.801903	8.33098e-113	postive
ATRX	AL136320.1	0.799743	9.09418e-112	postive
HDAC9	AL136320.1	0.621241	2.19737e-54	postive
OTULIN	AC073487.1	0.667785	1.81824e-65	postive
BRAF	AC073487.1	0.822314	2.70684e-123	postive
ATRX	AC073487.1	0.781406	1.9284e-103	postive
TSC1	SH3BP5-AS1	0.625328	2.77645e-55	postive
OTULIN	OSMR-AS1	0.691812	5.15856e-72	postive
BRAF	OSMR-AS1	0.65477	3.60343e-62	postive
ATRX	OSMR-AS1	0.637032	6.24627e-58	postive
CYLD	AC008124.1	0.604439	7.93304e-51	postive
BRAF	AC008124.1	0.663828	1.90415e-64	postive
ATRX	AC008124.1	0.689144	2.95883e-71	postive
OTULIN	AL139407.1	0.685757	2.64389e-70	postive
CYLD	AL139407.1	0.622258	1.31691e-54	postive
CFLAR	AL139407.1	0.603064	1.51774e-50	postive
BRAF	AL139407.1	0.819765	6.52224e-122	postive
ATRX	AL139407.1	0.795351	1.0719e-109	postive
OTULIN	AC015911.3	0.621662	1.7784e-54	postive
CYLD	AC015911.3	0.694023	1.19585e-72	postive
BRAF	AC015911.3	0.740949	1.23409e-87	postive
ATRX	AC015911.3	0.731087	3.18113e-84	postive
BRAF	AC007849.1	0.640572	9.37304e-59	postive
ATRX	AC007849.1	0.704304	1.11703e-75	postive
OTULIN	AL158166.2	0.629895	2.65347e-56	postive
BRAF	AL158166.2	0.769037	2.87969e-98	postive
ATRX	AL158166.2	0.754646	1.22097e-92	postive
BRAF	AC015849.3	0.79824	4.71015e-111	postive
ATRX	AC015849.3	0.676433	9.43644e-68	postive
BRAF	AL031673.1	0.613891	8.40534e-53	postive
OTULIN	AL513008.1	0.605226	5.46421e-51	postive
BRAF	AL513008.1	0.74158	7.37405e-88	postive
ATRX	AL513008.1	0.738007	1.33392e-86	postive
HDAC9	AL513008.1	0.631456	1.17858e-56	postive
OTULIN	AC090739.1	0.623139	8.43835e-55	postive
CYLD	AC090739.1	0.60772	1.66476e-51	postive
BRAF	AC090739.1	0.814191	5.77079e-119	postive
ATRX	AC090739.1	0.760195	9.20368e-95	postive
CYLD	LINC00861	0.726725	9.1932e-83	postive
BRAF	LINC00861	0.658955	3.26871e-63	postive
ATRX	LINC00861	0.697031	1.60115e-73	postive
OTULIN	LINC-PINT	0.621013	2.46398e-54	postive
BRAF	LINC-PINT	0.828544	9.10789e-127	postive
ATRX	LINC-PINT	0.744252	8.19894e-89	postive
ATRX	AC008669.1	0.655242	2.75303e-62	postive
OTULIN	PABPC4-AS1	0.632102	8.40981e-57	postive
BRAF	PABPC4-AS1	0.840114	1.32352e-133	postive
ATRX	PABPC4-AS1	0.722199	2.81628e-81	postive
BRAF	AC000123.1	0.773424	4.59082e-100	postive
ATRX	AC000123.1	0.722997	1.54871e-81	postive
BRAF	NFYC-AS1	0.66398	1.7404e-64	postive
ATRX	NFYC-AS1	0.613697	9.2416e-53	postive
OTULIN	SAP30L-AS1	0.622709	1.0491e-54	postive
CYLD	SAP30L-AS1	0.675389	1.79833e-67	postive
BRAF	SAP30L-AS1	0.76792	8.14242e-98	postive
ATRX	SAP30L-AS1	0.810934	2.74105e-117	postive
BRAF	AC004884.2	0.79413	3.95679e-109	postive
ATRX	AC004884.2	0.660387	1.42494e-63	postive
OTULIN	RAB33B-AS1	0.642797	2.8099e-59	postive
CYLD	RAB33B-AS1	0.607263	2.07194e-51	postive
BRAF	RAB33B-AS1	0.837503	5.14651e-132	postive
ATRX	RAB33B-AS1	0.817272	1.39552e-120	postive
OTULIN	AP001381.1	0.691547	6.14216e-72	postive
CYLD	AP001381.1	0.606084	3.63406e-51	postive
BRAF	AP001381.1	0.794316	3.24374e-109	postive
ATRX	AP001381.1	0.787243	5.30353e-106	postive
BRAF	PCBP1-AS1	0.69487	6.8036e-73	postive
ATRX	PCBP1-AS1	0.687614	7.98606e-71	postive
OTULIN	AC048344.4	0.600647	4.71371e-50	postive
BRAF	AC048344.4	0.745698	2.4697e-89	postive
ATRX	AC048344.4	0.647026	2.76647e-60	postive
CYLD	PAXIP1-AS2	0.625711	2.28373e-55	postive
CYLD	AL137782.1	0.600091	6.10853e-50	postive
BRAF	AL137782.1	0.695297	5.12008e-73	postive
ATRX	AL137782.1	0.772643	9.65837e-100	postive
HDAC9	AL137782.1	0.67816	3.22956e-68	postive
CYLD	AC018638.7	0.603333	1.3374e-50	postive
BRAF	AC018638.7	0.727426	5.37975e-83	postive
ATRX	AC018638.7	0.696924	1.72124e-73	postive
OTULIN	AC002064.2	0.691392	6.79958e-72	postive
CYLD	AC002064.2	0.60236	2.11304e-50	postive
BRAF	AC002064.2	0.704132	1.25844e-75	postive
ATRX	AC002064.2	0.735638	8.85998e-86	postive
OTULIN	AC084824.4	0.611973	2.14072e-52	postive
BRAF	AC084824.4	0.673389	6.13667e-67	postive
ATRX	AC084824.4	0.675319	1.8772e-67	postive
OTULIN	DLEU1	0.608458	1.16909e-51	postive
BRAF	DLEU1	0.708796	4.81531e-77	postive
ATRX	DLEU1	0.753084	4.72003e-92	postive
OTULIN	AC104695.3	0.620537	3.12876e-54	postive
BRAF	AC104695.3	0.701901	5.85893e-75	postive
ATRX	AC104695.3	0.657829	6.2591e-63	postive
BRAF	AC005104.1	0.720313	1.14879e-80	postive
ATRX	AC005104.1	0.611622	2.53855e-52	postive
OTULIN	KANSL1L-AS1	0.66638	4.20291e-65	postive
CYLD	KANSL1L-AS1	0.650001	5.29838e-61	postive
BRAF	KANSL1L-AS1	0.82889	5.78658e-127	postive
ATRX	KANSL1L-AS1	0.822203	3.10995e-123	postive
CYLD	AC139887.4	0.614396	6.56222e-53	postive
BRAF	AC139887.4	0.713219	2.05422e-78	postive
ATRX	AC139887.4	0.756762	1.92275e-93	postive
BRAF	AC135050.5	0.674378	3.3484e-67	postive
ATRX	AC135050.5	0.601736	2.8318e-50	postive
TSC1	PSMA3-AS1	0.640516	9.65846e-59	postive
BRAF	PSMA3-AS1	0.710822	1.14381e-77	postive
ATRX	PSMA3-AS1	0.671236	2.27543e-66	postive
BRAF	AC022306.2	0.607719	1.66545e-51	postive
ATRX	AC022306.2	0.614737	5.55056e-53	postive
ATRX	STARD4-AS1	0.682683	1.88108e-69	postive
BRAF	AC024060.2	0.608443	1.1775e-51	postive
OTULIN	Z82243.1	0.643602	1.81271e-59	postive
BRAF	Z82243.1	0.775167	8.64052e-101	postive
ATRX	Z82243.1	0.733769	3.89068e-85	postive
BRAF	MAST4-AS1	0.698149	7.53996e-74	postive
ATRX	MAST4-AS1	0.661836	6.12537e-64	postive
BRAF	AL359697.1	0.735962	6.84797e-86	postive
ATRX	AL359697.1	0.674049	4.09837e-67	postive
BRAF	ARHGEF38-IT1	0.754192	1.81067e-92	postive
ATRX	ARHGEF38-IT1	0.724157	6.46076e-82	postive
OTULIN	N4BP2L2-IT2	0.668777	1.00322e-65	postive
CYLD	N4BP2L2-IT2	0.632477	6.9143e-57	postive
BRAF	N4BP2L2-IT2	0.830287	9.17368e-128	postive
ATRX	N4BP2L2-IT2	0.797492	1.06342e-110	postive
BRAF	AL133371.2	0.647963	1.64736e-60	postive
BRAF	AC005021.1	0.772085	1.63961e-99	postive
ATRX	AC005021.1	0.740679	1.53703e-87	postive
HDAC9	AC005021.1	0.623321	7.69852e-55	postive
ATRX	CHROMR	0.635212	1.63956e-57	postive
OTULIN	RRN3P2	0.669173	7.91057e-66	postive
CYLD	RRN3P2	0.710257	1.71032e-77	postive
BRAF	RRN3P2	0.733319	5.54286e-85	postive
ATRX	RRN3P2	0.749211	1.29246e-90	postive
BRAF	RBMS3-AS3	0.671243	2.26576e-66	postive
ATRX	RBMS3-AS3	0.649103	8.74427e-61	postive
TSC1	AC073655.2	0.611288	2.98491e-52	postive
BRAF	AC073655.2	0.650779	3.42884e-61	postive
BRAF	AC027097.1	0.625731	2.26122e-55	postive
ATRX	AC027097.1	0.642402	3.48188e-59	postive
BRAF	AP001628.1	0.615195	4.43402e-53	postive
ATRX	AP001628.1	0.682189	2.57187e-69	postive
BRAF	AC007552.2	0.728651	2.09892e-83	postive
ATRX	AC007552.2	0.726577	1.02918e-82	postive
OTULIN	AC005920.2	0.684122	7.52799e-70	postive
BRAF	AC005920.2	0.74221	4.40476e-88	postive
ATRX	AC005920.2	0.740053	2.55572e-87	postive
OTULIN	AC069023.1	0.632516	6.77371e-57	postive
ATRX	AC069023.1	0.620925	2.57458e-54	postive
OTULIN	AC018926.3	0.642802	2.80141e-59	postive
CYLD	AC018926.3	0.665045	9.28167e-65	postive
BRAF	AC018926.3	0.797163	1.52001e-110	postive
ATRX	AC018926.3	0.832971	2.54189e-129	postive
BRAF	AC027097.2	0.725484	2.36557e-82	postive
ATRX	AC027097.2	0.67757	4.66169e-68	postive
OTULIN	AC099343.2	0.659431	2.48123e-63	postive
CYLD	AC099343.2	0.618534	8.50317e-54	postive
BRAF	AC099343.2	0.7644	2.07272e-96	postive
ATRX	AC099343.2	0.741828	6.02042e-88	postive
BRAF	AC025178.1	0.669127	8.13198e-66	postive
CYLD	AC010226.1	0.693886	1.30984e-72	postive
BRAF	AC010226.1	0.66856	1.14266e-65	postive
ATRX	AC010226.1	0.765387	8.41047e-97	postive
BRAF	AC245884.8	0.711558	6.76731e-78	postive
ATRX	AC245884.8	0.611073	3.31337e-52	postive
BRAF	SP2-AS1	0.695966	3.27279e-73	postive
OTULIN	MACC1-AS1	0.633082	5.03533e-57	postive
BRAF	MACC1-AS1	0.740589	1.65449e-87	postive
ATRX	MACC1-AS1	0.762907	8.04449e-96	postive
OTULIN	AC090948.3	0.685995	2.2693e-70	postive
CYLD	AC090948.3	0.661439	7.72246e-64	postive
CFLAR	AC090948.3	0.606749	2.64792e-51	postive
BRAF	AC090948.3	0.795909	5.88319e-110	postive
ATRX	AC090948.3	0.770615	6.572e-99	postive
OTULIN	AL136115.2	0.697623	1.07533e-73	postive
CYLD	AL136115.2	0.624306	4.67132e-55	postive
BRAF	AL136115.2	0.807665	1.2244e-115	postive
ATRX	AL136115.2	0.793429	8.33644e-109	postive
BRAF	AP001625.2	0.691997	4.56834e-72	postive
OTULIN	AC093799.1	0.640555	9.45788e-59	postive
BRAF	AC093799.1	0.766316	3.58344e-97	postive
ATRX	AC093799.1	0.7517	1.55165e-91	postive
OTULIN	RHOA-IT1	0.657682	6.80998e-63	postive
CYLD	RHOA-IT1	0.606257	3.34719e-51	postive
BRAF	RHOA-IT1	0.772686	9.27139e-100	postive
ATRX	RHOA-IT1	0.769402	2.0494e-98	postive
OTULIN	AL139120.1	0.688029	6.10511e-71	postive
CYLD	AL139120.1	0.605909	3.94915e-51	postive
BRAF	AL139120.1	0.8258	3.2067e-125	postive
ATRX	AL139120.1	0.792823	1.58422e-108	postive
GATA3	AL161431.1	0.644835	9.23609e-60	postive
BRAF	AP001458.1	0.720053	1.39325e-80	postive
ATRX	AP001458.1	0.640288	1.09226e-58	postive
OTULIN	FTX	0.687131	1.0911e-70	postive
CYLD	FTX	0.672874	8.40445e-67	postive
BRAF	FTX	0.806055	7.74553e-115	postive
ATRX	FTX	0.844692	1.8378e-136	postive
BRAF	AC025171.3	0.72786	3.85597e-83	postive
ATRX	AC025171.3	0.641619	5.32311e-59	postive
BRAF	AL359921.1	0.675622	1.55758e-67	postive
ATRX	AL359921.1	0.647843	1.76033e-60	postive
BRAF	CCDC18-AS1	0.63022	2.24101e-56	postive
OTULIN	AL590723.1	0.701018	1.07231e-74	postive
BRAF	AL590723.1	0.802297	5.36767e-113	postive
ATRX	AL590723.1	0.77203	1.7279e-99	postive
OTULIN	AC008770.3	0.656349	1.46337e-62	postive
CYLD	AC008770.3	0.672752	9.05495e-67	postive
BRAF	AC008770.3	0.839421	3.52242e-133	postive
ATRX	AC008770.3	0.821101	1.23821e-122	postive
BRAF	AC012467.1	0.7325	1.055e-84	postive
ATRX	AC012467.1	0.69563	4.0986e-73	postive
FASLG	LINC01871	0.721946	3.40417e-81	postive
OTULIN	AC026470.2	0.689152	2.94255e-71	postive
BRAF	AC026470.2	0.672316	1.18117e-66	postive
ATRX	AC026470.2	0.694555	8.39464e-73	postive
TSC1	AC008969.1	0.603363	1.31827e-50	postive
BRAF	AC008969.1	0.674085	4.00815e-67	postive
OTULIN	AC090948.1	0.682261	2.45748e-69	postive
CYLD	AC090948.1	0.669229	7.64523e-66	postive
BRAF	AC090948.1	0.836968	1.08173e-131	postive
ATRX	AC090948.1	0.813859	8.58743e-119	postive
BRAF	AC138956.2	0.644808	9.37505e-60	postive
ATRX	AC138956.2	0.653499	7.41064e-62	postive
BRAF	CHASERR	0.67396	4.32762e-67	postive
ATRX	CHASERR	0.641775	4.89337e-59	postive
BRAF	GABPB1-AS1	0.62174	1.70996e-54	postive
CYLD	LINC00426	0.706363	2.66367e-76	postive
BRAF	AC007938.3	0.695629	4.0998e-73	postive
ATRX	AC007938.3	0.602565	1.91884e-50	postive
OTULIN	SMYD3-AS1	0.662735	3.6179e-64	postive
CYLD	SMYD3-AS1	0.627243	1.04245e-55	postive
BRAF	SMYD3-AS1	0.842248	6.32703e-135	postive
ATRX	SMYD3-AS1	0.8226	1.8878e-123	postive
OTULIN	TRAF3IP2-AS1	0.662642	3.82121e-64	postive
CYLD	TRAF3IP2-AS1	0.625573	2.45099e-55	postive
MAP3K7	TRAF3IP2-AS1	0.611766	2.36726e-52	postive
BRAF	TRAF3IP2-AS1	0.775702	5.15836e-101	postive
ATRX	TRAF3IP2-AS1	0.769194	2.4889e-98	postive
OTULIN	AC100830.2	0.64341	2.01249e-59	postive
BRAF	AC100830.2	0.794663	2.2392e-109	postive
ATRX	AC100830.2	0.785833	2.24137e-105	postive
OTULIN	AL133445.2	0.709811	2.3475e-77	postive
CYLD	AL133445.2	0.613763	8.9476e-53	postive
BRAF	AL133445.2	0.793182	1.08327e-108	postive
ATRX	AL133445.2	0.757529	9.79799e-94	postive
OTULIN	ERVK13-1	0.618919	7.02053e-54	postive
CYLD	ERVK13-1	0.662475	4.21555e-64	postive
CFLAR	ERVK13-1	0.615017	4.83878e-53	postive
BRAF	ERVK13-1	0.759371	1.91813e-94	postive
ATRX	ERVK13-1	0.786367	1.29938e-105	postive
BRAF	LINC00894	0.703153	2.47492e-75	postive
ATRX	LINC00894	0.72792	3.68135e-83	postive
OTULIN	NEAT1	0.661868	6.01173e-64	postive
BRAF	NEAT1	0.767774	9.32458e-98	postive
ATRX	NEAT1	0.739671	3.4832e-87	postive
OTULIN	AC008966.2	0.624911	3.4337e-55	postive
CFLAR	AC008966.2	0.601736	2.832e-50	postive
BRAF	AC008966.2	0.735682	8.55463e-86	postive
ATRX	AC008966.2	0.673939	4.38409e-67	postive
BRAF	AC087752.3	0.60889	9.50081e-52	postive
TSC1	AL157392.3	0.618061	1.07605e-53	postive
OTULIN	AL157392.3	0.634571	2.30099e-57	postive
CYLD	AL157392.3	0.613132	1.21789e-52	postive
BRAF	AL157392.3	0.826027	2.39554e-125	postive
ATRX	AL157392.3	0.751197	2.38507e-91	postive
OTULIN	AC245014.3	0.671721	1.6957e-66	postive
CYLD	AC245014.3	0.703586	1.83541e-75	postive
BRAF	AC245014.3	0.746075	1.80383e-89	postive
ATRX	AC245014.3	0.815254	1.61018e-119	postive
HDAC9	AC245014.3	0.601127	3.76594e-50	postive
OTULIN	AC007014.2	0.645023	8.33117e-60	postive
BRAF	AC007014.2	0.797988	6.20473e-111	postive
ATRX	AC007014.2	0.721425	5.02191e-81	postive
CYLD	AF131215.5	0.696908	1.73981e-73	postive
ATRX	AF131215.5	0.664336	1.41058e-64	postive
CYLD	RAP2C-AS1	0.661719	6.55729e-64	postive
BRAF	RAP2C-AS1	0.757908	7.01356e-94	postive
ATRX	RAP2C-AS1	0.803675	1.14648e-113	postive
OTULIN	AC022973.4	0.644347	1.20648e-59	postive
BRAF	AC022973.4	0.802374	4.92947e-113	postive
ATRX	AC022973.4	0.731529	2.25344e-84	postive
TRIM11	AL139288.1	0.689895	1.81278e-71	postive
BRAF	AC120053.1	0.646189	4.39101e-60	postive
MAPK8	NUTM2B-AS1	0.617335	1.5423e-53	postive
OTULIN	NUTM2B-AS1	0.641031	7.31745e-59	postive
CYLD	NUTM2B-AS1	0.601705	2.87343e-50	postive
BRAF	NUTM2B-AS1	0.801532	1.25795e-112	postive
ATRX	NUTM2B-AS1	0.792513	2.19735e-108	postive
BRAF	RAB30-DT	0.637714	4.3429e-58	postive
BRAF	AC025171.4	0.678188	3.17527e-68	postive
BRAF	AC005261.1	0.689951	1.74837e-71	postive
ATRX	AC005261.1	0.625721	2.27207e-55	postive
BRAF	AL159169.2	0.673651	5.2297e-67	postive
BRAF	AC141002.1	0.754374	1.54595e-92	postive
ATRX	AC141002.1	0.615222	4.37423e-53	postive
OTULIN	SCAT2	0.622251	1.32142e-54	postive
BRAF	SCAT2	0.718592	4.10408e-80	postive
ATRX	SCAT2	0.623426	7.29786e-55	postive
BRAF	AC011472.4	0.77111	4.12312e-99	postive
ATRX	AC011472.4	0.692458	3.37082e-72	postive
OTULIN	AC020913.3	0.674493	3.1204e-67	postive
BRAF	AC020913.3	0.760998	4.48951e-95	postive
ATRX	AC020913.3	0.729537	1.05899e-83	postive
OTULIN	AL049840.2	0.667592	2.04101e-65	postive
CYLD	AL049840.2	0.627768	7.95749e-56	postive
BRAF	AL049840.2	0.815555	1.12055e-119	postive
ATRX	AL049840.2	0.787749	3.15418e-106	postive
BRAF	AL391834.1	0.721393	5.14362e-81	postive
ATRX	AL391834.1	0.721629	4.31264e-81	postive
OTULIN	AC068790.3	0.642403	3.47997e-59	postive
CYLD	AC068790.3	0.6168	2.00924e-53	postive
BRAF	AC068790.3	0.812269	5.68136e-118	postive
ATRX	AC068790.3	0.798902	2.28545e-111	postive
BRAF	ZKSCAN2-DT	0.679629	1.29013e-68	postive
ATRX	ZKSCAN2-DT	0.612835	1.40772e-52	postive
OTULIN	AC093388.1	0.615003	4.87226e-53	postive
BRAF	AC093388.1	0.719889	1.57318e-80	postive
ATRX	AC093388.1	0.713944	1.21828e-78	postive
OTULIN	AC090948.2	0.713663	1.49252e-78	postive
CYLD	AC090948.2	0.693515	1.67445e-72	postive
BRAF	AC090948.2	0.829368	3.0901e-127	postive
ATRX	AC090948.2	0.839424	3.50409e-133	postive
HDAC9	AC090948.2	0.611516	2.67247e-52	postive
ZBP1	AC012645.3	0.60385	1.04763e-50	postive
OTULIN	A2M-AS1	0.625383	2.70056e-55	postive
CYLD	A2M-AS1	0.624214	4.8951e-55	postive
BRAF	A2M-AS1	0.695815	3.62061e-73	postive
ATRX	A2M-AS1	0.736026	6.5079e-86	postive
CYLD	AC009120.3	0.687321	9.65185e-71	postive
BRAF	AC009120.3	0.656667	1.21982e-62	postive
ATRX	AC009120.3	0.788432	1.55942e-106	postive
BRAF	ACTA2-AS1	0.60023	5.72322e-50	postive
ATRX	ACTA2-AS1	0.643513	1.90275e-59	postive
BRAF	AL031775.2	0.782289	7.99905e-104	postive
ATRX	AL031775.2	0.712309	3.95196e-78	postive
OTULIN	Z98884.2	0.603166	1.44652e-50	postive
BRAF	Z98884.2	0.725578	2.20286e-82	postive
ATRX	Z98884.2	0.633717	3.60734e-57	postive
OTULIN	AC068790.5	0.649403	7.39732e-61	postive
CYLD	AC068790.5	0.630132	2.3459e-56	postive
BRAF	AC068790.5	0.832111	8.08362e-129	postive
ATRX	AC068790.5	0.80741	1.64106e-115	postive
OTULIN	AP001160.4	0.628396	5.75852e-56	postive
BRAF	AP001160.4	0.759839	1.26435e-94	postive
ATRX	AP001160.4	0.717279	1.07664e-79	postive
BRAF	AC083843.2	0.815995	6.58661e-120	postive
ATRX	AC083843.2	0.658794	3.58658e-63	postive
OTULIN	AL157394.1	0.64683	3.08254e-60	postive
CYLD	AL157394.1	0.670247	4.14068e-66	postive
CFLAR	AL157394.1	0.61344	1.04747e-52	postive
BRAF	AL157394.1	0.68194	3.01118e-69	postive
ATRX	AL157394.1	0.756672	2.08128e-93	postive
OTULIN	AC009318.3	0.606291	3.29297e-51	postive
CYLD	AC009318.3	0.628369	5.84114e-56	postive
BRAF	AC009318.3	0.675628	1.55187e-67	postive
ATRX	AC009318.3	0.7099	2.20416e-77	postive
OTULIN	AC010186.3	0.683469	1.14142e-69	postive
CYLD	AC010186.3	0.63438	2.54432e-57	postive
BRAF	AC010186.3	0.78174	1.38379e-103	postive
ATRX	AC010186.3	0.754169	1.84734e-92	postive
BRAF	AC005479.2	0.66591	5.55605e-65	postive
ATRX	AC005479.2	0.630296	2.15513e-56	postive
BRAF	EP300-AS1	0.73248	1.07158e-84	postive
ATRX	EP300-AS1	0.658367	4.59111e-63	postive
BRAF	TMEM161B-AS1	0.707597	1.12133e-76	postive
ATRX	TMEM161B-AS1	0.747345	6.22995e-90	postive
CFLAR	MIR222HG	0.638215	3.32337e-58	postive
BRAF	MIR222HG	0.643303	2.13347e-59	postive
ATRX	MIR222HG	0.638775	2.46253e-58	postive
HDAC9	MIR222HG	0.640451	1.00026e-58	postive
BRAF	AL662844.3	0.698364	6.51746e-74	postive
ATRX	AL662844.3	0.666848	3.18174e-65	postive
BRAF	AC087222.1	0.625878	2.0976e-55	postive
BRAF	AC015813.1	0.640543	9.52335e-59	postive
BRAF	AL157932.1	0.633816	3.42463e-57	postive
ATRX	AL157932.1	0.603184	1.43461e-50	postive
BRAF	AL132780.1	0.762341	1.34102e-95	postive
ATRX	AL132780.1	0.615159	4.51162e-53	postive
BRAF	LINC01290	0.606305	3.27124e-51	postive
ATRX	LINC01290	0.680327	8.32271e-69	postive
OTULIN	AL021707.8	0.610343	4.7156e-52	postive
BRAF	AL021707.8	0.682249	2.47626e-69	postive
ATRX	AL021707.8	0.655439	2.46077e-62	postive
BRAF	AC022211.1	0.713024	2.36492e-78	postive
ZBP1	LINC02362	0.633152	4.85402e-57	postive
GATA3	CRIM1-DT	0.669368	7.03512e-66	postive
BRAF	AGAP1-IT1	0.657832	6.24584e-63	postive
ATRX	AGAP1-IT1	0.640726	8.62565e-59	postive
BRAF	AC097641.2	0.662168	5.04511e-64	postive
BRAF	AC092794.1	0.686144	2.06205e-70	postive
ATRX	AC092794.1	0.68895	3.35571e-71	postive
OTULIN	NPTN-IT1	0.678507	2.60233e-68	postive
CYLD	NPTN-IT1	0.636785	7.12255e-58	postive
BRAF	NPTN-IT1	0.806901	2.94552e-115	postive
ATRX	NPTN-IT1	0.820742	1.93642e-122	postive
HDAC9	NPTN-IT1	0.629448	3.34487e-56	postive
CYLD	AC010245.2	0.604706	6.99098e-51	postive
BRAF	AC010245.2	0.61369	9.27309e-53	postive
ATRX	AC010245.2	0.659121	2.97043e-63	postive
ATRX	AC037198.1	0.649376	7.509e-61	postive
OTULIN	AC025917.1	0.67642	9.51195e-68	postive
CYLD	AC025917.1	0.652355	1.41414e-61	postive
BRAF	AC025917.1	0.849574	1.29524e-139	postive
ATRX	AC025917.1	0.823472	6.27122e-124	postive
MAPK8	AC107068.1	0.623807	6.01685e-55	postive
BRAF	AC107068.1	0.677962	3.65322e-68	postive
ATRX	AC107068.1	0.688503	4.48908e-71	postive
CYLD	AC007566.1	0.623241	8.01634e-55	postive
CFLAR	AC007566.1	0.621884	1.59002e-54	postive
BRAF	AC007566.1	0.650905	3.19531e-61	postive
ATRX	AC007566.1	0.692921	2.48146e-72	postive
OTULIN	AC037198.2	0.622039	1.4709e-54	postive
ATRX	AC037198.2	0.685317	3.50588e-70	postive
ATRX	AL391001.1	0.643912	1.53034e-59	postive
BRAF	AC011442.1	0.641383	6.04996e-59	postive
ATRX	AC011442.1	0.622154	1.38814e-54	postive
OTULIN	AC084871.1	0.615462	3.8886e-53	postive
BRAF	AC084871.1	0.604677	7.08637e-51	postive
ATRX	AC084871.1	0.609608	6.72423e-52	postive
BRAF	TAPT1-AS1	0.640438	1.00731e-58	postive
OTULIN	AC073651.1	0.636981	6.41847e-58	postive
BRAF	AC073651.1	0.779074	1.93307e-102	postive
ATRX	AC073651.1	0.766491	3.05245e-97	postive
HDAC9	AC073651.1	0.667867	1.73127e-65	postive
OTULIN	AC007546.1	0.64534	7.00145e-60	postive
CYLD	AC007546.1	0.631289	1.28533e-56	postive
BRAF	AC007546.1	0.80473	3.48888e-114	postive
ATRX	AC007546.1	0.760267	8.6319e-95	postive
CYLD	MIATNB	0.621274	2.16089e-54	postive
BRAF	MIATNB	0.657696	6.75522e-63	postive
ATRX	MIATNB	0.689125	2.9955e-71	postive
BRAF	AL117336.1	0.645976	4.93651e-60	postive
OTULIN	AC087284.1	0.656825	1.11381e-62	postive
BRAF	AC087284.1	0.765837	5.5666e-97	postive
ATRX	AC087284.1	0.787177	5.6752e-106	postive
BRAF	AC004477.2	0.677945	3.69386e-68	postive
ATRX	AC004477.2	0.644495	1.11241e-59	postive
OTULIN	SCARNA9	0.668838	9.67237e-66	postive
CYLD	SCARNA9	0.649703	6.25854e-61	postive
BRAF	SCARNA9	0.781809	1.29108e-103	postive
ATRX	SCARNA9	0.830182	1.05521e-127	postive
HDAC9	SCARNA9	0.640472	9.8932e-59	postive
OTULIN	LINC00630	0.694429	9.12714e-73	postive
CYLD	LINC00630	0.648037	1.58095e-60	postive
MAP3K7	LINC00630	0.605003	6.07162e-51	postive
BRAF	LINC00630	0.791392	7.15536e-108	postive
ATRX	LINC00630	0.832519	4.67068e-129	postive
OTULIN	AL162724.1	0.665782	5.99477e-65	postive
BRAF	AL162724.1	0.71656	1.82263e-79	postive
ATRX	AL162724.1	0.725127	3.10254e-82	postive
BRAF	RFX3-AS1	0.748414	2.53505e-90	postive
ATRX	RFX3-AS1	0.690375	1.32447e-71	postive
HDAC9	RFX3-AS1	0.661666	6.76407e-64	postive
BRAF	AL360219.1	0.671852	1.56638e-66	postive
ATRX	AL360219.1	0.680148	9.3168e-69	postive
ATRX	XIST	0.609137	8.43648e-52	postive
TSC1	AC129510.1	0.625713	2.2816e-55	postive
OTULIN	AC108727.1	0.680157	9.26058e-69	postive
BRAF	AC108727.1	0.79113	9.41478e-108	postive
ATRX	AC108727.1	0.755447	6.07853e-93	postive
OTULIN	AP000766.1	0.654013	5.53871e-62	postive
CYLD	AP000766.1	0.680539	7.28637e-69	postive
BRAF	AP000766.1	0.828645	7.98542e-127	postive
ATRX	AP000766.1	0.846889	7.22946e-138	postive
CFLAR	AL157786.1	0.601607	3.00828e-50	postive
BRAF	AL157786.1	0.711569	6.71253e-78	postive
ATRX	AL157786.1	0.693832	1.35758e-72	postive
MAPK8	AL731566.2	0.600123	6.01726e-50	postive
BRAF	AL731566.2	0.721544	4.59627e-81	postive
ATRX	AL731566.2	0.716822	1.50407e-79	postive
TSC1	AC137932.3	0.602408	2.06594e-50	postive
OTULIN	AC131971.1	0.67872	2.27825e-68	postive
BRAF	AC131971.1	0.82786	2.22593e-126	postive
ATRX	AC131971.1	0.739545	3.85684e-87	postive
OTULIN	AC253536.3	0.618041	1.08655e-53	postive
BRAF	AC253536.3	0.792916	1.43536e-108	postive
ATRX	AC253536.3	0.732597	9.77807e-85	postive
CYLD	AP000873.1	0.603105	1.48875e-50	postive
BRAF	AP000873.1	0.743467	1.56746e-88	postive
ATRX	AP000873.1	0.757005	1.5534e-93	postive
BRAF	ATP1A1-AS1	0.70274	3.29098e-75	postive
ATRX	ATP1A1-AS1	0.613721	9.13294e-53	postive
ATRX	AC005674.1	0.60094	4.10952e-50	postive
BRAF	AC139887.1	0.64169	5.12173e-59	postive
ATRX	AC139887.1	0.665299	7.98672e-65	postive
OTULIN	AL138963.1	0.708952	4.31286e-77	postive
CYLD	AL138963.1	0.628084	6.76518e-56	postive
BRAF	AL138963.1	0.816917	2.15058e-120	postive
ATRX	AL138963.1	0.802894	2.75397e-113	postive
TSC1	AC022400.4	0.658659	3.87896e-63	postive
CFLAR	AC022400.4	0.627232	1.04839e-55	postive
BRAF	AC022400.4	0.80039	4.45555e-112	postive
ATRX	AC022400.4	0.67301	7.7343e-67	postive
OTULIN	AC096586.2	0.656052	1.73459e-62	postive
CYLD	AC096586.2	0.61272	1.48858e-52	postive
BRAF	AC096586.2	0.785298	3.86046e-105	postive
ATRX	AC096586.2	0.78598	1.92886e-105	postive
OTULIN	AC020915.1	0.624528	4.1727e-55	postive
BRAF	AC020915.1	0.768764	3.71536e-98	postive
ATRX	AC020915.1	0.729503	1.08703e-83	postive
OTULIN	AL133330.1	0.709954	2.12159e-77	postive
CYLD	AL133330.1	0.672941	8.06684e-67	postive
BRAF	AL133330.1	0.769987	1.18434e-98	postive
ATRX	AL133330.1	0.792423	2.41713e-108	postive
BRAF	SAMD12-AS1	0.604046	9.5503e-51	postive
OTULIN	AL137779.2	0.619296	5.81821e-54	postive
BRAF	AL137779.2	0.732874	7.86688e-85	postive
ATRX	AL137779.2	0.702082	5.1729e-75	postive
FASLG	USP30-AS1	0.634848	1.98801e-57	postive
OTULIN	ACAP2-IT1	0.701447	7.99622e-75	postive
CYLD	ACAP2-IT1	0.625299	2.81868e-55	postive
BRAF	ACAP2-IT1	0.78837	1.66239e-106	postive
ATRX	ACAP2-IT1	0.780214	6.29045e-103	postive
OTULIN	AC005632.3	0.653293	8.32835e-62	postive
CYLD	AC005632.3	0.605793	4.17435e-51	postive
BRAF	AC005632.3	0.697886	9.001e-74	postive
ATRX	AC005632.3	0.706526	2.37669e-76	postive
TSC1	RUSC1-AS1	0.620376	3.39112e-54	postive
BRAF	MECOM-AS1	0.658826	3.52142e-63	postive
ATRX	MECOM-AS1	0.694725	7.49622e-73	postive
OTULIN	GMDS-DT	0.655481	2.40263e-62	postive
CYLD	GMDS-DT	0.647346	2.31868e-60	postive
BRAF	GMDS-DT	0.816711	2.76294e-120	postive
ATRX	GMDS-DT	0.82988	1.57272e-127	postive
OTULIN	AC021078.1	0.639687	1.50913e-58	postive
CYLD	AC021078.1	0.605566	4.64871e-51	postive
CFLAR	AC021078.1	0.628995	4.22766e-56	postive
BRAF	AC021078.1	0.799013	2.02608e-111	postive
ATRX	AC021078.1	0.770124	1.04156e-98	postive
CYLD	AC024075.3	0.65063	3.7271e-61	postive
BRAF	AC024075.3	0.792211	3.02272e-108	postive
ATRX	AC024075.3	0.768974	3.05594e-98	postive
BRAF	AP001432.1	0.71859	4.10999e-80	postive
ATRX	AP001432.1	0.719751	1.74285e-80	postive
BRAF	AC011468.5	0.637651	4.49103e-58	postive
OTULIN	KLF7-IT1	0.705924	3.61747e-76	postive
BRAF	KLF7-IT1	0.756108	3.41258e-93	postive
ATRX	KLF7-IT1	0.757587	9.30373e-94	postive
BRAF	AC073534.2	0.667768	1.83634e-65	postive
ATRX	AC073534.2	0.601288	3.49295e-50	postive
OTULIN	AC016590.2	0.618972	6.83657e-54	postive
BRAF	AC016590.2	0.750999	2.82612e-91	postive
ATRX	AC016590.2	0.731222	2.86283e-84	postive
BRAF	OIP5-AS1	0.608693	1.0441e-51	postive
ATRX	OIP5-AS1	0.652379	1.39547e-61	postive
OTULIN	MALAT1	0.668198	1.42031e-65	postive
CYLD	MALAT1	0.649251	8.05409e-61	postive
BRAF	MALAT1	0.763591	4.32873e-96	postive
ATRX	MALAT1	0.826957	7.20293e-126	postive
HDAC9	MALAT1	0.640483	9.83248e-59	postive
ATRX	AC073046.1	0.609759	6.25226e-52	postive
OTULIN	BTBD9-AS1	0.634654	2.20199e-57	postive
CYLD	BTBD9-AS1	0.619673	4.82094e-54	postive
BRAF	BTBD9-AS1	0.800268	5.0965e-112	postive
ATRX	BTBD9-AS1	0.786676	9.47901e-106	postive
OTULIN	ATP1B3-AS1	0.620013	4.0658e-54	postive
BRAF	ATP1B3-AS1	0.628622	5.12647e-56	postive
OTULIN	AC010536.2	0.649428	7.29561e-61	postive
BRAF	AC010536.2	0.699406	3.21639e-74	postive
ATRX	AC010536.2	0.756124	3.36406e-93	postive
BRAF	LINC00641	0.76665	2.63485e-97	postive
ATRX	LINC00641	0.696392	2.45958e-73	postive
BRAF	AC004253.1	0.682372	2.29119e-69	postive
BRAF	AC005540.1	0.734347	2.46496e-85	postive
ATRX	AC005540.1	0.650235	4.65013e-61	postive
HDAC9	AC005540.1	0.641666	5.18838e-59	postive
BRAF	AC026355.2	0.684028	7.9975e-70	postive
ATRX	AC026355.2	0.640773	8.40863e-59	postive
IPMK	AL133243.2	0.601097	3.81867e-50	postive
OTULIN	AL133243.2	0.690961	9.02305e-72	postive
BRAF	AL133243.2	0.83844	1.39488e-132	postive
ATRX	AL133243.2	0.781007	2.86833e-103	postive
OTULIN	MIR29B2CHG	0.638458	2.91743e-58	postive
CYLD	MIR29B2CHG	0.692139	4.15787e-72	postive
BRAF	MIR29B2CHG	0.737699	1.70746e-86	postive
ATRX	MIR29B2CHG	0.826834	8.44976e-126	postive
BRAF	AP000786.1	0.753797	2.5501e-92	postive
ATRX	AP000786.1	0.606744	2.65363e-51	postive
CFLAR	AL512791.1	0.60657	2.88362e-51	postive
BRAF	AL512791.1	0.675324	1.87204e-67	postive
ATRX	AL512791.1	0.655297	2.66857e-62	postive
TSC1	AL354733.3	0.666417	4.11149e-65	postive
BRAF	AL354733.3	0.723835	8.23705e-82	postive
ATRX	AL354733.3	0.646413	3.87985e-60	postive
BRAF	AC006001.2	0.609425	7.34306e-52	postive
OTULIN	AC253576.2	0.632148	8.20864e-57	postive
BRAF	AC253576.2	0.770051	1.11534e-98	postive
ATRX	AC253576.2	0.728105	3.19446e-83	postive
OTULIN	AC026124.2	0.651	3.02852e-61	postive
BRAF	AC026124.2	0.777828	6.55161e-102	postive
ATRX	AC026124.2	0.741044	1.14221e-87	postive
BRAF	AP001469.2	0.776017	3.80339e-101	postive
ATRX	AP001469.2	0.637709	4.35481e-58	postive
MAPK8	AC108449.2	0.606921	2.43884e-51	postive
OTULIN	AC108449.2	0.646939	2.90277e-60	postive
BRAF	AC108449.2	0.822223	3.03292e-123	postive
ATRX	AC108449.2	0.805673	1.19635e-114	postive
OTULIN	SDCBP2-AS1	0.64858	1.1698e-60	postive
BRAF	SDCBP2-AS1	0.781994	1.0735e-103	postive
ATRX	SDCBP2-AS1	0.750627	3.88213e-91	postive
CYLD	AL355075.2	0.603844	1.05051e-50	postive
BRAF	AL355075.2	0.746589	1.17433e-89	postive
ATRX	AL355075.2	0.719179	2.66083e-80	postive
OTULIN	AP005899.1	0.601233	3.58349e-50	postive
BRAF	AP005899.1	0.724795	3.98884e-82	postive
ATRX	AP005899.1	0.69218	4.04697e-72	postive
BRAF	AC087752.4	0.676222	1.07541e-67	postive
CFLAR	AC009090.3	0.607509	1.84194e-51	postive
BRAF	AC009090.3	0.65861	3.99063e-63	postive
ATRX	AC009090.3	0.615231	4.35456e-53	postive
BRAF	AC087286.1	0.743361	1.71054e-88	postive
ATRX	AC087286.1	0.704077	1.30719e-75	postive
BRAF	LINC01004	0.655168	2.87143e-62	postive
OTULIN	AC016831.4	0.667991	1.60778e-65	postive
CYLD	AC016831.4	0.612889	1.37064e-52	postive
BRAF	AC016831.4	0.832227	6.91775e-129	postive
ATRX	AC016831.4	0.773904	2.90284e-100	postive
TSC1	AL450263.1	0.677596	4.58734e-68	postive
BRAF	AL450263.1	0.697246	1.38539e-73	postive
ATRX	AL450263.1	0.645872	5.228e-60	postive
OTULIN	AC068790.2	0.633263	4.57888e-57	postive
CYLD	AC068790.2	0.609451	7.25331e-52	postive
BRAF	AC068790.2	0.821629	6.39675e-123	postive
ATRX	AC068790.2	0.804625	3.92721e-114	postive
BRAF	AC092279.1	0.692728	2.8195e-72	postive
OTULIN	AL162724.2	0.646679	3.35093e-60	postive
BRAF	AL162724.2	0.730227	6.2082e-84	postive
ATRX	AL162724.2	0.719447	2.18339e-80	postive
BRAF	MIR181A2HG	0.706392	2.61036e-76	postive
ATRX	MIR181A2HG	0.630151	2.32348e-56	postive
OTULIN	Z83843.1	0.676743	7.79135e-68	postive
CYLD	Z83843.1	0.673809	4.74631e-67	postive
BRAF	Z83843.1	0.797787	7.71613e-111	postive
ATRX	Z83843.1	0.847067	5.5565e-138	postive
OTULIN	AP000692.1	0.664052	1.66809e-64	postive
CYLD	AP000692.1	0.617749	1.25608e-53	postive
BRAF	AP000692.1	0.680737	6.43214e-69	postive
ATRX	AP000692.1	0.737141	2.6722e-86	postive
OTULIN	AC005838.2	0.652307	1.45279e-61	postive
CYLD	AC005838.2	0.607673	1.70236e-51	postive
BRAF	AC005838.2	0.780955	3.01795e-103	postive
ATRX	AC005838.2	0.805863	9.6334e-115	postive
BRAF	AC084824.5	0.658094	5.37154e-63	postive
OTULIN	ADAMTSL4-AS1	0.681274	4.58743e-69	postive
BRAF	ADAMTSL4-AS1	0.726869	8.23453e-83	postive
ATRX	ADAMTSL4-AS1	0.747352	6.19346e-90	postive
OTULIN	AL022067.1	0.665968	5.36889e-65	postive
BRAF	AL022067.1	0.792158	3.19517e-108	postive
ATRX	AL022067.1	0.709207	3.60037e-77	postive
OTULIN	CREB3L2-AS1	0.639015	2.16572e-58	postive
BRAF	CREB3L2-AS1	0.846492	1.30242e-137	postive
ATRX	CREB3L2-AS1	0.753712	2.74312e-92	postive
HDAC9	CREB3L2-AS1	0.630466	1.97287e-56	postive
ZBP1	FAM30A	0.668471	1.20551e-65	postive
BRAF	BET1-AS1	0.739458	4.1392e-87	postive
ATRX	BET1-AS1	0.640449	1.00151e-58	postive
OTULIN	PSPC1-AS2	0.646989	2.82428e-60	postive
CYLD	PSPC1-AS2	0.603553	1.20543e-50	postive
BRAF	PSPC1-AS2	0.797852	7.19213e-111	postive
ATRX	PSPC1-AS2	0.755972	3.84327e-93	postive
TSC1	AL132989.1	0.63077	1.68475e-56	postive
BRAF	AL132989.1	0.759322	2.00428e-94	postive
ATRX	AL132989.1	0.683082	1.46036e-69	postive
OTULIN	AC110792.3	0.672916	8.19298e-67	postive
CYLD	AC110792.3	0.665252	8.20915e-65	postive
BRAF	AC110792.3	0.777319	1.07574e-101	postive
ATRX	AC110792.3	0.813773	9.50775e-119	postive
OTULIN	AP000240.1	0.600081	6.13496e-50	postive
BRAF	AP000240.1	0.616988	1.83161e-53	postive
ATRX	AP000240.1	0.609151	8.37768e-52	postive
BRAF	AC018809.2	0.678369	2.83519e-68	postive
ATRX	AC018809.2	0.723374	1.16648e-81	postive
OTULIN	PAXBP1-AS1	0.604923	6.30661e-51	postive
BRAF	PAXBP1-AS1	0.769544	1.79404e-98	postive
ATRX	PAXBP1-AS1	0.726527	1.06898e-82	postive
BRAF	AC008870.2	0.629591	3.10643e-56	postive
BRAF	AC010168.2	0.701675	6.83792e-75	postive
ATRX	AC010168.2	0.695107	5.8109e-73	postive
CYLD	MIR155HG	0.61286	1.39045e-52	postive
OTULIN	AC138932.4	0.680254	8.71393e-69	postive
CYLD	AC138932.4	0.621965	1.5269e-54	postive
BRAF	AC138932.4	0.801667	1.08272e-112	postive
ATRX	AC138932.4	0.798143	5.24061e-111	postive
OTULIN	AC005070.3	0.668566	1.13916e-65	postive
CYLD	AC005070.3	0.645124	7.88314e-60	postive
BRAF	AC005070.3	0.834632	2.67747e-130	postive
ATRX	AC005070.3	0.816986	1.97773e-120	postive
OTULIN	AC127024.4	0.617705	1.28347e-53	postive
BRAF	AC127024.4	0.796065	4.97828e-110	postive
ATRX	AC127024.4	0.710319	1.63702e-77	postive
OTULIN	AC026356.1	0.639937	1.3199e-58	postive
BRAF	AC026356.1	0.698265	6.97159e-74	postive
ATRX	AC026356.1	0.65022	4.68769e-61	postive
BRAF	GAS8-AS1	0.658208	5.02979e-63	postive
BRAF	AL122035.2	0.695946	3.31664e-73	postive
ATRX	AL122035.2	0.650947	3.11997e-61	postive
OTULIN	ANKRD10-IT1	0.655456	2.43726e-62	postive
BRAF	ANKRD10-IT1	0.742546	3.34442e-88	postive
ATRX	ANKRD10-IT1	0.749732	8.30967e-91	postive
MAPK8	SOS1-IT1	0.604065	9.46732e-51	postive
OTULIN	SOS1-IT1	0.666474	3.97491e-65	postive
CYLD	SOS1-IT1	0.600019	6.31555e-50	postive
BRAF	SOS1-IT1	0.830802	4.63308e-128	postive
ATRX	SOS1-IT1	0.797922	6.66478e-111	postive
BRAF	AC091185.1	0.606259	3.34365e-51	postive
ATRX	AC091185.1	0.613839	8.62138e-53	postive
BRAF	AC011468.1	0.666032	5.16826e-65	postive
OTULIN	AC016831.1	0.618762	7.59268e-54	postive
CFLAR	AC016831.1	0.614942	5.02124e-53	postive
BRAF	AC016831.1	0.749803	7.82489e-91	postive
ATRX	AC016831.1	0.715709	3.38902e-79	postive
BRAF	AC011477.1	0.796243	4.10898e-110	postive
ATRX	AC011477.1	0.730959	3.51461e-84	postive
OTULIN	AC007878.1	0.686361	1.79323e-70	postive
CYLD	AC007878.1	0.637205	5.69581e-58	postive
BRAF	AC007878.1	0.83597	4.28878e-131	postive
ATRX	AC007878.1	0.8147	3.13469e-119	postive
BRAF	AP003170.3	0.702301	4.45114e-75	postive
ATRX	AP003170.3	0.655877	1.91663e-62	postive
BRAF	AC115989.1	0.731458	2.38251e-84	postive
ATRX	AC115989.1	0.628105	6.69018e-56	postive
BRAF	MBNL1-AS1	0.672296	1.19541e-66	postive
ATRX	MBNL1-AS1	0.666732	3.40913e-65	postive
OTULIN	CR936218.1	0.65295	1.01088e-61	postive
BRAF	CR936218.1	0.855364	1.68604e-143	postive
ATRX	CR936218.1	0.768328	5.5748e-98	postive
BRAF	AC009090.1	0.601176	3.68087e-50	postive
OTULIN	AC080162.1	0.689823	1.90005e-71	postive
BRAF	AC080162.1	0.809349	1.74518e-116	postive
ATRX	AC080162.1	0.778756	2.64185e-102	postive
OTULIN	AP001033.2	0.647165	2.56168e-60	postive
BRAF	AP001033.2	0.830459	7.30518e-128	postive
ATRX	AP001033.2	0.762133	1.61891e-95	postive
BRAF	AC090517.2	0.647244	2.4522e-60	postive
ATRX	AC090517.2	0.611219	3.08625e-52	postive
BRAF	AC012181.1	0.731772	1.86368e-84	postive
ATRX	AC012181.1	0.669764	5.53961e-66	postive
OTULIN	AC002553.2	0.642879	2.68662e-59	postive
CYLD	AC002553.2	0.612675	1.52162e-52	postive
BRAF	AC002553.2	0.843713	7.64057e-136	postive
ATRX	AC002553.2	0.791268	8.14815e-108	postive
