# Supplementary material for: Risk coefficient model of necroptosis-related lncRNA in predicting the prognosis of patients with lung adenocarcinoma
Source: Sci Rep. 2022 Jun 29;12:11005. doi: 10.1038/s41598-022-15189-4 (PMC9243036; doi:10.1038/s41598-022-15189-4)
Supplement: Supplementary file 4 — Supplementary Table 3. [file 41598_2022_15189_MOESM4_ESM.xlsx]

## Sheet: Sheet1
LncRNAs	Control-mean	Tumor-mean	logFC	P-value	FDR
AC079907.1	0.246534	0.537927	1.12562	3.36544e-09	1.43133e-08
AL117379.1	0.394227	1.28253	1.70189	4.54741e-16	5.94532e-15
RHOQ-AS1	0.215353	0.547714	1.34672	0.034199	0.0431633
AC130650.2	0.213649	0.629466	1.55889	0.00024276	0.000441723
AC093788.1	0.295118	0.837084	1.50408	5.75495e-10	2.86126e-09
AL109614.1	0.311598	0.706297	1.18059	0.00389658	0.0057552
LINC01376	0.296035	0.687404	1.21539	1.46092e-10	7.58389e-10
AC016394.1	0.544067	1.44802	1.41222	1.101e-14	1.17774e-13
LINC00513	0.189588	1.14226	2.59095	0.000199076	0.000369248
AC067817.2	1.47224	0.511811	-1.52433	2.95996e-18	6.14627e-17
EML4-AS1	1.00169	0.446856	-1.16455	1.32246e-16	2.02969e-15
AL354989.1	0.221565	0.594906	1.42493	8.11767e-09	3.25629e-08
AC138207.4	0.56142	1.24464	1.14857	6.84441e-13	5.75256e-12
AL157838.1	0.139752	0.901301	2.68914	4.25659e-24	1.87822e-22
AC021851.1	0.199294	0.560917	1.49289	3.80734e-15	4.47997e-14
LINC00216	0.171773	0.611601	1.83208	0.0024465	0.00372248
AP002336.2	0.208605	0.592934	1.5071	3.19926e-10	1.63672e-09
AC245041.2	4.20978	0.761215	-2.46737	3.93375e-28	6.94307e-26
AP000866.6	0.31304	0.721404	1.20446	0.0240786	0.0310209
AC011815.1	0.259073	0.603559	1.22014	6.30582e-11	3.47806e-10
NARF-IT1	0.366314	0.832226	1.18389	1.90459e-06	5.01731e-06
DHDDS-AS1	0.27991	0.587505	1.06964	0.00617466	0.00871862
AF117829.1	0.473727	1.02937	1.11963	3.00248e-07	9.21631e-07
AC063965.2	0.197937	1.10629	2.48262	0.00673002	0.00935314
AC006017.1	0.137818	0.555759	2.0117	2.69125e-11	1.69645e-10
AC007038.1	0.754055	1.5261	1.01711	1.13943e-06	3.16709e-06
AC090579.1	0.266615	0.625505	1.23026	5.86862e-07	1.71209e-06
AC007991.2	0.861625	2.5907	1.58821	0.0305515	0.0387938
AC004908.2	0.374647	0.913851	1.28643	1.43527e-10	7.58389e-10
AC112722.1	1.60858	0.456926	-1.81576	9.54325e-20	2.40626e-18
AL353804.2	0.153508	0.674826	2.1362	0.00443198	0.0065187
AC027277.2	1.95067	0.610201	-1.67661	6.62599e-20	1.79921e-18
AC002128.1	0.381885	0.781136	1.03243	1.20719e-05	2.71425e-05
LINC01355	0.406109	1.2609	1.63451	8.67099e-13	7.11828e-12
AC096921.2	1.88718	0.607197	-1.636	4.91532e-27	5.7837e-25
AP006621.2	0.726461	1.72921	1.25116	3.06745e-05	6.40716e-05
AL355488.1	0.679824	1.73578	1.35235	1.16856e-09	5.50003e-09
LINC01535	0.115415	0.549705	2.25183	1.11384e-08	4.36871e-08
DLEU2	0.507964	1.20014	1.24041	3.21865e-11	1.95894e-10
AP001429.1	0.077535	0.81593	3.39553	1.02748e-07	3.4217e-07
AC008115.3	0.535431	1.54713	1.53082	1.37721e-13	1.27936e-12
AL513327.1	0.506119	1.15568	1.1912	1.44648e-05	3.21136e-05
MCM3AP-AS1	0.329631	0.697917	1.0822	1.30932e-11	8.88827e-11
AC127024.5	1.1231	2.50789	1.15899	1.87546e-11	1.24913e-10
AP002907.1	0.26495	0.899346	1.76316	9.11642e-12	6.43619e-11
RPS6KA2-IT1	0.390303	0.961023	1.29998	2.77463e-06	6.94641e-06
AC010201.2	0.27029	0.585871	1.11607	1.37144e-05	3.06403e-05
AC079684.1	0.239144	0.806481	1.75376	6.17227e-12	4.44655e-11
AC026202.2	0.391419	0.787987	1.00946	3.89733e-05	7.90666e-05
AC124319.1	0.422717	1.71323	2.01896	1.13492e-08	4.40248e-08
KDM4A-AS1	0.250386	0.643144	1.36099	9.09476e-15	1.00327e-13
AC099850.3	1.17263	6.78319	2.53221	7.829e-23	2.76364e-21
AL049869.2	0.323688	0.850912	1.39441	0.00871225	0.0119666
AC010834.3	0.702125	1.57347	1.16415	3.08971e-07	9.4023e-07
TMPO-AS1	0.24474	0.810284	1.72718	8.54523e-24	3.35163e-22
AC138393.2	0.12134	0.751774	2.63124	2.19269e-16	3.09608e-15
SCAANT1	0.236698	0.567965	1.26276	5.53814e-06	1.31206e-05
MAGI2-AS3	3.15691	1.17071	-1.43113	4.30047e-26	3.79517e-24
AC139887.2	0.560432	1.4564	1.3778	1.74797e-16	2.57097e-15
ALMS1-IT1	0.226164	0.609572	1.43043	1.51182e-09	6.93082e-09
AC103591.3	0.315	1.06913	1.76301	2.39186e-05	5.05584e-05
AC090739.1	0.39116	1.1974	1.61407	0.000723727	0.00121655
AC008669.1	1.76002	0.718384	-1.29276	1.4698e-24	7.41202e-23
PABPC4-AS1	0.194888	0.800261	2.03783	1.95066e-05	4.22285e-05
NFYC-AS1	0.377671	0.89496	1.2447	1.12589e-10	6.11445e-10
SAP30L-AS1	0.279939	0.657096	1.23099	0.000592821	0.00101585
AC004884.2	0.0971953	0.968177	3.31631	2.05449e-12	1.61163e-11
DLEU1	0.323421	0.726056	1.16667	2.86586e-11	1.77482e-10
AC104695.3	0.657728	2.50351	1.92839	0.00487333	0.00710861
AC139887.4	0.483593	1.13159	1.22648	0.0228117	0.0294965
Z82243.1	0.267302	0.767361	1.52143	2.15024e-07	6.71711e-07
AL359697.1	0.24188	0.554689	1.19739	0.00662106	0.00925067
AC005021.1	0.308149	0.762398	1.30692	0.000656136	0.00110821
AP001628.1	0.180454	0.708271	1.97267	2.04999e-09	9.27754e-09
AC007552.2	0.464346	1.6255	1.80761	0.000291203	0.000524462
AC099343.2	0.246351	0.699036	1.50465	5.24512e-08	1.87023e-07
AC245884.8	0.346304	0.815793	1.23617	8.74728e-08	2.99785e-07
AL136115.2	0.162426	0.684552	2.07538	0.000448387	0.000779707
AC025171.3	0.242837	0.573601	1.24006	3.22688e-05	6.66133e-05
AL590723.1	0.262469	0.732295	1.48028	1.68797e-06	4.58349e-06
LINC00894	0.246068	0.555677	1.17519	5.47694e-05	0.00010985
AC245014.3	0.181356	0.586575	1.69349	0.00560975	0.00801717
AC007014.2	0.134709	0.609729	2.17832	8.77011e-15	9.98661e-14
AF131215.5	2.48167	0.871447	-1.50983	1.1803e-22	3.78768e-21
AL139288.1	0.481976	1.4911	1.62934	7.99558e-08	2.7945e-07
AC025171.4	0.541375	1.15485	1.09301	0.000225421	0.000414445
AC141002.1	0.288005	0.622556	1.11211	9.3538e-07	2.66282e-06
SCAT2	0.182177	0.854998	2.23058	5.6062e-17	9.42375e-16
AC020913.3	0.312274	0.848696	1.44243	0.0138519	0.0187345
ZKSCAN2-DT	0.275935	0.862503	1.6442	3.35291e-14	3.28771e-13
AC012645.3	0.268465	0.643391	1.26096	3.84754e-08	1.40019e-07
AP001160.4	0.361221	0.822461	1.18706	0.000105836	0.00020641
AC010186.3	0.966851	2.49218	1.36604	4.1561e-11	2.45934e-10
EP300-AS1	4.04244	1.36217	-1.56932	2.6478e-25	1.86935e-23
AL662844.3	0.292944	0.600873	1.03644	0.000137313	0.000259206
AC015813.1	1.15742	2.66179	1.20148	8.87603e-06	2.06134e-05
AL132780.1	0.281996	0.579554	1.03927	2.53169e-09	1.11711e-08
LINC01290	1.94161	0.476029	-2.02813	3.54501e-25	2.08565e-23
AC022211.1	0.22375	1.01338	2.17922	4.19117e-17	7.78676e-16
LINC02362	0.155284	1.0747	2.79096	9.24167e-19	2.03894e-17
AC097641.2	0.28111	0.735325	1.38725	2.6791e-11	1.69645e-10
AC037198.1	0.441846	2.77847	2.65267	0.0106828	0.0146164
AC011442.1	0.240856	0.640609	1.41127	2.16194e-06	5.6115e-06
TAPT1-AS1	0.59687	1.20586	1.01458	3.65479e-10	1.84306e-09
AC007546.1	0.303273	0.631856	1.05898	0.000945773	0.00158227
LINC00630	0.33074	0.684354	1.04905	1.16765e-15	1.47207e-14
AC108727.1	0.228159	0.619223	1.44042	0.00556812	0.00799003
AC137932.3	0.25833	0.648461	1.3278	1.23033e-11	8.51581e-11
AC131971.1	0.0554825	0.685665	3.6274	0.000321482	0.000573148
AP000873.1	0.306497	0.748152	1.28746	2.19646e-12	1.68554e-11
AC139887.1	0.472598	1.45085	1.61822	4.18018e-11	2.45934e-10
SAMD12-AS1	0.270864	0.75383	1.47667	2.06105e-15	2.5088e-14
USP30-AS1	4.13142	1.87317	-1.14115	4.77463e-17	8.42722e-16
AP001432.1	0.313828	0.653474	1.05815	5.08999e-09	2.08926e-08
AC073534.2	0.249808	0.651823	1.38366	0.00153581	0.00240337
AC016590.2	0.214896	0.66624	1.6324	0.00107067	0.0017744
AC004253.1	0.4523	1.04634	1.21	8.94037e-09	3.54601e-08
AC026355.2	0.370284	1.68384	2.18505	1.24782e-06	3.44124e-06
AL133243.2	0.428754	1.31283	1.61446	5.50517e-13	4.73982e-12
AP000786.1	0.320716	0.839721	1.38861	0.000195494	0.000365129
AC253576.2	0.290266	0.906854	1.64349	2.20574e-06	5.64222e-06
AP001469.2	0.249477	0.630251	1.33702	3.15043e-09	1.35622e-08
AL355075.2	0.54507	1.1157	1.03344	6.33194e-05	0.000126281
AP005899.1	0.412231	1.03811	1.33244	1.05304e-05	2.39821e-05
AC092279.1	1.0701	2.35963	1.14082	0.000385116	0.000673
AP000692.1	0.331748	0.697178	1.07144	1.01011e-07	3.39588e-07
AL022067.1	0.210326	0.688163	1.71012	0.000330897	0.000586969
FAM30A	0.20716	0.686697	1.72893	8.2834e-10	4.06117e-09
AC008870.2	0.352037	0.913897	1.37631	9.69227e-13	7.77584e-12
AC010168.2	0.3103	0.720158	1.21465	1.48999e-07	4.73843e-07
AC138932.4	0.22016	0.690505	1.6491	2.1969e-07	6.80268e-07
AC127024.4	0.687244	1.54404	1.16782	5.10056e-07	1.51302e-06
AC026356.1	0.490574	1.08395	1.14375	3.13635e-09	1.35622e-08
ANKRD10-IT1	5.092	10.3673	1.02573	1.59947e-06	4.37685e-06
AC016831.1	0.233789	0.890753	1.92982	1.96189e-05	4.22285e-05
AP003170.3	0.342567	0.757673	1.14519	0.0015387	0.00240337
MBNL1-AS1	1.59375	0.518785	-1.61922	3.18055e-28	6.94307e-26
CR936218.1	0.722647	1.55627	1.10673	0.00112008	0.00184493
AP001033.2	0.507708	1.33712	1.39705	2.12178e-09	9.48088e-09
AC090517.2	0.339611	0.749588	1.14222	6.64578e-08	2.34596e-07
