# Supplementary material for: Risk coefficient model of necroptosis-related lncRNA in predicting the prognosis of patients with lung adenocarcinoma
Source: Sci Rep. 2022 Jun 29;12:11005. doi: 10.1038/s41598-022-15189-4 (PMC9243036; doi:10.1038/s41598-022-15189-4)
Supplement: Supplementary file 5 — Supplementary Table 4. [file 41598_2022_15189_MOESM5_ESM.xlsx]

## Sheet: Sheet1
ID	TCGA-38-4626-11A-01R-1758-07	TCGA-44-5645-11A-01R-1628-07	TCGA-44-2668-11A-01R-1758-07	TCGA-91-6829-11A-01R-1858-07	TCGA-91-6849-11A-01R-1949-07	TCGA-50-5935-11A-01R-1858-07	TCGA-49-6744-11A-01R-1858-07	TCGA-49-6745-11A-01R-1858-07	TCGA-91-6836-11A-01R-1858-07	TCGA-55-6968-11A-01R-1949-07	TCGA-44-6778-11A-01R-1858-07	TCGA-55-6982-11A-01R-1949-07	TCGA-55-6984-11A-01R-1949-07	TCGA-55-6981-11A-01R-1949-07	TCGA-91-6835-11A-01R-1858-07	TCGA-44-6776-11A-01R-1858-07	TCGA-44-2665-11A-01R-1758-07	TCGA-91-6847-11A-01R-1949-07	TCGA-44-3396-11A-01R-1758-07	TCGA-50-5931-11A-01R-1858-07	TCGA-44-6145-11A-01R-1858-07	TCGA-44-6144-11A-01R-1755-07	TCGA-55-6970-11A-01R-1949-07	TCGA-55-6969-11A-01R-1949-07	TCGA-91-6828-11A-01R-1858-07	TCGA-38-4627-11A-01R-1758-07	TCGA-49-4512-11A-01R-1858-07	TCGA-49-6761-11A-01R-1949-07	TCGA-55-6975-11A-01R-1949-07	TCGA-44-2655-11A-01R-1758-07	TCGA-44-2657-11A-01R-1758-07	TCGA-50-5932-11A-01R-1755-07	TCGA-44-2661-11A-01R-1758-07	TCGA-49-6743-11A-01R-1858-07	TCGA-55-6971-11A-01R-1949-07	TCGA-50-6595-11A-01R-1858-07	TCGA-55-6980-11A-01R-1949-07	TCGA-44-2662-11A-01R-1758-07	TCGA-55-6986-11A-01R-1949-07	TCGA-38-4625-11A-01R-1758-07	TCGA-91-6831-11A-02R-1858-07	TCGA-50-5933-11A-01R-1755-07	TCGA-50-5939-11A-01R-1628-07	TCGA-73-4676-11A-01R-1755-07	TCGA-55-6979-11A-01R-1949-07	TCGA-50-5930-11A-01R-1755-07	TCGA-38-4632-11A-01R-1755-07	TCGA-49-4490-11A-01R-1858-07	TCGA-44-3398-11B-01R-1758-07
AC079907.1|RHOQ-AS1	1	1	1	1	0	1	1	1	0	1	0	1	1	0	1	1	1	1	0	1	1	1	0	0	1	1	1	1	0	1	0	0	1	1	1	1	0	0	1	1	0	0	0	1	0	1	1	1	0
AC079907.1|AC130650.2	0	0	1	1	0	1	1	1	0	1	0	0	1	0	1	0	1	1	0	1	1	1	0	1	1	0	0	0	0	1	1	0	1	0	1	1	0	0	0	1	0	0	0	1	0	1	1	0	0
AC079907.1|AC093788.1	0	0	0	1	1	0	1	1	0	0	1	0	1	0	1	0	0	0	0	1	0	1	0	0	1	1	1	0	0	1	0	1	1	0	1	1	0	0	0	1	0	1	1	1	0	0	1	1	0
AC079907.1|AL109614.1	1	0	0	1	0	1	1	1	1	1	0	0	1	0	0	1	1	1	0	1	1	1	0	0	0	1	1	0	0	1	1	0	1	0	1	1	1	0	0	1	0	0	0	1	0	0	0	1	0
AC079907.1|LINC01376	1	0	0	1	0	0	1	0	0	1	0	0	1	0	1	0	0	1	0	1	0	1	0	0	1	0	0	0	0	0	0	0	0	0	1	0	0	0	0	1	0	0	0	1	0	1	0	0	0
AC079907.1|LINC00513	1	1	0	1	1	1	1	1	1	1	0	1	1	1	1	0	1	1	0	1	1	1	0	1	1	0	0	1	0	1	0	1	1	0	1	1	0	0	1	1	0	0	1	1	0	1	0	1	1
AC079907.1|AC067817.2	0	0	0	0	0	0	0	0	0	0	0	0	0	0	1	0	0	0	0	0	0	0	0	0	0	0	0	0	0	0	0	0	0	0	0	0	0	0	0	0	0	0	0	0	0	0	0	0	0
AC079907.1|EML4-AS1	0	0	0	0	0	0	0	0	0	0	0	0	0	0	1	0	0	0	0	0	0	0	0	0	0	0	0	0	0	0	0	0	0	0	0	1	0	0	0	0	0	0	0	0	0	0	1	0	0
AC079907.1|AL354989.1	1	1	0	1	0	1	1	1	0	1	0	0	1	0	1	0	1	1	0	1	0	1	0	1	1	1	1	0	0	1	0	0	0	0	1	1	0	0	0	1	0	0	0	1	0	1	1	1	0
AC079907.1|AL157838.1	1	1	1	1	1	1	1	1	0	1	1	0	1	0	1	1	1	1	0	1	1	1	0	1	1	1	1	1	1	1	1	1	1	1	1	1	0	0	1	1	0	0	0	1	0	1	1	1	1
AC079907.1|AC021851.1	1	0	1	1	0	1	1	0	0	1	0	0	1	0	1	0	1	1	0	1	1	1	0	1	1	0	0	0	0	1	0	0	1	0	1	1	0	0	1	0	0	1	0	1	0	1	1	1	0
AC079907.1|LINC00216	1	1	1	1	1	1	1	1	0	1	1	0	1	0	1	0	1	1	0	1	1	1	0	0	1	1	1	1	0	1	1	1	1	0	1	1	0	0	1	1	0	1	1	1	0	1	1	1	0
AC079907.1|AP002336.2	1	1	1	1	0	0	1	1	1	1	1	1	1	0	1	1	1	1	0	1	0	1	0	0	1	0	0	1	0	0	0	0	1	0	1	1	0	0	1	1	0	0	0	1	0	1	0	1	0
AC079907.1|AC245041.2	0	0	0	0	0	0	0	0	0	0	0	0	0	0	0	0	0	0	0	0	0	0	0	0	0	0	0	0	0	0	0	0	0	0	0	0	0	0	0	0	0	0	0	0	0	0	0	0	0
AC079907.1|AP000866.6	0	0	1	1	0	0	1	1	0	1	0	1	1	0	1	0	1	0	0	1	0	1	1	0	1	1	1	0	0	1	1	0	1	0	0	1	0	0	0	1	0	0	0	1	0	1	1	1	0
AC079907.1|AC011815.1	0	0	0	1	0	0	0	0	0	1	1	0	1	0	0	1	0	1	0	1	1	1	0	1	1	0	0	0	0	1	0	0	0	0	1	1	0	0	1	0	0	0	0	1	0	1	0	0	0
AC079907.1|NARF-IT1	0	0	0	1	0	1	1	1	0	0	0	0	1	0	0	0	1	0	0	1	0	1	0	0	1	1	1	0	0	1	0	0	1	0	0	1	0	0	0	1	0	0	0	1	0	1	1	1	0
AC079907.1|DHDDS-AS1	0	0	1	1	0	1	1	1	0	1	0	0	0	0	1	1	1	1	0	1	1	1	0	0	1	0	0	0	0	1	1	0	1	0	0	1	0	0	0	1	0	0	0	1	0	1	1	1	0
AC079907.1|AF117829.1	0	0	0	1	0	0	0	0	0	1	0	0	0	0	0	0	0	1	0	0	0	1	0	0	0	0	0	0	0	0	0	0	0	0	0	1	0	0	0	1	0	0	0	0	0	0	0	0	0
AC079907.1|AC063965.2	1	1	1	1	0	1	1	1	0	1	1	1	1	0	0	1	1	1	0	1	1	1	0	0	1	1	1	1	0	1	1	0	1	1	1	1	0	0	1	1	0	0	0	1	0	1	1	1	1
AC079907.1|AC006017.1	1	1	1	1	1	0	1	1	0	1	1	1	1	0	1	1	1	1	0	1	1	1	0	0	1	1	1	1	0	1	1	0	1	1	1	1	0	0	1	1	0	1	1	1	0	1	1	1	1
AC079907.1|AC090579.1	0	0	1	1	1	0	1	0	1	1	1	1	0	0	1	0	1	1	0	1	1	1	0	1	1	0	0	0	0	0	1	0	0	0	1	1	0	0	0	1	0	0	0	0	0	1	0	0	0
AC079907.1|AC007991.2	0	1	1	1	0	0	0	1	0	0	0	0	1	0	1	0	1	1	0	1	0	1	0	0	0	1	0	0	0	0	0	1	0	1	1	0	0	0	0	1	0	0	0	1	0	1	0	1	0
AC079907.1|AC004908.2	0	0	0	0	0	0	1	0	0	1	1	0	0	0	1	1	0	0	0	1	1	1	0	0	0	0	0	0	0	1	1	0	1	0	0	0	0	0	0	1	0	0	0	0	0	1	0	1	0
AC079907.1|AC112722.1	0	0	0	0	0	0	0	0	0	0	0	0	0	0	0	0	0	0	0	0	0	1	0	0	0	1	0	0	0	0	0	0	0	0	0	0	0	0	0	0	0	0	0	0	0	0	0	0	0
AC079907.1|AL353804.2	1	0	0	1	1	1	1	1	0	1	1	0	1	0	1	1	1	1	0	1	0	1	0	0	1	1	1	0	0	1	1	0	1	1	0	1	0	0	1	1	0	1	0	1	0	1	1	1	0
AC079907.1|AC027277.2	0	0	0	0	0	0	0	0	0	0	0	0	0	0	0	0	0	0	0	0	0	0	0	0	0	0	0	0	0	0	0	0	0	0	0	0	0	0	0	1	0	0	0	0	0	0	0	1	0
AC079907.1|AC002128.1	1	0	1	1	0	1	1	1	0	0	0	0	0	0	0	1	1	1	0	1	1	1	0	0	1	1	1	0	0	0	0	0	0	0	0	1	0	0	0	1	0	0	0	1	0	1	1	1	0
AC079907.1|AC096921.2	0	0	0	1	0	0	0	0	0	0	0	0	0	0	0	0	0	0	0	0	0	0	0	0	0	0	0	0	0	0	0	0	0	0	0	0	0	0	0	0	0	0	0	0	0	0	0	0	0
AC079907.1|AP006621.2	0	0	0	0	0	1	1	1	0	0	0	0	1	0	0	0	0	0	0	1	0	0	0	0	1	0	1	0	0	0	0	0	0	0	0	0	0	0	0	0	0	0	0	1	0	0	0	0	0
AC079907.1|LINC01535	1	1	1	1	1	1	1	1	1	1	1	1	1	0	1	1	1	1	0	1	1	1	1	1	1	1	1	1	1	0	1	1	1	0	1	1	0	0	1	1	0	1	0	1	0	1	1	1	1
AC079907.1|AL513327.1	0	0	0	1	0	0	0	1	0	1	0	0	1	0	0	0	0	1	0	1	0	0	0	0	0	0	0	0	0	1	0	0	0	0	0	1	0	0	0	1	0	0	0	1	0	0	0	1	0
AC079907.1|MCM3AP-AS1	0	0	0	1	0	0	1	1	0	1	0	0	0	0	0	0	0	1	0	1	1	1	0	0	1	1	0	0	0	0	0	0	0	0	1	1	0	0	0	1	0	0	0	1	0	1	0	1	0
AC079907.1|AP002907.1	1	0	1	1	1	0	1	1	0	1	0	0	1	0	1	0	1	0	0	1	1	1	0	0	1	0	0	0	0	1	0	0	1	0	0	1	0	0	1	1	0	0	0	1	0	0	1	1	0
AC079907.1|RPS6KA2-IT1	0	1	0	1	0	0	1	1	0	1	0	0	1	1	1	0	0	1	0	0	0	0	0	0	0	1	1	0	0	0	0	0	1	0	1	1	0	0	1	1	0	0	0	1	0	0	1	1	0
AC079907.1|AC010201.2	1	0	0	1	0	1	1	1	0	1	1	0	1	0	0	0	0	1	0	1	1	1	0	0	1	1	0	0	0	1	0	0	0	0	0	1	0	0	1	1	0	1	0	1	0	0	1	1	0
AC079907.1|AC079684.1	0	1	1	1	0	1	1	0	0	1	0	1	1	0	1	0	1	1	0	1	0	1	0	1	1	1	1	0	1	0	0	1	1	1	1	1	0	0	1	1	0	0	0	1	0	1	1	1	0
AC079907.1|AC026202.2	0	0	1	1	0	0	1	0	0	0	0	0	1	0	1	0	1	0	0	1	1	1	0	0	1	0	0	0	0	0	0	0	0	0	1	1	0	0	1	0	0	0	0	0	0	0	0	0	0
AC079907.1|AC124319.1	1	1	0	0	0	1	1	1	0	0	1	0	0	0	0	0	1	1	0	1	1	1	0	0	0	1	1	0	0	1	1	0	1	0	0	1	0	0	0	1	0	0	1	1	0	1	0	1	0
AC079907.1|KDM4A-AS1	1	0	1	1	0	1	1	1	0	0	0	0	1	0	0	0	1	1	0	1	1	1	0	0	1	1	1	0	0	1	0	0	1	0	1	1	0	0	0	1	0	0	0	1	0	1	1	1	0
AC079907.1|AL049869.2	0	1	0	1	0	0	1	1	0	1	0	0	0	0	0	0	1	1	0	1	1	1	0	0	1	0	1	0	0	1	1	0	0	0	0	1	0	0	0	1	0	0	1	1	0	1	0	1	0
AC079907.1|TMPO-AS1	0	0	0	1	0	0	1	0	0	1	1	0	1	0	1	1	0	1	0	1	1	1	0	0	1	0	0	0	0	0	0	0	0	0	1	1	0	0	1	1	0	0	0	0	0	1	1	1	0
AC079907.1|AC138393.2	1	1	1	1	1	1	1	1	0	1	0	1	1	0	1	0	1	1	1	1	1	1	1	0	1	1	1	1	0	1	1	1	1	1	1	1	0	0	1	1	0	1	1	1	0	1	1	1	1
AC079907.1|SCAANT1	1	1	1	1	0	1	1	1	0	1	1	0	0	0	1	0	0	1	1	0	1	1	1	0	1	1	0	1	0	0	0	0	1	0	1	1	0	0	1	1	0	0	0	1	0	1	1	1	0
AC079907.1|MAGI2-AS3	0	0	0	0	0	0	0	0	0	0	0	0	0	0	0	0	0	0	0	0	0	0	0	0	0	0	0	0	0	0	0	0	0	0	0	0	0	0	0	0	0	0	0	0	0	0	0	0	0
AC079907.1|ALMS1-IT1	1	1	0	1	0	1	1	1	0	1	0	0	1	0	1	0	1	1	0	1	0	1	0	1	1	1	0	0	0	1	1	0	1	0	1	1	0	0	1	0	0	0	0	0	0	0	1	1	0
AC079907.1|AC103591.3	0	1	1	1	0	1	0	0	1	0	0	0	1	0	1	1	1	1	0	1	0	1	0	1	1	1	0	1	1	0	1	0	1	1	1	0	1	0	0	1	0	0	0	0	0	1	1	0	1
AC079907.1|AC090739.1	1	0	0	1	0	0	1	1	0	1	0	0	0	0	0	0	1	1	0	1	1	1	0	0	0	1	0	0	0	0	0	0	1	0	1	1	0	0	0	1	0	0	0	1	0	1	1	1	0
AC079907.1|AC008669.1	0	0	0	0	0	0	0	0	0	0	0	0	0	0	0	0	0	0	0	0	0	0	0	0	0	0	0	0	0	0	0	0	0	0	0	0	0	0	0	0	0	0	0	0	0	0	0	0	0
AC079907.1|PABPC4-AS1	1	1	0	1	1	1	1	1	0	1	0	1	1	0	1	0	1	1	0	1	1	1	0	0	1	1	0	1	0	1	1	0	1	0	0	1	0	0	0	1	0	0	1	1	0	1	1	1	0
AC079907.1|NFYC-AS1	0	0	0	1	0	0	1	1	0	1	0	0	0	0	0	0	0	0	0	1	1	1	0	0	1	0	0	0	0	1	0	0	0	0	0	1	0	0	1	1	0	0	0	1	0	1	1	1	0
AC079907.1|SAP30L-AS1	1	0	1	1	1	0	1	1	0	1	1	0	1	0	1	1	0	1	0	1	1	1	0	0	1	0	0	0	0	1	0	0	1	0	1	1	0	0	0	1	0	0	0	1	0	1	1	1	0
AC079907.1|AC004884.2	1	1	1	1	0	0	1	1	1	1	1	1	1	1	1	1	1	1	0	1	1	1	1	1	1	1	1	0	0	1	1	1	1	0	1	1	1	0	1	1	0	0	0	1	0	1	1	1	1
AC079907.1|DLEU1	0	0	0	1	0	0	1	0	0	1	0	0	1	0	0	0	1	1	0	1	1	1	0	1	1	0	0	0	0	0	0	0	0	0	1	1	0	0	0	0	0	0	0	0	0	1	0	0	0
AC079907.1|AC104695.3	0	0	0	0	0	0	0	1	0	1	0	1	0	0	0	0	1	1	0	0	0	0	0	0	0	1	0	0	0	0	0	0	1	0	0	1	0	0	0	1	0	0	0	0	0	0	0	1	0
AC079907.1|AC139887.4	1	0	1	1	0	0	1	0	0	0	0	0	0	0	0	0	0	0	0	1	0	1	0	0	0	1	0	0	0	0	0	0	0	0	0	0	0	0	0	1	0	0	0	1	0	1	0	1	0
AC079907.1|Z82243.1	0	0	1	1	0	0	1	1	0	1	0	0	1	0	0	0	0	0	0	1	0	1	0	0	0	1	1	0	0	1	1	1	1	0	1	1	0	0	1	1	0	0	0	1	0	1	1	1	0
AC079907.1|AL359697.1	0	0	1	1	0	1	1	1	1	1	1	0	1	0	1	0	1	1	1	0	1	1	0	0	1	1	0	0	0	1	0	0	1	1	1	1	0	0	1	1	0	0	0	1	0	0	1	0	0
AC079907.1|AC005021.1	1	0	0	1	1	0	1	1	0	1	0	0	1	0	0	0	0	1	0	1	1	1	0	0	1	1	0	0	0	0	1	1	0	0	0	1	0	0	1	1	0	0	0	1	0	0	1	1	0
AC079907.1|AP001628.1	1	1	1	1	0	1	1	1	0	1	1	1	1	0	0	0	0	1	1	1	1	1	1	0	1	1	0	1	0	1	0	1	0	0	0	1	1	0	1	1	0	0	0	1	0	1	1	1	1
AC079907.1|AC007552.2	1	0	0	1	0	0	0	0	0	1	1	0	0	0	0	0	1	0	0	1	1	0	0	0	1	1	1	0	0	0	0	0	0	0	0	1	0	0	0	1	0	0	0	1	0	1	1	1	0
AC079907.1|AC099343.2	0	0	0	1	0	1	1	1	1	1	0	0	1	0	1	1	0	1	0	1	0	1	0	0	1	0	0	1	1	1	0	0	1	1	1	1	1	0	1	1	0	0	1	1	0	1	0	1	0
AC079907.1|AC245884.8	1	0	0	0	0	1	1	1	0	0	1	0	1	0	0	0	1	0	0	1	1	1	0	0	1	0	1	0	0	1	0	1	0	0	0	0	0	0	0	1	0	1	1	1	0	0	1	1	0
AC079907.1|AL136115.2	1	1	0	1	1	1	1	1	1	1	0	0	1	0	1	1	1	1	0	1	1	1	0	0	1	1	1	1	0	1	1	0	1	0	1	1	0	0	1	1	0	0	1	1	0	1	1	1	1
AC079907.1|AC025171.3	0	1	1	1	1	1	1	0	1	1	0	0	1	0	0	1	1	0	0	1	1	1	0	1	1	1	0	1	1	1	1	1	0	0	1	1	0	0	0	1	0	0	0	1	0	1	1	0	0
AC079907.1|AL590723.1	1	1	0	1	0	1	1	1	0	1	0	0	1	0	1	1	1	1	0	0	1	1	0	0	1	0	0	0	0	0	1	1	1	0	1	1	0	0	0	1	0	0	0	1	0	1	0	1	1
AC079907.1|LINC00894	1	0	1	1	0	1	1	1	0	1	0	0	1	0	0	0	1	1	0	1	1	1	0	0	1	1	1	1	0	1	1	0	1	0	1	1	0	0	0	1	0	0	0	1	0	1	1	1	0
AC079907.1|AC245014.3	1	0	0	1	0	1	1	1	1	1	1	0	1	0	1	1	1	1	0	1	1	1	0	0	1	1	1	0	0	1	1	1	1	0	1	1	1	0	1	1	0	0	0	0	0	1	0	1	0
AC079907.1|AC007014.2	0	1	0	1	1	1	1	1	1	1	1	1	1	1	1	1	1	1	0	1	0	1	0	1	1	1	1	0	0	1	1	1	1	0	1	1	1	0	1	1	0	0	1	1	0	1	1	1	1
AC079907.1|AF131215.5	0	0	0	0	0	0	0	0	0	0	0	0	0	0	0	0	0	0	0	0	0	0	0	0	0	0	0	0	0	0	0	0	0	0	0	0	0	0	0	0	0	0	0	0	0	0	0	0	0
AC079907.1|AL139288.1	1	0	1	0	0	0	1	0	0	0	0	0	0	0	0	0	0	0	0	1	1	1	0	0	1	0	0	0	0	0	0	0	0	0	1	0	0	0	0	0	0	0	0	1	0	0	1	0	0
AC079907.1|AC025171.4	0	0	0	0	0	0	1	0	0	0	0	0	0	0	0	0	0	0	0	1	0	1	0	0	1	0	0	0	0	0	0	0	0	0	0	1	0	0	0	0	0	0	0	1	0	0	1	1	0
AC079907.1|AC141002.1	0	1	0	0	0	0	1	1	0	1	0	0	1	0	0	1	1	1	0	1	0	1	0	1	1	1	1	0	0	1	0	0	1	0	1	1	0	0	0	1	0	0	0	1	0	1	1	1	1
AC079907.1|SCAT2	0	1	1	1	1	0	1	1	0	1	1	1	1	0	0	1	1	1	1	1	1	1	0	0	1	1	1	0	0	1	1	1	1	1	0	1	0	0	1	1	0	1	1	1	0	1	1	1	1
AC079907.1|AC020913.3	1	1	1	0	0	1	1	1	1	0	1	0	0	0	0	1	1	1	0	1	1	0	0	0	1	1	1	0	0	1	1	0	1	1	0	0	0	0	0	1	0	0	0	1	0	1	0	1	0
AC079907.1|ZKSCAN2-DT	1	0	0	1	0	0	1	1	0	1	1	0	1	0	0	1	1	0	0	1	1	1	0	0	1	1	1	0	0	1	0	0	0	0	0	1	0	0	0	1	0	0	0	1	0	1	1	1	0
AC079907.1|AC012645.3	1	0	0	1	0	1	1	1	1	0	0	0	1	0	1	1	1	1	0	1	0	1	0	0	1	0	1	1	0	1	0	1	0	0	1	1	0	0	1	1	0	0	0	0	0	1	1	1	0
AC079907.1|AP001160.4	0	0	0	1	0	1	1	1	0	1	0	0	0	0	1	0	0	0	0	1	0	1	0	0	1	1	1	0	0	1	1	1	1	1	0	1	0	0	0	0	0	1	0	1	0	1	1	1	1
AC079907.1|AL662844.3	1	0	1	1	0	1	1	1	0	1	0	0	1	0	1	1	1	0	0	1	1	1	0	0	1	1	0	0	0	1	0	1	1	1	1	1	1	0	0	1	0	0	0	1	0	0	1	0	0
AC079907.1|AL132780.1	0	0	1	1	0	0	1	0	0	1	1	1	1	0	1	1	1	1	1	1	1	1	0	0	0	1	0	0	0	0	0	0	0	1	1	1	0	0	0	1	0	0	0	0	0	1	0	1	0
AC079907.1|LINC01290	0	0	0	0	0	0	0	0	0	0	0	0	0	0	0	0	0	0	0	0	0	0	0	0	0	0	0	0	0	0	0	0	0	0	0	0	0	0	0	0	0	0	0	0	0	0	0	0	0
AC079907.1|AC022211.1	0	1	1	1	1	0	1	1	0	1	0	0	1	0	1	0	1	1	0	1	1	1	0	0	1	1	0	0	0	1	0	0	1	0	0	1	0	0	1	1	0	0	0	1	0	1	1	1	0
AC079907.1|LINC02362	1	1	1	1	1	1	1	1	1	1	1	1	1	1	1	1	1	1	0	1	1	1	0	0	1	0	0	0	0	1	0	1	1	0	1	1	0	0	1	1	0	0	1	1	0	1	0	1	1
AC079907.1|AC097641.2	1	0	0	0	0	0	1	1	0	1	1	0	1	0	0	0	1	1	0	1	0	1	0	1	1	1	0	0	0	1	0	0	0	0	1	1	0	0	0	1	0	0	0	1	0	1	1	1	0
AC079907.1|AC037198.1	0	1	0	1	0	1	1	1	0	1	0	0	1	0	1	0	0	1	0	1	0	1	0	1	1	0	1	0	0	1	1	0	0	0	1	1	0	0	0	1	0	0	0	1	0	0	1	1	0
AC079907.1|AC011442.1	0	1	1	1	0	1	1	0	0	1	0	0	1	0	0	0	1	1	0	1	1	1	0	0	1	1	0	1	0	1	0	1	1	0	1	1	0	0	0	1	0	0	0	1	0	1	1	1	0
AC079907.1|AC007546.1	0	0	0	1	0	1	1	0	0	1	0	1	0	0	0	0	1	1	0	1	1	1	0	0	1	1	1	0	0	1	0	0	0	0	0	1	0	0	1	1	0	0	0	1	0	0	1	1	0
AC079907.1|LINC00630	0	0	0	1	0	0	1	0	0	1	0	0	1	0	0	0	0	1	0	1	1	1	0	0	1	0	0	0	0	0	0	0	0	0	1	1	0	0	0	0	0	0	0	0	0	1	0	0	0
AC079907.1|AC108727.1	0	0	1	1	1	0	1	1	1	1	1	0	0	1	1	1	1	0	0	1	1	1	0	0	1	1	1	0	0	1	1	0	1	1	0	1	0	0	1	1	0	0	1	1	0	0	0	1	0
AC079907.1|AC137932.3	1	0	0	1	0	0	1	1	0	1	0	0	1	0	0	0	0	1	0	1	1	1	0	0	1	1	1	0	0	1	0	0	1	0	1	1	0	0	1	1	0	0	0	1	0	1	1	1	0
AC079907.1|AP000873.1	0	0	0	1	0	0	1	1	0	1	0	0	0	0	0	0	0	1	0	1	1	1	0	0	1	0	0	0	0	1	0	0	1	0	1	1	0	0	0	1	0	0	0	1	0	1	0	0	0
AC079907.1|SAMD12-AS1	0	0	0	1	1	0	0	0	0	1	0	1	1	0	0	1	1	0	0	1	1	1	0	1	1	0	0	0	0	0	1	0	0	0	1	1	0	0	1	1	0	0	0	1	0	1	0	0	0
AC079907.1|AP001432.1	1	1	0	0	0	1	0	0	0	0	0	0	1	0	1	1	1	1	0	1	1	1	0	0	1	1	1	0	0	1	1	0	1	0	0	1	0	0	0	1	0	0	0	1	0	0	0	1	0
AC079907.1|AC073534.2	1	0	1	1	0	1	1	1	0	1	1	0	1	1	1	0	1	1	0	1	1	1	0	0	1	1	0	0	0	0	0	1	1	0	0	1	1	0	0	1	0	1	1	1	0	0	0	0	0
AC079907.1|AC016590.2	1	1	1	1	0	1	1	1	0	1	1	0	1	0	0	1	1	1	1	1	1	1	1	0	1	1	1	1	0	1	1	1	0	1	1	1	0	0	0	1	0	1	0	1	0	0	1	1	1
AC079907.1|AC004253.1	0	0	0	1	0	0	1	0	0	0	0	0	0	0	0	1	0	0	0	1	0	1	0	0	1	0	0	0	0	1	0	0	0	0	0	0	0	0	0	1	0	1	0	0	0	0	1	1	0
AC079907.1|AC026355.2	0	0	0	1	0	1	1	1	1	1	0	0	1	0	0	0	0	1	0	0	0	1	0	1	1	0	0	0	0	1	1	0	0	0	1	1	0	0	1	1	0	0	0	0	0	1	0	0	1
AC079907.1|AL133243.2	0	0	0	1	0	0	0	0	0	1	0	0	0	0	0	0	0	1	0	1	0	0	0	0	1	0	0	0	0	0	0	0	0	0	1	0	0	0	0	0	0	0	0	0	0	0	1	0	0
AC079907.1|AP000786.1	0	1	1	1	0	0	1	1	1	0	0	0	1	0	0	0	1	1	0	1	0	1	0	0	1	0	0	1	0	0	1	0	1	0	1	1	0	0	1	1	0	1	0	1	0	1	1	1	0
AC079907.1|AC253576.2	1	1	0	1	1	1	1	0	0	1	1	0	1	0	1	1	1	1	0	1	1	1	1	0	1	1	0	0	1	1	0	0	1	1	1	1	0	0	0	1	0	0	0	1	0	0	1	1	0
AC079907.1|AP001469.2	1	0	0	1	0	1	1	1	0	1	0	0	0	0	1	0	1	1	0	1	1	1	0	0	1	1	1	1	0	1	0	0	1	1	1	1	0	0	1	1	0	1	1	1	0	1	1	1	0
AC079907.1|AL355075.2	0	0	0	1	0	0	0	0	0	0	0	0	0	0	1	0	0	1	0	1	0	1	0	0	1	1	1	0	0	0	0	0	0	0	0	0	0	0	0	1	0	0	0	1	0	0	1	0	0
AC079907.1|AP005899.1	0	1	0	1	0	0	0	0	0	1	0	1	1	0	1	0	0	0	0	0	1	1	0	0	1	1	1	0	0	1	1	0	1	0	0	1	0	0	0	1	0	0	0	1	0	1	0	1	0
AC079907.1|AP000692.1	1	0	0	0	0	0	1	1	0	1	0	0	1	0	0	0	1	1	0	1	0	1	0	0	1	1	0	0	0	1	0	1	0	0	0	1	0	0	0	1	0	1	0	0	0	0	1	1	0
AC079907.1|AL022067.1	1	1	1	1	1	0	1	1	1	1	0	1	1	1	1	1	1	1	0	0	0	1	0	1	1	0	0	1	0	1	1	1	1	0	1	1	1	0	1	1	0	0	0	1	0	1	1	0	1
AC079907.1|FAM30A	1	1	1	1	1	1	1	1	1	0	1	1	1	1	1	1	1	1	0	1	1	1	0	0	1	1	0	1	0	1	0	1	0	1	1	1	0	0	1	1	0	0	0	1	0	1	1	1	0
AC079907.1|AC008870.2	1	0	0	1	0	0	1	1	0	1	0	0	0	0	0	0	0	0	0	1	0	1	0	0	1	1	1	0	0	1	0	0	0	0	0	1	0	0	0	1	0	0	0	1	0	1	1	1	0
AC079907.1|AC010168.2	0	0	0	1	0	0	1	0	0	1	0	0	0	0	1	0	1	1	0	1	1	1	0	0	1	1	1	0	0	1	0	0	0	0	0	1	0	0	0	1	0	0	0	1	0	1	1	1	0
AC079907.1|AC138932.4	1	1	0	1	1	1	1	1	0	1	0	1	1	0	0	0	1	1	0	1	1	1	1	0	1	1	0	1	0	1	0	0	1	1	1	1	1	0	0	1	0	0	0	0	0	1	1	1	0
AC079907.1|AC026356.1	0	0	0	1	0	0	0	0	0	1	0	0	1	0	0	0	0	1	0	0	0	1	0	0	0	0	0	0	0	0	0	0	0	0	0	0	0	0	0	0	0	0	0	0	0	0	0	0	0
AC079907.1|AC016831.1	0	1	0	1	1	1	1	1	0	1	0	1	1	0	1	0	1	1	0	1	0	1	0	0	1	1	1	1	0	1	1	0	1	0	1	1	0	0	1	1	0	0	0	1	0	1	1	1	0
AC079907.1|AP003170.3	1	1	1	1	0	0	1	1	0	0	0	0	1	0	0	0	1	0	0	1	0	1	0	0	1	1	1	1	0	0	0	1	0	0	0	0	0	0	0	1	0	1	0	1	0	1	1	1	1
AC079907.1|MBNL1-AS1	0	0	0	0	0	0	0	0	0	0	0	0	0	0	0	0	0	0	0	0	0	0	0	0	0	0	0	0	0	0	0	0	0	0	0	0	0	0	0	0	0	0	0	0	0	0	0	0	0
AC079907.1|AC090517.2	0	0	0	1	0	0	0	1	0	1	1	0	0	0	1	0	0	0	0	1	0	1	0	0	1	0	0	0	0	0	0	0	0	0	1	1	0	0	0	0	0	0	0	0	0	0	0	0	0
AL117379.1|LINC01376	1	1	1	1	1	1	1	0	1	1	0	1	0	1	1	0	1	1	1	0	0	1	0	1	0	0	0	1	0	0	1	0	0	0	1	0	1	0	0	1	0	0	0	1	1	1	0	1	0
AL117379.1|AC016394.1	1	1	0	1	1	1	1	0	0	0	0	1	0	0	0	0	0	0	0	0	0	0	0	0	0	0	0	0	0	0	1	0	0	0	0	1	0	0	0	1	0	0	0	0	0	1	0	1	0
AL117379.1|LINC00513	1	1	0	1	1	1	1	1	1	1	0	1	1	1	1	0	1	1	1	0	1	1	0	1	0	0	0	1	1	1	1	1	1	0	1	1	1	0	1	1	0	0	1	1	1	1	0	1	1
AL117379.1|AC067817.2	0	0	0	1	0	0	0	0	0	0	0	1	0	0	1	0	0	0	0	0	0	0	0	0	0	0	0	0	0	0	1	0	0	0	0	0	0	0	0	0	0	0	0	0	0	1	0	0	0
AL117379.1|EML4-AS1	0	0	0	0	1	0	0	0	0	0	0	0	0	0	1	0	0	0	0	0	0	0	0	0	0	0	0	0	0	0	0	0	0	0	0	1	0	0	0	0	0	0	0	0	0	0	0	0	0
AL117379.1|AC138207.4	0	0	0	0	0	1	1	1	0	1	0	1	0	0	0	0	0	0	0	0	0	0	0	0	0	0	0	1	0	0	1	0	0	0	0	1	0	0	0	1	0	0	0	0	0	1	0	1	0
AL117379.1|AL157838.1	1	1	1	1	1	1	1	1	1	1	1	1	1	1	1	1	1	1	1	1	1	1	0	1	1	1	1	1	1	1	1	1	1	1	1	1	1	0	1	1	0	1	0	1	1	1	1	1	1
AL117379.1|AC245041.2	0	0	0	0	0	0	0	0	0	0	0	0	0	0	0	0	0	0	0	0	0	0	0	0	0	0	0	0	0	0	0	0	0	0	0	0	0	0	0	0	0	0	0	0	0	0	0	0	0
AL117379.1|AC011815.1	1	1	0	1	1	1	1	0	1	1	1	1	1	1	1	0	1	1	0	0	1	1	0	1	1	0	0	1	0	1	1	1	0	0	1	1	1	1	1	1	1	0	0	1	1	1	0	0	1
AL117379.1|NARF-IT1	1	1	0	1	0	1	1	1	1	1	0	1	0	1	0	0	1	0	1	0	0	0	0	0	0	1	1	1	1	1	1	0	1	0	0	1	0	1	0	1	0	0	0	0	0	1	1	1	1
AL117379.1|AF117829.1	0	1	0	1	1	1	1	0	1	1	0	1	0	1	1	0	0	0	0	0	0	0	0	0	0	0	0	1	0	0	1	0	0	0	1	0	0	0	0	1	0	0	0	0	0	1	0	0	1
AL117379.1|AC007038.1	0	0	0	0	0	0	1	0	0	0	0	0	0	0	0	0	0	0	0	0	0	0	0	0	0	0	0	0	0	0	1	0	0	0	0	0	0	0	0	1	0	1	0	1	0	1	0	1	0
AL117379.1|AC090579.1	1	1	1	1	1	0	1	0	1	1	1	1	0	1	1	0	1	1	1	0	1	1	0	1	1	0	0	1	0	1	1	1	0	0	1	1	1	0	1	1	0	0	0	0	1	1	0	0	1
AL117379.1|AC007991.2	0	1	1	1	0	1	0	1	0	0	0	0	0	0	1	0	1	1	0	1	0	1	0	1	0	1	0	0	0	0	1	1	0	1	1	0	0	0	0	1	0	0	0	1	0	1	0	1	0
AL117379.1|AC004908.2	1	1	0	1	1	0	1	0	1	1	1	1	0	1	1	1	1	0	0	0	1	0	0	0	0	0	0	1	0	1	1	1	1	0	1	0	1	0	0	1	0	0	0	0	0	1	0	1	1
AL117379.1|AC027277.2	0	0	0	1	1	0	0	0	0	0	0	0	0	0	0	0	0	0	0	0	0	0	0	0	0	0	0	0	0	0	0	0	0	0	0	0	0	0	0	1	0	0	0	0	0	0	0	1	1
AL117379.1|AC002128.1	1	1	1	1	0	1	1	1	0	0	0	1	0	1	1	0	1	1	1	0	1	1	0	0	1	1	1	1	0	0	1	1	0	1	0	1	0	0	0	1	0	0	0	1	1	1	1	1	1
AL117379.1|LINC01355	1	1	0	1	1	1	1	1	1	1	0	0	0	0	1	0	0	0	1	1	0	1	0	0	0	1	0	1	0	1	1	1	0	1	0	0	0	1	0	1	0	1	0	1	0	1	1	1	1
AL117379.1|AC096921.2	0	0	0	1	0	0	0	0	0	0	0	0	0	0	0	0	0	0	0	0	0	0	0	0	0	0	0	0	0	0	0	0	0	0	0	0	0	0	0	0	0	0	0	0	0	0	0	0	0
AL117379.1|AP006621.2	0	0	0	0	1	1	1	1	0	0	0	0	1	0	0	0	0	0	1	1	0	0	0	0	1	0	1	0	0	0	1	0	0	1	0	0	0	0	0	0	0	1	0	1	0	0	0	1	0
AL117379.1|AL355488.1	1	0	0	0	1	0	1	0	0	0	0	0	0	0	0	0	0	0	0	0	0	0	0	0	0	0	0	1	0	1	0	0	0	0	0	0	0	0	0	1	0	1	0	1	0	0	0	1	0
AL117379.1|DLEU2	0	1	0	1	1	0	1	0	1	1	0	1	0	0	1	0	0	1	0	0	0	0	0	0	0	0	0	1	0	0	0	0	0	0	1	0	0	0	0	1	0	0	0	0	0	1	0	0	1
AL117379.1|AC008115.3	0	0	0	1	1	0	1	1	1	0	0	0	0	1	0	0	0	0	0	0	0	0	0	0	0	0	1	1	0	0	0	0	0	0	0	0	0	0	0	0	0	0	0	1	0	1	0	1	0
AL117379.1|AL513327.1	1	1	0	1	1	1	1	1	0	1	0	1	1	0	0	0	0	1	0	0	0	0	0	0	0	0	0	1	0	1	1	1	0	0	1	1	0	0	0	1	0	0	0	0	0	1	0	1	0
AL117379.1|MCM3AP-AS1	1	1	0	1	1	1	1	1	1	1	0	1	0	0	1	0	1	0	1	0	1	1	0	1	0	1	0	1	0	1	1	0	0	1	1	1	0	0	0	1	0	0	0	1	1	1	0	1	1
AL117379.1|AP002907.1	1	1	1	1	1	1	1	1	1	1	0	1	1	1	1	0	1	0	1	1	1	1	0	1	0	0	1	1	1	1	1	1	1	1	1	1	1	1	1	1	0	0	0	1	0	1	0	1	1
AL117379.1|RPS6KA2-IT1	0	1	0	1	1	0	1	1	1	1	0	1	1	1	1	0	0	1	0	0	0	0	0	1	0	0	1	1	0	0	1	0	0	1	1	1	1	0	1	1	0	0	0	1	0	1	0	1	1
AL117379.1|AC079684.1	1	1	1	1	1	1	1	0	1	1	0	1	1	1	1	0	1	1	1	0	0	1	0	1	0	0	1	1	1	0	1	1	1	1	1	1	0	0	1	1	0	0	0	1	1	1	1	1	1
AL117379.1|AC026202.2	1	1	1	1	1	1	1	0	0	0	0	1	0	1	1	0	1	0	0	0	0	1	0	1	0	0	0	0	0	0	1	0	0	0	1	1	0	0	1	0	0	0	0	0	0	1	0	0	1
AL117379.1|AC124319.1	1	1	1	0	1	1	1	1	1	0	1	0	0	0	0	0	1	1	1	1	1	0	0	0	0	1	1	1	0	1	1	1	1	1	1	1	0	0	0	1	0	0	1	1	0	1	0	1	1
AL117379.1|AC010834.3	1	0	0	1	0	0	0	0	0	1	0	0	0	0	0	0	0	0	0	0	0	0	0	0	0	1	0	0	0	0	0	0	0	0	0	0	0	0	0	1	0	0	0	1	0	0	0	0	0
AL117379.1|TMPO-AS1	1	1	0	1	1	1	1	1	1	1	1	1	1	1	1	0	1	1	1	0	1	1	0	1	1	0	0	1	0	0	1	1	0	1	1	1	1	0	1	1	0	1	0	0	1	1	1	1	1
AL117379.1|MAGI2-AS3	0	0	0	0	0	0	0	0	0	0	0	0	0	0	0	0	0	0	0	0	0	0	0	0	0	0	0	0	0	0	0	0	0	0	0	0	0	0	0	0	0	0	0	0	0	0	0	0	0
AL117379.1|AC139887.2	1	0	0	1	1	1	1	0	1	0	0	0	0	0	0	0	0	0	0	0	1	0	0	0	0	0	0	1	0	0	1	0	0	0	0	0	0	0	0	1	0	0	0	0	0	1	0	1	0
AL117379.1|ALMS1-IT1	1	1	1	1	1	1	1	1	1	1	0	1	1	1	1	0	1	1	1	0	0	1	0	1	0	0	0	1	1	1	1	1	1	1	1	1	1	1	1	1	0	0	0	0	0	1	1	1	1
AL117379.1|AC103591.3	0	1	1	1	1	1	0	0	1	1	0	1	0	1	1	1	1	1	1	1	0	1	0	1	0	0	0	1	1	0	1	0	1	1	1	0	1	1	0	1	0	0	0	0	1	1	0	1	1
AL117379.1|AC090739.1	1	1	0	1	1	1	1	1	0	1	0	1	0	1	1	0	1	1	1	0	1	1	0	0	0	1	0	1	0	1	1	0	1	0	1	1	0	0	0	1	0	0	0	1	0	1	1	1	0
AL117379.1|AC008669.1	0	0	0	0	0	0	0	0	0	0	0	0	0	0	0	0	0	0	0	0	0	0	0	0	0	0	0	0	0	0	0	0	0	0	0	0	0	0	0	0	0	0	0	0	0	0	0	0	0
AL117379.1|NFYC-AS1	1	1	0	1	1	1	1	1	1	1	0	1	0	0	1	0	1	0	1	0	1	1	0	0	0	0	0	1	0	1	1	1	0	0	0	1	0	0	1	1	0	1	0	1	1	1	1	1	0
AL117379.1|DLEU1	1	1	1	1	1	0	1	0	1	1	0	1	0	1	1	0	1	1	1	1	1	1	0	1	0	0	0	1	0	0	1	0	0	0	1	1	1	0	1	1	0	1	0	0	1	1	0	0	1
AL117379.1|AC104695.3	0	1	0	1	1	0	0	1	1	1	0	1	0	0	1	0	1	1	0	0	0	0	0	0	0	1	0	1	0	0	0	1	1	0	0	1	1	0	0	1	0	0	0	0	0	1	0	1	1
AL117379.1|AC139887.4	1	1	1	1	1	1	1	1	0	0	0	0	0	0	0	0	0	0	0	0	0	1	0	0	0	1	0	1	0	0	1	0	0	0	0	0	0	0	0	1	0	0	0	1	0	1	0	1	1
AL117379.1|Z82243.1	1	1	1	1	1	1	1	1	0	1	0	1	1	0	0	0	1	0	1	1	0	1	0	1	0	1	1	1	0	1	1	1	0	1	1	1	0	1	1	1	1	0	0	1	0	1	1	1	1
AL117379.1|AC005021.1	1	1	0	1	1	0	1	1	1	1	0	0	1	1	0	0	1	1	1	0	1	1	0	0	1	1	1	1	0	0	1	1	0	1	0	1	1	1	1	1	0	0	0	1	1	1	1	1	1
AL117379.1|AC007552.2	1	1	0	1	1	0	1	0	0	1	1	0	0	1	0	0	1	0	0	0	1	0	0	0	0	1	1	0	0	0	1	0	0	0	0	1	0	1	0	1	1	1	0	1	0	1	1	1	1
AL117379.1|AC245884.8	1	1	1	0	1	1	1	1	1	0	1	0	1	0	1	0	1	0	1	1	1	0	0	0	0	0	1	1	1	1	0	1	0	1	1	0	0	1	0	1	0	1	1	1	1	1	1	1	1
AL117379.1|AL590723.1	1	1	0	1	1	1	1	1	1	1	0	1	1	1	1	0	1	1	1	0	1	0	0	1	0	0	0	1	0	1	1	1	1	1	1	1	1	0	0	1	0	0	0	0	1	1	0	1	1
AL117379.1|AF131215.5	0	0	0	0	0	0	0	0	0	0	0	0	0	0	0	0	0	0	0	0	0	0	0	0	0	0	0	0	0	0	0	0	0	0	0	0	0	0	0	0	0	0	0	0	0	0	0	0	0
AL117379.1|AL139288.1	1	1	1	1	0	0	1	0	1	0	0	1	0	0	0	0	0	0	0	1	1	1	0	1	1	0	0	1	0	0	1	0	0	1	1	0	0	0	0	1	0	1	0	0	0	1	1	1	1
AL117379.1|AC025171.4	1	0	0	1	0	0	1	1	1	0	0	0	0	0	0	0	0	0	0	0	0	0	0	1	1	0	0	1	0	1	1	0	0	1	0	1	0	0	0	0	0	0	0	1	0	1	1	1	1
AL117379.1|SCAT2	1	1	1	1	1	1	1	1	1	1	1	1	1	1	1	1	1	1	1	1	1	1	0	0	1	1	1	1	1	1	1	1	1	1	1	1	1	1	1	1	0	1	1	1	1	1	1	1	1
AL117379.1|ZKSCAN2-DT	1	1	1	1	1	1	1	1	1	1	1	1	1	1	1	0	1	0	1	1	1	1	0	0	0	1	1	1	0	1	1	1	0	1	0	1	1	1	1	1	0	1	0	1	1	1	1	1	1
AL117379.1|AC012645.3	1	1	0	1	1	1	1	1	1	0	0	1	1	1	1	0	1	1	1	1	0	1	0	0	1	0	1	1	0	1	0	1	0	1	1	1	0	0	1	1	0	0	0	0	1	1	0	1	1
AL117379.1|AP001160.4	1	1	0	1	0	1	1	1	1	1	0	1	0	1	1	0	0	0	1	1	0	1	0	0	1	0	1	1	0	1	1	1	1	1	1	1	0	0	0	1	0	1	0	1	0	1	1	1	1
AL117379.1|AC010186.3	0	0	0	1	0	0	0	0	0	0	0	0	0	0	0	0	0	0	0	0	0	0	0	0	0	0	0	0	0	0	0	0	0	0	0	0	0	0	0	0	0	0	0	0	0	0	0	0	0
AL117379.1|EP300-AS1	0	0	0	0	0	0	0	0	0	0	0	0	0	0	0	0	0	0	0	0	0	0	0	0	0	0	0	0	0	0	0	0	0	0	0	0	0	0	0	0	0	0	0	0	0	0	0	0	0
AL117379.1|AC015813.1	0	0	0	0	0	0	0	0	0	0	0	0	0	0	0	0	0	0	0	0	0	0	0	0	0	0	0	1	0	0	0	0	0	0	0	0	0	0	0	0	0	0	0	1	0	0	0	1	0
AL117379.1|LINC01290	0	0	0	0	0	0	0	0	0	0	0	0	0	0	0	0	0	0	0	0	0	0	0	0	0	0	0	0	0	0	0	0	0	0	0	0	0	0	0	1	0	0	0	0	0	0	0	0	0
AL117379.1|AC022211.1	1	1	1	1	1	1	1	1	1	1	0	1	1	0	1	0	1	1	1	0	1	1	0	1	0	1	1	1	0	1	1	1	1	1	1	1	0	1	1	1	0	1	1	1	1	1	1	1	1
AL117379.1|LINC02362	1	1	1	1	1	1	1	1	1	1	1	1	1	1	1	1	1	1	1	1	1	1	0	0	1	0	0	1	0	1	0	1	1	1	1	1	0	1	1	1	1	0	1	1	1	1	0	1	1
AL117379.1|AC097641.2	1	1	1	1	1	1	1	1	1	1	1	1	1	1	0	0	1	1	1	1	0	0	0	1	1	1	0	1	0	1	1	1	0	1	1	1	0	1	0	1	0	0	0	1	1	1	1	1	1
AL117379.1|AC037198.1	1	1	0	1	1	1	1	1	1	1	0	1	1	1	1	0	0	1	0	1	0	1	0	1	0	0	1	1	0	1	1	0	0	1	1	1	0	0	0	1	0	0	0	1	0	1	1	1	1
AL117379.1|TAPT1-AS1	1	1	0	1	1	0	1	0	1	1	0	1	0	0	0	0	0	0	0	0	0	0	0	0	0	0	0	0	0	0	0	0	0	0	1	0	0	0	0	0	0	0	0	0	0	1	0	0	0
AL117379.1|LINC00630	1	1	0	1	1	0	1	0	1	1	0	1	0	1	1	0	1	1	0	0	1	1	0	1	0	0	0	1	0	0	1	1	0	0	1	1	1	0	0	1	0	0	0	0	1	1	0	0	1
AL117379.1|AP000873.1	1	1	0	1	1	1	1	1	1	1	0	1	0	1	1	0	1	1	1	0	1	1	0	1	0	0	0	1	0	1	1	1	1	1	1	1	1	1	0	1	0	0	0	1	0	1	0	1	1
AL117379.1|AC139887.1	1	1	0	1	1	0	1	1	0	1	0	1	0	0	0	0	0	1	1	0	0	1	0	0	0	1	1	1	0	1	0	0	0	0	1	1	0	0	0	1	0	0	0	0	0	1	1	0	0
AL117379.1|SAMD12-AS1	0	1	0	1	1	1	1	0	1	1	0	1	1	1	1	0	1	0	0	0	1	1	0	1	0	0	0	1	1	0	1	1	0	1	1	1	1	0	1	1	0	1	0	0	0	1	0	0	1
AL117379.1|USP30-AS1	0	0	0	0	0	0	0	0	0	0	0	0	0	0	0	0	0	0	0	0	0	0	0	0	0	0	0	0	0	0	0	0	0	0	0	0	0	0	0	0	0	0	0	0	0	0	0	0	0
AL117379.1|AP001432.1	1	1	1	1	1	1	1	0	0	1	0	1	1	1	1	1	1	1	1	0	1	1	0	1	0	1	1	1	0	1	1	0	1	1	1	1	1	1	0	1	0	1	0	1	1	1	0	1	1
AL117379.1|AC004253.1	0	0	0	1	1	1	1	0	1	0	0	1	0	1	0	0	0	0	1	1	0	1	0	0	1	0	0	1	0	1	1	1	0	1	0	0	0	0	0	1	0	1	0	0	0	1	1	1	0
AL117379.1|AC026355.2	0	1	0	1	1	1	1	1	1	1	0	1	0	1	1	0	0	1	1	0	0	1	0	1	0	0	0	1	0	1	1	1	0	0	1	1	1	0	1	1	0	0	0	0	1	1	0	0	1
AL117379.1|AL133243.2	1	1	1	1	1	0	1	0	1	1	0	1	0	0	0	0	1	1	0	0	0	0	0	1	0	0	0	1	0	0	1	0	0	0	1	0	0	0	0	1	0	0	0	0	0	1	1	0	1
AL117379.1|AP000786.1	1	1	1	1	1	1	1	1	1	0	0	1	0	0	0	0	1	1	1	0	0	1	0	0	0	0	0	1	1	1	1	0	1	0	1	1	0	1	1	1	0	1	0	0	1	1	1	1	1
AL117379.1|AC253576.2	1	1	1	1	1	1	1	1	1	1	1	1	1	0	1	1	1	1	1	0	1	1	1	0	0	1	0	0	1	1	1	0	1	1	1	1	0	1	0	1	0	1	0	1	1	1	1	1	1
AL117379.1|AL355075.2	1	0	0	1	0	0	1	0	0	0	0	0	0	0	1	0	0	0	1	0	0	0	0	0	1	1	1	1	0	0	0	0	0	0	0	0	0	1	0	1	0	0	0	1	0	1	1	0	1
AL117379.1|AP005899.1	1	1	0	1	1	0	1	0	1	1	0	1	0	1	1	0	1	0	1	0	1	0	0	1	0	1	1	1	0	1	1	0	1	0	0	0	0	0	0	1	0	0	0	1	1	1	0	1	1
AL117379.1|AC092279.1	0	0	0	0	0	0	0	0	0	0	0	0	0	0	0	0	0	0	0	0	0	0	0	0	0	0	0	1	0	0	0	0	0	0	0	0	0	0	0	0	0	0	0	0	0	0	0	0	0
AL117379.1|AP000692.1	1	1	0	1	1	1	1	1	1	1	0	1	1	1	1	0	1	1	1	0	0	0	0	0	0	1	0	1	1	1	1	1	0	1	0	1	1	1	1	1	0	1	0	0	0	1	1	1	1
AL117379.1|FAM30A	1	1	1	1	1	1	1	1	1	0	1	1	1	1	1	1	1	1	1	1	1	1	0	0	1	1	0	1	0	1	0	1	0	1	1	1	0	1	1	1	1	1	0	1	1	1	0	1	1
AL117379.1|AC008870.2	1	1	0	1	1	0	1	1	1	1	0	1	0	0	0	0	0	0	1	0	0	0	0	0	1	1	1	1	0	1	1	1	0	1	0	1	0	0	0	1	0	0	0	1	1	1	1	1	1
AL117379.1|AC127024.4	1	1	0	0	1	0	1	0	0	0	0	0	0	0	1	0	0	0	1	0	0	0	0	0	0	1	0	0	0	0	0	0	0	0	0	0	0	0	0	1	0	1	0	1	0	0	1	1	1
AL117379.1|AC026356.1	0	0	0	1	1	0	1	0	1	1	0	1	0	1	1	0	0	1	0	0	0	0	0	0	0	0	0	1	1	0	1	0	0	1	0	0	1	0	0	1	0	0	0	0	0	1	0	0	0
AL117379.1|AP003170.3	1	1	1	1	1	1	1	1	1	0	0	1	1	1	0	0	1	0	1	1	0	0	0	0	1	1	1	1	0	0	0	1	0	1	1	0	0	1	0	1	0	1	0	1	1	1	1	1	1
AL117379.1|MBNL1-AS1	0	0	0	1	0	0	0	0	0	0	0	0	0	0	0	0	0	0	0	0	0	0	0	0	0	0	0	0	0	0	0	0	0	0	0	0	0	0	0	0	0	0	0	0	0	0	0	0	0
AL117379.1|CR936218.1	0	1	0	0	0	1	0	0	0	0	0	0	0	0	0	0	0	0	0	0	0	0	0	0	0	1	0	0	0	0	0	0	0	0	0	0	1	1	0	1	0	0	0	1	0	1	0	1	0
AL117379.1|AP001033.2	1	1	0	1	1	0	1	0	0	0	0	1	0	1	1	0	0	0	0	0	0	0	0	0	0	0	0	1	0	1	1	1	1	0	0	0	0	0	0	0	0	0	0	0	0	1	0	1	1
AL117379.1|AC090517.2	1	1	1	1	1	1	1	1	1	1	1	1	0	1	1	0	1	0	1	0	0	1	0	1	1	0	0	1	0	0	1	1	0	0	1	1	0	0	0	1	1	1	0	0	1	1	0	0	1
RHOQ-AS1|AC130650.2	0	0	0	1	1	1	1	0	1	1	0	0	0	0	0	0	1	0	1	0	0	1	0	1	1	0	0	0	0	0	1	1	1	0	1	0	0	1	0	0	0	0	1	0	1	1	0	0	0
RHOQ-AS1|AL109614.1	1	0	0	1	0	1	1	0	1	0	0	0	0	0	0	0	1	0	1	0	0	1	0	0	0	0	0	0	0	0	1	0	1	0	0	0	1	1	0	0	0	1	0	1	1	0	0	0	0
RHOQ-AS1|LINC00513	0	1	0	1	1	1	1	0	1	1	0	1	0	1	0	0	1	0	1	0	1	1	1	1	1	0	0	1	1	0	0	1	1	0	1	1	0	0	1	0	1	0	1	1	1	1	0	0	1
RHOQ-AS1|AC067817.2	0	0	0	0	0	0	0	0	0	0	0	0	0	0	0	0	0	0	0	0	0	0	0	0	0	0	0	0	0	0	0	0	0	0	0	0	0	0	0	0	0	0	0	0	0	0	0	0	0
RHOQ-AS1|EML4-AS1	0	0	0	0	0	0	0	0	0	0	0	0	0	0	0	0	0	0	0	0	0	0	0	0	0	0	0	0	0	0	0	0	0	0	0	0	0	0	0	0	0	0	0	0	0	0	0	0	0
RHOQ-AS1|AL354989.1	1	1	0	1	0	0	1	0	1	0	0	0	0	1	0	0	1	0	1	1	0	1	0	1	1	1	0	0	0	0	0	1	0	0	0	0	0	1	0	1	1	1	0	1	1	1	0	0	0
RHOQ-AS1|AC021851.1	1	0	0	1	0	1	1	0	1	0	1	0	0	1	0	0	1	0	1	0	1	1	0	1	1	0	0	0	1	0	1	1	0	0	1	0	0	1	1	0	1	1	1	1	1	0	0	0	0
RHOQ-AS1|LINC00216	1	1	1	1	1	1	1	0	1	1	1	0	0	0	0	0	1	1	1	0	1	1	0	0	0	1	0	1	1	0	1	1	1	0	0	1	0	1	1	0	1	1	1	1	1	1	1	0	1
RHOQ-AS1|AP002336.2	0	0	1	1	1	0	1	1	1	0	1	1	0	1	0	0	0	0	0	0	0	1	0	1	1	0	0	1	0	0	0	0	0	0	1	1	0	1	1	0	1	1	1	1	1	0	0	0	0
RHOQ-AS1|AC245041.2	0	0	0	0	0	0	0	0	0	0	0	0	0	0	0	0	0	0	0	0	0	0	0	0	0	0	0	0	0	0	0	0	0	0	0	0	0	0	0	0	0	0	0	0	0	0	0	0	0
RHOQ-AS1|AP000866.6	0	0	1	1	1	0	0	1	0	0	0	1	0	0	0	0	0	0	1	0	0	1	1	0	1	0	0	0	0	0	1	0	1	0	0	0	0	1	0	0	0	1	0	1	1	1	0	1	1
RHOQ-AS1|AC011815.1	0	0	0	1	1	0	0	0	1	0	1	0	0	1	0	0	0	0	0	0	0	1	0	1	1	0	0	0	0	0	0	1	0	0	0	1	0	1	0	0	1	1	0	0	1	0	0	0	0
RHOQ-AS1|DHDDS-AS1	0	0	0	1	1	1	1	1	1	0	0	0	0	0	0	0	1	0	1	0	1	1	0	1	1	0	0	0	0	0	1	1	1	0	0	0	0	1	0	0	0	1	0	1	1	0	1	0	0
RHOQ-AS1|AC063965.2	0	0	1	1	0	1	1	1	1	0	1	1	0	1	0	1	1	0	1	0	1	1	0	0	1	1	0	1	0	1	1	1	1	1	0	1	0	1	1	0	1	0	0	1	1	1	0	0	1
RHOQ-AS1|AC006017.1	0	1	1	1	1	0	1	0	1	1	1	1	0	1	1	1	1	0	1	0	1	1	0	1	1	1	0	1	1	1	1	1	1	1	1	1	0	1	1	0	0	1	1	1	1	1	1	0	1
RHOQ-AS1|AC090579.1	0	0	0	1	1	0	0	0	1	1	1	1	0	1	0	0	0	0	0	0	1	1	0	1	1	0	0	0	0	0	1	1	0	0	1	1	0	1	0	0	0	1	0	0	1	0	0	0	0
RHOQ-AS1|AC007991.2	0	1	1	1	0	0	0	1	0	0	0	0	0	0	0	0	1	1	0	1	0	1	0	1	0	1	0	0	0	0	1	1	0	1	1	0	0	0	0	1	0	1	0	1	0	1	0	1	0
RHOQ-AS1|AC112722.1	0	0	0	0	0	0	0	0	0	0	0	0	0	0	0	0	0	0	0	0	0	0	0	0	0	0	0	0	0	0	0	0	0	0	0	0	0	0	0	0	0	0	0	0	0	0	0	0	0
RHOQ-AS1|AL353804.2	1	0	0	1	1	1	1	1	1	0	1	0	0	1	0	1	1	1	1	1	0	1	0	1	1	0	0	0	0	0	1	1	1	1	0	1	0	1	1	0	1	1	1	1	1	1	1	1	1
RHOQ-AS1|AC027277.2	0	0	0	0	0	0	0	0	0	0	0	0	0	0	0	0	0	0	0	0	0	0	0	0	0	0	0	0	0	0	0	0	0	0	0	0	0	0	0	0	0	0	0	0	0	0	0	0	0
RHOQ-AS1|LINC01535	1	0	1	1	1	1	1	0	1	1	1	1	0	0	1	1	1	1	0	1	1	1	1	1	1	1	0	1	1	0	1	1	0	0	1	1	0	1	0	0	1	1	0	1	1	1	1	0	1
RHOQ-AS1|AP001429.1	0	1	1	1	1	1	1	1	1	1	1	1	0	1	1	1	1	1	1	0	1	1	1	1	1	1	0	1	1	1	1	1	1	1	1	1	0	1	1	1	1	1	1	1	1	1	1	0	1
RHOQ-AS1|AC010201.2	1	0	0	1	1	1	1	1	1	0	1	0	0	0	0	0	0	0	0	1	1	1	0	0	0	1	0	0	0	0	1	1	0	0	0	0	0	1	0	0	1	1	1	1	1	0	1	1	0
RHOQ-AS1|AC079684.1	0	1	0	1	1	1	1	0	1	0	0	1	1	0	1	0	1	0	1	0	0	1	0	1	0	0	0	0	1	0	1	1	0	1	1	0	0	1	1	0	0	0	1	1	1	1	0	0	0
RHOQ-AS1|AL049869.2	0	0	0	1	0	0	1	0	1	1	0	0	0	0	0	0	1	0	0	0	0	1	0	1	0	0	0	0	0	0	1	1	0	0	0	0	0	1	0	0	0	1	1	1	1	0	0	0	0
RHOQ-AS1|AC138393.2	1	1	1	1	1	0	1	1	1	1	1	1	0	1	0	0	1	1	1	1	1	1	1	0	1	1	0	1	0	1	1	1	1	1	1	0	0	1	1	0	1	1	1	1	1	0	1	0	1
RHOQ-AS1|SCAANT1	1	0	0	1	1	1	1	0	1	1	1	0	0	0	0	0	0	0	1	0	1	1	1	0	0	0	0	1	0	0	0	1	0	0	1	1	0	1	1	0	1	1	0	1	1	1	0	1	0
RHOQ-AS1|ALMS1-IT1	0	0	0	1	0	0	0	0	1	1	1	0	0	1	0	0	0	0	0	0	0	1	0	1	1	0	0	0	1	0	1	0	0	0	1	0	0	1	0	0	0	1	1	0	1	0	0	0	0
RHOQ-AS1|AC103591.3	0	0	1	1	0	1	0	0	1	0	0	0	0	1	0	0	1	0	0	1	0	1	0	1	0	0	0	1	1	0	1	0	1	1	1	0	1	1	0	0	0	0	0	0	1	1	0	0	1
RHOQ-AS1|PABPC4-AS1	1	0	0	1	1	1	1	1	1	0	0	1	0	0	0	0	1	0	1	1	1	1	0	1	0	1	0	1	0	0	1	0	0	0	0	1	0	1	0	0	1	1	1	1	1	1	1	1	1
RHOQ-AS1|SAP30L-AS1	1	0	0	1	1	0	0	0	1	0	1	0	0	0	0	0	0	0	0	0	0	1	0	1	0	0	0	0	0	0	1	1	0	0	0	1	0	1	0	0	1	1	0	1	1	1	0	0	0
RHOQ-AS1|AC004884.2	1	1	1	1	1	0	1	0	1	1	1	1	0	1	1	1	1	1	1	1	1	1	1	1	1	0	0	0	0	0	1	1	1	0	1	1	1	1	1	0	1	1	1	0	1	1	0	0	1
RHOQ-AS1|DLEU1	0	0	0	1	1	0	1	0	0	0	1	0	0	1	0	0	0	0	1	0	1	1	0	1	1	0	0	0	0	0	0	0	0	0	1	0	0	1	0	0	1	1	0	0	1	0	0	0	0
RHOQ-AS1|Z82243.1	0	0	0	1	1	0	1	0	0	1	0	0	0	0	0	0	0	0	1	0	0	1	0	1	0	0	0	0	0	0	1	1	0	0	1	1	0	1	0	0	1	0	0	1	1	1	0	0	0
RHOQ-AS1|AL359697.1	0	0	0	1	0	0	1	0	1	0	1	0	0	1	0	0	1	0	1	0	1	1	0	1	1	1	0	0	0	0	0	1	0	1	0	0	0	1	0	0	1	0	1	0	1	0	1	0	0
RHOQ-AS1|AC005021.1	1	0	0	1	1	0	1	0	1	0	1	0	0	1	0	0	0	1	0	0	1	1	0	0	1	0	0	0	0	0	1	1	0	0	0	0	0	1	0	0	0	1	0	1	1	0	0	0	0
RHOQ-AS1|AP001628.1	1	1	1	1	0	1	1	1	1	0	1	1	0	0	0	0	0	0	1	0	1	1	1	1	1	1	0	1	1	0	0	1	0	0	0	0	1	1	0	0	1	1	1	0	1	1	1	1	1
RHOQ-AS1|AC007552.2	0	0	0	1	1	0	0	0	0	0	1	0	0	0	0	0	0	0	0	0	1	0	0	0	0	0	0	0	0	0	0	0	0	0	0	0	0	1	0	0	1	1	1	1	1	0	1	0	0
RHOQ-AS1|AC099343.2	0	0	0	1	1	1	1	0	1	0	0	0	0	0	0	0	0	0	0	0	0	1	0	1	0	0	0	1	1	0	0	1	1	1	0	1	1	1	0	0	1	1	1	0	1	0	0	0	0
RHOQ-AS1|AL136115.2	1	1	0	1	1	1	1	0	1	1	0	0	0	1	1	0	1	0	1	1	1	1	0	1	1	1	0	1	1	1	1	0	0	0	1	1	0	1	1	0	0	1	1	0	1	1	0	0	1
RHOQ-AS1|AC025171.3	0	0	1	1	1	1	1	0	1	1	0	0	0	1	0	0	1	0	0	0	1	1	0	1	0	0	0	1	1	0	1	1	0	0	1	1	0	1	0	0	1	1	1	1	1	1	0	0	0
RHOQ-AS1|AL590723.1	0	0	0	1	0	0	1	0	1	1	0	0	0	1	1	0	1	1	0	0	1	0	0	1	1	0	0	0	0	0	1	1	0	0	1	1	0	0	0	0	0	0	1	0	1	0	0	0	1
RHOQ-AS1|LINC00894	1	0	1	1	0	1	1	1	1	0	0	0	0	1	0	0	1	0	1	0	1	1	0	0	1	1	0	1	0	0	1	1	1	0	0	1	0	1	0	0	1	1	1	1	1	1	0	1	1
RHOQ-AS1|AC245014.3	1	0	0	1	1	1	1	0	1	0	1	0	0	1	1	0	1	0	1	1	1	1	0	1	1	0	0	0	0	0	1	1	1	0	1	1	1	1	0	0	0	1	1	0	1	0	0	1	1
RHOQ-AS1|AC007014.2	0	0	0	1	1	0	1	0	1	1	1	1	0	1	1	1	1	1	1	0	0	1	0	1	1	0	0	0	1	1	1	1	1	0	1	1	1	1	1	1	1	0	1	1	1	1	0	0	1
RHOQ-AS1|AC141002.1	0	0	0	0	0	0	1	0	0	0	0	0	0	1	0	0	1	0	0	0	0	0	0	1	1	0	0	0	1	0	0	0	0	0	1	1	0	1	0	1	1	1	0	0	1	0	1	1	1
RHOQ-AS1|AC020913.3	1	1	0	0	1	1	1	1	1	0	1	0	0	1	0	1	1	1	1	1	1	0	0	0	1	1	0	0	0	0	1	0	0	1	0	0	0	1	0	1	1	1	0	1	1	0	0	1	0
RHOQ-AS1|AC012645.3	1	0	0	1	1	1	1	1	1	0	0	0	1	1	0	0	1	1	0	1	0	1	0	0	1	0	0	1	0	0	0	1	0	0	1	1	0	1	1	0	1	1	0	0	1	0	0	0	0
RHOQ-AS1|AP001160.4	0	0	0	1	0	0	1	0	0	0	0	0	0	0	0	0	0	0	1	1	0	0	0	0	1	0	0	0	0	0	1	1	0	1	0	1	0	0	0	0	0	1	1	0	0	0	0	0	1
RHOQ-AS1|AL662844.3	1	0	0	1	0	1	1	1	0	0	0	0	0	0	1	0	1	0	1	1	1	0	0	0	1	1	0	0	0	0	0	1	1	1	0	0	1	0	0	0	1	1	0	1	1	0	1	0	0
RHOQ-AS1|LINC01290	0	0	0	0	0	0	0	0	0	0	0	0	0	0	0	0	0	0	0	0	0	0	0	0	0	0	0	0	0	0	0	0	0	0	0	0	0	0	0	0	0	0	0	0	0	0	0	0	0
RHOQ-AS1|LINC02362	1	0	0	1	1	1	1	1	1	0	1	1	0	1	0	0	1	1	1	0	1	1	0	0	1	0	0	0	0	0	0	1	1	0	1	1	0	1	1	0	1	1	1	1	1	1	0	0	1
RHOQ-AS1|AC037198.1	0	1	0	1	0	0	1	0	0	1	0	0	0	0	0	0	0	1	0	1	0	0	0	1	0	0	0	0	0	0	1	0	0	0	0	1	0	0	0	0	0	0	0	0	1	0	1	0	0
RHOQ-AS1|AC011442.1	0	1	0	1	1	1	1	0	1	0	0	0	0	1	0	0	1	0	1	0	1	1	1	0	1	1	0	1	0	0	1	1	0	0	0	1	0	1	0	0	0	0	0	1	1	1	1	0	0
RHOQ-AS1|AC007546.1	0	0	0	1	1	1	1	0	1	0	0	1	0	1	0	0	1	0	0	1	0	1	0	0	1	0	0	0	0	1	0	0	0	0	0	0	0	1	0	0	0	0	1	0	1	0	1	0	0
RHOQ-AS1|AC108727.1	0	0	1	1	1	0	1	1	1	1	1	0	0	1	0	0	1	0	0	0	1	0	0	0	0	0	0	0	0	0	1	0	0	1	0	0	0	1	1	0	0	1	1	1	1	0	0	1	0
RHOQ-AS1|AC073534.2	1	0	1	1	0	1	1	1	1	1	1	0	0	1	0	0	0	0	1	0	1	0	0	0	1	1	0	0	0	0	0	1	1	0	0	1	1	1	0	0	0	1	1	0	1	0	0	0	0
RHOQ-AS1|AC016590.2	1	1	0	1	1	1	1	0	0	0	1	0	0	0	0	0	1	1	1	1	1	1	1	1	1	0	0	1	0	0	1	1	0	0	0	0	0	1	0	0	1	1	1	1	1	0	1	0	1
RHOQ-AS1|AC026355.2	0	0	0	1	0	1	0	0	1	1	0	0	0	1	0	0	0	0	1	0	0	1	0	1	0	0	0	0	0	0	1	1	0	0	1	1	0	1	1	0	0	0	0	0	1	0	0	0	1
RHOQ-AS1|AP000786.1	0	1	1	1	1	0	0	0	1	0	0	0	0	0	0	0	1	1	0	0	0	0	0	0	1	0	0	1	0	0	1	0	1	0	1	0	0	1	1	0	0	1	1	0	1	1	1	0	0
RHOQ-AS1|AC253576.2	1	1	0	1	1	0	0	0	1	1	1	0	0	0	1	0	1	0	0	0	1	1	1	0	1	0	0	0	1	0	1	0	1	1	1	0	0	1	0	0	0	1	0	0	1	0	1	0	0
RHOQ-AS1|AP001469.2	1	0	0	1	0	0	1	0	0	0	0	0	0	1	0	0	1	0	1	0	1	1	0	1	1	0	0	1	0	0	0	0	0	1	0	0	0	1	1	0	0	1	1	1	1	0	1	0	0
RHOQ-AS1|AL022067.1	0	1	1	1	1	0	1	0	1	1	0	1	0	1	1	1	1	1	0	0	0	1	0	1	1	0	0	1	0	0	1	1	1	0	1	1	1	1	1	0	0	0	0	0	1	0	0	0	1
RHOQ-AS1|FAM30A	1	0	0	1	1	1	1	1	1	0	1	1	1	1	0	1	1	1	1	1	1	1	0	0	1	1	0	1	0	0	0	1	0	1	1	1	0	1	1	0	1	1	1	1	1	1	0	0	1
RHOQ-AS1|AC138932.4	1	0	0	1	1	1	1	0	0	0	0	1	1	1	0	0	1	0	0	1	1	1	1	1	0	0	0	1	0	0	0	1	1	1	1	0	1	1	0	0	0	1	1	0	1	0	0	0	1
RHOQ-AS1|AC016831.1	0	1	0	1	1	1	1	0	1	0	0	1	0	1	0	0	1	0	0	0	0	1	0	1	0	0	0	1	0	0	1	1	1	0	1	1	0	1	1	0	0	0	1	1	1	1	0	0	1
RHOQ-AS1|AP003170.3	1	0	1	1	1	0	0	0	1	0	0	0	0	0	0	0	1	0	1	1	0	0	0	0	1	1	0	1	0	0	0	1	0	0	0	0	0	1	0	1	1	1	0	1	1	1	1	1	1
RHOQ-AS1|MBNL1-AS1	0	0	0	0	0	0	0	0	0	0	0	0	0	0	0	0	0	0	0	0	0	0	0	0	0	0	0	0	0	0	0	0	0	0	0	0	0	0	0	0	0	0	0	0	0	0	0	0	0
AC130650.2|AC093788.1	0	0	0	0	1	0	1	1	0	0	1	0	0	0	0	0	0	0	1	1	0	0	0	0	1	1	1	0	0	1	0	1	0	1	0	1	0	1	0	1	0	1	1	1	0	0	0	1	0
AC130650.2|AL109614.1	1	0	0	0	0	0	1	1	1	0	0	0	1	0	0	1	1	1	0	1	1	1	0	0	0	1	1	0	0	1	0	0	1	0	0	0	1	1	0	1	0	1	0	1	1	0	0	1	0
AC130650.2|LINC01376	1	0	0	1	0	0	0	0	0	0	0	1	0	1	0	0	0	1	0	0	0	0	0	0	0	0	0	0	0	0	0	0	0	0	0	0	0	0	0	0	0	1	0	0	1	0	0	0	0
AC130650.2|LINC00513	1	1	0	1	1	0	1	0	1	1	0	1	1	1	0	1	1	1	0	0	1	1	1	0	0	0	1	1	1	1	0	1	0	0	0	1	1	0	1	1	1	0	1	1	1	1	0	1	1
AC130650.2|AC067817.2	0	0	0	0	0	0	0	0	0	0	0	0	0	0	0	0	0	0	0	0	0	0	0	0	0	0	0	0	0	0	0	0	0	0	0	0	0	0	0	0	0	0	0	0	0	0	0	0	0
AC130650.2|EML4-AS1	0	0	0	0	0	0	0	0	0	0	0	0	0	0	0	0	0	0	0	0	0	0	0	0	0	0	0	0	0	0	0	0	0	0	0	0	0	0	0	0	0	0	0	0	0	0	0	0	0
AC130650.2|AL354989.1	1	1	0	0	0	0	1	0	0	0	0	0	1	1	1	1	1	0	1	1	0	1	0	0	0	1	1	0	0	1	0	0	0	0	0	1	0	0	0	1	1	1	0	1	1	1	0	1	1
AC130650.2|AL157838.1	1	1	0	0	1	0	1	1	1	1	1	1	1	1	1	1	1	1	1	1	1	1	1	0	1	1	1	1	1	1	0	1	1	1	0	1	1	0	1	1	0	1	1	1	1	0	1	1	1
AC130650.2|AC021851.1	1	0	0	1	0	1	0	0	0	0	1	0	1	1	0	1	1	1	1	1	1	1	0	0	1	0	0	1	1	1	0	0	0	1	0	0	1	1	1	0	1	1	0	1	1	0	0	1	0
AC130650.2|LINC00216	1	1	1	0	1	0	0	1	0	0	1	1	1	0	1	1	1	1	1	1	1	0	0	0	0	1	1	1	1	1	1	1	0	0	0	1	1	1	1	1	1	1	1	1	1	0	1	1	1
AC130650.2|AP002336.2	1	1	1	0	1	0	1	1	1	0	1	1	1	1	0	1	0	1	0	1	0	1	0	0	1	0	0	1	0	0	0	0	0	0	1	1	1	0	1	1	1	1	1	1	1	0	0	1	0
AC130650.2|AC245041.2	0	0	0	0	0	0	0	0	0	0	0	0	0	0	0	0	0	0	0	0	0	0	0	0	0	0	0	0	0	0	0	0	0	0	0	0	0	0	0	0	0	0	0	0	0	0	0	0	0
AC130650.2|AP000866.6	1	0	1	0	0	0	0	1	0	0	0	1	0	0	0	0	0	0	1	1	0	0	1	0	0	1	1	0	0	1	0	0	1	0	0	0	0	1	0	1	1	1	0	1	1	0	1	1	1
AC130650.2|AC011815.1	1	0	0	0	0	0	0	0	0	0	1	0	1	1	0	1	0	1	0	1	1	0	1	0	1	0	0	1	0	0	0	0	0	0	0	1	0	1	1	0	1	1	0	1	1	0	0	0	0
AC130650.2|NARF-IT1	0	1	0	0	0	0	0	0	0	0	0	0	0	0	0	0	1	0	0	1	0	0	0	0	0	1	1	1	0	1	0	0	0	0	0	0	0	1	0	1	0	0	0	0	0	0	0	1	0
AC130650.2|DHDDS-AS1	1	1	0	0	1	0	1	1	0	0	0	0	0	0	0	1	1	0	1	1	1	0	0	0	0	0	1	0	0	1	0	0	1	1	0	0	0	1	0	1	1	1	0	1	1	0	1	1	0
AC130650.2|AC063965.2	1	1	1	0	0	0	1	1	0	0	1	1	1	1	0	1	1	1	1	1	1	1	0	0	1	1	1	1	0	1	0	0	1	1	0	1	0	1	1	1	1	1	0	1	1	0	0	1	1
AC130650.2|AC006017.1	1	1	1	0	1	0	1	1	0	0	1	1	1	1	1	1	1	1	1	1	1	1	0	0	1	1	1	1	1	1	0	0	1	1	0	1	0	1	1	1	0	1	1	1	1	0	1	1	1
AC130650.2|AC090579.1	0	0	0	0	1	0	0	0	1	0	1	1	0	1	0	1	0	0	0	0	1	1	0	1	1	0	0	0	0	0	0	0	0	0	1	1	1	0	1	0	0	1	0	0	1	0	0	0	0
AC130650.2|AC007991.2	0	1	1	0	0	0	0	1	0	0	0	0	0	0	0	0	1	1	0	1	0	0	0	0	0	1	0	0	0	0	0	1	0	1	0	0	0	0	0	1	0	1	0	1	0	1	0	1	0
AC130650.2|AC112722.1	0	0	0	0	0	0	0	0	0	0	0	0	0	0	0	0	0	0	0	0	0	0	0	0	0	1	0	0	0	0	0	0	0	0	0	0	0	0	0	0	0	0	0	0	0	0	0	1	0
AC130650.2|AL353804.2	1	1	0	1	1	0	1	1	0	0	1	0	0	1	0	1	1	1	1	1	0	1	0	0	1	1	1	0	0	1	0	0	0	1	0	1	1	1	1	1	1	1	1	1	1	1	1	1	1
AC130650.2|AC027277.2	0	0	0	0	0	0	0	0	0	0	0	0	0	0	0	0	0	0	0	0	0	0	0	0	0	0	0	0	0	0	0	0	0	0	0	0	0	0	0	1	0	0	0	0	0	0	0	1	0
AC130650.2|AC002128.1	1	0	1	0	0	1	0	0	0	0	0	0	0	0	0	1	1	0	0	1	1	0	0	0	1	1	1	0	0	0	0	0	0	1	0	0	0	0	0	1	1	1	1	1	1	1	1	1	0
AC130650.2|AC096921.2	0	0	0	0	0	0	0	0	0	0	0	0	0	0	0	0	0	0	0	0	0	0	0	0	0	0	0	0	0	0	0	0	0	0	0	0	0	0	0	0	0	0	0	0	0	0	0	0	0
AC130650.2|LINC01535	1	1	1	1	1	0	1	1	1	0	1	1	1	0	1	1	1	1	0	1	1	1	1	1	1	1	1	1	1	0	0	1	0	0	1	1	0	1	1	1	1	1	0	1	1	1	1	1	1
AC130650.2|AP001429.1	1	1	1	0	1	1	1	1	1	0	1	1	1	1	1	1	1	1	1	1	1	1	1	1	1	1	1	1	1	1	1	1	1	1	1	1	0	1	1	1	1	1	1	1	1	0	1	1	1
AC130650.2|MCM3AP-AS1	1	0	0	0	0	0	0	0	0	0	0	0	0	0	0	0	0	0	0	1	1	0	0	0	0	1	1	0	0	0	0	0	0	0	0	0	0	0	0	1	1	1	0	1	1	0	0	1	0
AC130650.2|AP002907.1	1	0	0	0	1	0	1	1	0	0	0	1	0	1	0	1	1	0	0	1	1	1	0	0	0	0	1	0	1	1	0	0	0	0	0	0	1	1	1	1	0	1	0	1	0	0	0	1	0
AC130650.2|RPS6KA2-IT1	0	1	0	1	0	0	0	1	0	0	0	0	1	1	0	0	0	1	0	0	0	0	0	0	0	1	1	0	0	0	0	0	0	0	1	0	1	0	1	0	0	0	0	1	0	0	0	1	0
AC130650.2|AC010201.2	1	0	0	0	1	0	0	1	1	0	1	0	0	0	0	1	0	0	0	1	1	1	0	0	0	1	1	0	0	1	0	0	0	1	0	0	0	0	1	1	1	1	0	1	1	0	1	1	0
AC130650.2|AC079684.1	0	1	0	1	0	0	1	0	0	0	0	1	1	0	1	1	1	0	1	0	0	1	0	1	0	1	1	0	1	0	0	1	0	1	1	0	0	0	1	1	0	0	0	1	1	1	1	1	0
AC130650.2|AC026202.2	0	0	0	0	0	0	0	0	0	0	0	0	0	1	0	0	1	0	0	0	0	0	0	0	0	0	0	0	0	0	0	0	0	0	0	0	0	0	1	0	1	1	0	0	0	0	0	0	0
AC130650.2|AC124319.1	1	1	0	0	1	0	1	1	0	0	1	0	0	0	0	1	1	0	0	1	1	0	0	0	0	1	1	0	0	1	0	0	0	1	0	1	0	0	0	1	0	1	1	1	0	0	0	1	0
AC130650.2|KDM4A-AS1	1	0	0	0	0	0	1	0	1	0	1	0	0	0	0	0	1	1	1	1	1	0	1	0	1	1	1	1	0	0	0	0	0	1	0	1	0	1	0	1	1	1	0	1	1	0	0	1	0
AC130650.2|AL049869.2	0	1	0	0	0	0	1	1	0	0	0	0	0	0	0	1	1	0	0	1	1	0	0	0	0	1	1	0	0	1	0	0	0	0	0	0	0	1	0	1	0	1	1	1	1	0	0	1	0
AC130650.2|TMPO-AS1	0	0	0	0	0	0	0	0	0	0	1	1	1	1	0	1	0	1	0	1	1	1	0	0	1	0	0	0	0	0	0	0	0	0	0	1	1	0	1	0	1	1	0	0	1	0	0	1	0
AC130650.2|AC138393.2	1	1	1	1	1	0	1	1	0	1	1	1	1	1	0	1	1	1	1	1	1	0	1	0	1	1	1	1	0	1	1	1	1	1	1	0	1	1	1	1	1	1	1	1	1	0	1	1	1
AC130650.2|SCAANT1	1	1	0	0	1	0	1	1	0	0	1	0	0	0	0	0	0	0	1	0	1	1	1	0	0	1	1	1	0	0	0	0	0	0	0	1	0	1	1	1	1	1	0	1	1	1	0	1	0
AC130650.2|ALMS1-IT1	1	1	0	1	0	0	0	0	0	0	1	0	1	1	0	1	0	0	0	0	0	0	1	0	0	1	0	0	1	1	0	0	0	1	1	0	1	1	1	0	0	1	0	0	0	0	0	1	1
AC130650.2|AC103591.3	0	1	1	0	0	1	0	0	1	0	0	1	0	1	0	1	1	0	0	1	0	0	0	1	0	1	0	1	1	0	0	0	1	1	1	0	1	1	0	1	0	0	0	0	1	1	0	0	1
AC130650.2|AC090739.1	1	0	0	0	0	0	1	0	0	0	0	0	0	0	0	0	0	0	1	1	1	0	0	0	0	1	1	1	0	0	0	0	1	0	0	0	0	0	0	1	0	1	0	1	0	0	0	1	0
AC130650.2|AC008669.1	0	0	0	0	0	0	0	0	0	0	0	0	0	0	0	0	0	0	0	0	0	0	0	0	0	0	0	0	0	0	0	0	0	0	0	0	0	0	0	0	0	0	0	0	0	0	0	0	0
AC130650.2|PABPC4-AS1	1	1	0	0	1	1	1	1	1	0	0	1	0	0	1	0	1	1	1	1	1	1	0	0	0	1	0	1	0	1	1	0	0	1	0	1	1	1	0	1	1	1	1	1	0	0	1	1	1
AC130650.2|SAP30L-AS1	1	0	0	0	1	0	0	0	0	0	1	0	0	0	0	1	0	1	0	1	1	1	0	0	0	0	0	0	0	0	0	0	0	0	0	1	0	1	0	1	1	1	0	1	1	0	0	1	0
AC130650.2|AC004884.2	1	1	1	1	1	0	1	1	1	1	1	1	1	1	1	1	1	1	1	1	1	1	1	1	1	1	1	0	0	1	0	1	1	0	1	1	1	1	1	1	1	1	0	0	1	0	1	1	1
AC130650.2|DLEU1	0	0	0	0	1	0	0	0	0	0	1	0	0	1	0	0	0	0	0	1	1	0	0	0	0	0	0	0	0	0	0	0	0	0	0	0	0	0	1	0	1	1	0	0	1	0	0	0	0
AC130650.2|AC104695.3	0	0	0	0	0	0	0	1	0	0	0	1	0	0	0	0	1	1	0	0	0	0	0	0	0	1	1	0	0	0	0	0	0	0	0	0	0	0	0	1	0	0	0	0	0	0	0	1	1
AC130650.2|AC139887.4	1	0	0	0	1	0	0	0	0	0	0	0	0	0	0	0	0	0	0	1	0	0	0	0	0	1	0	0	0	0	0	0	0	0	0	0	0	0	0	0	0	1	0	0	0	0	0	1	0
AC130650.2|Z82243.1	0	0	0	1	1	0	1	1	0	1	0	0	0	0	0	1	0	0	1	1	0	1	0	0	0	1	1	1	0	1	0	1	0	0	1	1	0	1	1	1	1	1	0	1	0	1	1	1	0
AC130650.2|AL359697.1	0	0	0	0	0	0	1	0	1	0	1	1	0	1	1	0	1	0	1	0	1	0	0	0	1	1	0	0	0	1	0	0	0	1	0	0	0	0	1	1	1	1	1	1	1	0	1	0	0
AC130650.2|AC005021.1	1	1	0	0	1	0	1	1	1	0	1	0	0	1	0	0	0	1	0	1	1	1	0	0	1	1	1	0	0	0	0	1	0	0	0	0	0	1	1	1	0	1	0	1	1	0	1	1	0
AC130650.2|AP001628.1	1	1	1	0	0	1	1	1	0	0	1	1	0	0	0	0	0	1	1	1	1	1	1	0	1	1	1	1	1	1	0	1	0	1	0	0	1	1	1	1	1	1	1	1	1	1	1	1	1
AC130650.2|AC007552.2	1	0	0	0	1	0	0	0	0	0	1	0	0	0	0	1	0	0	0	0	1	0	0	0	0	1	1	0	0	0	0	0	0	0	0	0	0	1	0	1	1	1	0	1	0	0	1	1	0
AC130650.2|AC099343.2	0	0	0	0	1	0	1	1	1	0	0	0	0	0	0	1	0	0	0	0	0	1	0	0	0	0	0	1	1	0	0	0	0	1	0	1	1	0	1	1	1	1	1	1	1	0	0	1	0
AC130650.2|AC245884.8	1	0	0	0	0	0	1	1	1	0	1	0	0	0	0	1	0	0	1	1	1	0	0	0	0	0	1	0	0	1	0	1	0	1	0	0	0	1	0	1	1	1	1	1	1	0	0	1	0
AC130650.2|AL136115.2	1	1	0	1	1	0	1	1	1	0	0	0	1	1	1	1	1	1	1	1	1	1	0	0	0	1	1	1	1	1	1	0	0	0	1	1	0	1	1	1	0	1	1	1	0	0	0	1	1
AC130650.2|AC025171.3	1	1	1	0	1	0	1	0	1	1	1	0	0	1	0	1	1	0	0	1	1	0	0	1	0	1	0	1	1	1	0	1	0	0	1	1	1	1	0	0	1	1	0	1	1	1	1	0	0
AC130650.2|AL590723.1	1	1	0	0	0	0	0	1	0	0	0	0	0	1	1	1	0	1	0	0	1	0	0	0	0	0	0	0	0	0	0	1	0	0	1	1	0	0	0	1	0	1	1	0	1	0	0	1	1
AC130650.2|LINC00894	1	0	1	0	0	0	1	1	0	0	0	0	0	1	0	0	1	1	1	1	1	1	0	0	0	1	1	1	0	1	0	0	1	1	0	1	0	1	0	1	1	1	1	1	1	0	1	1	1
AC130650.2|AC245014.3	1	0	0	0	1	1	1	0	1	0	1	1	0	1	1	1	1	0	1	1	1	1	0	0	1	1	1	0	0	1	0	1	1	1	1	1	1	1	1	1	0	1	0	0	0	0	0	1	1
AC130650.2|AC007014.2	1	1	0	1	1	0	1	0	1	1	1	1	0	1	1	1	1	1	1	1	0	1	1	0	1	1	1	0	1	1	0	1	1	0	1	1	1	1	1	1	1	1	1	1	1	0	1	1	1
AC130650.2|AF131215.5	0	0	0	0	0	0	0	0	0	0	0	0	0	0	0	0	0	0	0	0	0	0	0	0	0	0	0	0	0	0	0	0	0	0	0	0	0	0	0	0	0	0	0	0	0	0	0	0	0
AC130650.2|AC141002.1	0	1	0	0	0	0	0	1	0	0	0	0	0	1	0	1	0	1	0	1	0	0	0	0	1	1	1	1	1	0	0	0	0	0	0	1	0	1	0	1	1	1	0	1	1	0	1	1	1
AC130650.2|SCAT2	1	1	1	0	1	0	1	0	0	0	1	1	0	1	0	1	1	0	1	1	1	0	0	0	1	1	1	1	1	1	0	1	1	1	0	1	0	1	1	1	1	1	1	1	1	1	1	1	1
AC130650.2|AC020913.3	1	1	0	0	1	1	1	1	1	0	1	0	0	1	0	1	1	1	1	1	1	0	0	0	1	1	1	0	0	1	1	0	0	1	0	0	0	1	1	1	1	1	0	1	1	0	0	1	0
AC130650.2|ZKSCAN2-DT	1	0	0	0	0	0	1	1	0	0	1	0	0	0	0	1	1	0	1	1	1	0	0	0	0	1	1	0	0	1	0	0	0	1	0	0	0	1	0	1	1	1	0	1	1	0	1	1	0
AC130650.2|AC012645.3	1	0	0	0	1	1	1	1	1	0	0	0	1	1	0	1	0	1	0	1	0	1	0	0	1	0	1	1	0	1	0	1	0	1	0	1	0	0	1	1	1	1	0	0	1	0	0	1	0
AC130650.2|AP001160.4	0	0	0	0	0	0	1	0	0	0	0	0	0	0	0	0	0	0	1	1	0	0	0	0	1	1	1	0	0	1	0	1	0	1	0	1	0	0	0	0	0	1	0	0	0	0	1	1	1
AC130650.2|AL662844.3	1	0	0	1	0	0	0	1	0	0	0	0	0	0	1	1	1	0	1	1	1	0	0	0	0	1	0	0	0	1	0	1	1	1	0	0	1	0	0	1	1	1	0	1	1	0	1	0	0
AC130650.2|AL132780.1	1	0	1	0	0	0	0	0	0	1	1	1	0	0	1	1	1	0	1	1	1	0	0	0	0	1	0	0	0	0	0	0	0	1	0	1	0	0	0	0	1	1	0	0	1	0	0	1	0
AC130650.2|LINC01290	0	0	0	0	0	0	0	0	0	0	0	0	0	0	0	0	0	0	0	0	0	0	0	0	0	0	0	0	0	0	0	0	0	0	0	0	0	0	0	0	0	0	0	0	0	0	0	0	0
AC130650.2|AC022211.1	1	1	0	0	1	0	1	1	0	0	0	0	0	0	1	1	1	1	1	1	1	1	0	0	0	1	1	1	0	1	0	0	0	1	0	1	0	1	1	1	0	1	1	1	1	1	1	1	1
AC130650.2|LINC02362	1	1	0	0	1	1	1	1	1	0	1	1	1	1	1	1	1	1	1	1	1	1	0	0	1	0	0	1	0	1	0	1	1	1	1	1	0	1	1	1	1	1	1	1	1	1	0	1	1
AC130650.2|AC097641.2	1	0	0	0	0	0	0	1	0	0	1	0	1	1	0	1	1	1	1	1	0	0	0	0	1	1	1	0	0	1	0	0	0	1	0	1	0	1	0	0	0	1	0	1	1	0	1	1	0
AC130650.2|AC037198.1	0	1	0	0	0	0	1	1	0	0	0	1	0	0	0	0	0	1	0	1	0	0	0	0	0	0	1	1	0	0	0	0	0	1	0	1	0	0	0	1	0	0	0	0	0	0	1	1	0
AC130650.2|AC011442.1	0	1	0	1	1	0	1	0	1	0	0	1	0	1	0	1	1	1	1	0	1	0	1	0	0	1	0	1	0	1	0	1	0	1	0	1	0	1	0	1	1	1	0	1	1	1	1	1	0
AC130650.2|AC007546.1	1	0	0	0	1	0	0	0	0	0	0	1	0	1	0	0	1	0	0	1	1	0	0	0	1	1	1	0	0	1	0	0	0	1	0	0	0	1	1	1	0	1	0	0	0	0	1	1	0
AC130650.2|LINC00630	0	0	0	0	0	0	0	0	0	0	0	1	0	1	0	0	0	0	0	1	1	0	0	0	0	0	0	0	0	0	0	0	0	0	0	0	0	0	0	0	1	1	0	0	1	0	0	0	0
AC130650.2|AC108727.1	0	0	1	0	1	0	1	1	1	0	1	0	0	1	0	1	1	0	0	1	1	0	0	0	0	1	1	0	0	1	1	0	0	1	0	0	1	1	1	1	0	1	1	1	1	0	0	1	0
AC130650.2|AC137932.3	1	0	0	0	0	0	0	1	0	0	0	0	0	0	0	0	0	0	1	1	1	0	0	0	0	1	1	1	0	1	0	0	0	1	0	1	0	0	1	1	1	0	0	1	1	0	1	1	0
AC130650.2|AP000873.1	0	0	0	0	0	0	1	0	0	0	0	0	0	0	0	0	0	0	0	1	1	0	0	0	0	1	0	0	0	0	0	0	0	1	0	1	0	1	0	1	1	1	0	1	0	0	0	1	0
AC130650.2|SAMD12-AS1	0	0	0	0	1	0	0	0	0	0	0	1	0	1	0	1	1	0	0	1	1	1	0	0	0	0	0	0	1	0	0	0	0	1	1	0	1	0	1	0	1	1	0	0	0	0	0	0	0
AC130650.2|AP001432.1	1	1	0	0	0	0	0	0	0	0	1	0	0	1	0	1	1	1	0	1	1	0	0	0	0	1	1	0	0	0	0	0	0	0	0	1	0	1	0	1	0	1	0	1	1	0	0	1	0
AC130650.2|AC073534.2	1	0	1	0	0	1	1	1	0	0	1	0	0	1	0	0	0	0	1	1	1	0	0	0	1	1	0	0	0	0	0	1	1	0	0	1	1	0	0	1	1	1	1	0	1	0	0	0	0
AC130650.2|AC016590.2	1	1	0	0	1	0	0	1	0	0	1	0	1	0	0	1	1	1	1	1	1	1	1	0	1	1	1	1	0	1	0	1	0	1	0	1	0	0	0	1	1	1	0	1	1	0	1	1	1
AC130650.2|AC026355.2	0	1	0	0	0	0	0	0	1	0	0	0	0	1	0	0	0	1	1	0	0	0	0	1	0	0	0	0	0	0	0	0	0	0	1	1	0	0	1	0	0	0	0	0	1	0	0	0	1
AC130650.2|AP000786.1	1	1	1	1	1	0	0	1	1	0	0	0	0	0	0	1	1	1	0	0	0	0	0	0	0	0	0	1	0	0	0	0	1	0	1	0	0	1	1	1	0	1	0	0	1	1	1	1	0
AC130650.2|AC253576.2	1	1	0	0	1	0	0	0	0	0	1	0	0	0	1	1	1	0	0	0	1	1	1	0	0	1	0	0	1	0	0	0	0	1	0	0	0	1	0	1	0	1	0	1	1	0	1	1	1
AC130650.2|AP001469.2	1	0	0	0	0	0	0	1	0	0	0	0	0	1	1	0	1	1	1	1	1	1	0	0	1	1	1	1	0	0	0	0	0	1	0	0	0	1	1	1	1	1	1	1	1	0	1	1	0
AC130650.2|AP005899.1	0	1	0	0	0	0	0	0	0	0	0	1	0	0	0	0	0	0	0	0	1	0	0	0	0	1	1	0	0	1	0	0	0	0	0	0	0	0	0	1	0	0	0	1	1	0	0	1	0
AC130650.2|AP000692.1	1	1	0	0	0	0	1	1	0	0	0	0	0	0	0	0	1	0	0	0	0	0	0	0	0	1	0	0	1	1	0	1	0	1	0	0	0	1	1	1	0	1	0	0	0	0	1	1	0
AC130650.2|AL022067.1	1	1	1	1	1	0	1	1	1	0	0	1	1	1	1	1	1	1	0	0	0	1	0	1	1	0	1	1	0	0	0	1	1	0	1	1	1	1	1	1	0	1	0	0	1	0	0	0	1
AC130650.2|FAM30A	1	1	0	1	1	1	1	1	1	0	1	1	1	1	0	1	1	1	0	1	1	1	0	0	1	1	0	1	0	1	0	1	0	1	1	1	0	1	1	1	1	1	1	1	1	0	0	1	1
AC130650.2|AC010168.2	1	0	0	0	0	0	0	0	0	0	0	0	0	0	0	1	0	0	1	0	0	1	0	0	0	1	1	0	0	1	0	0	0	0	0	0	0	1	0	1	1	0	0	1	1	0	0	1	0
AC130650.2|AC138932.4	1	1	0	0	1	0	1	0	0	0	0	1	1	1	0	1	1	1	0	1	1	1	1	0	0	1	0	1	0	1	0	0	1	1	1	0	1	1	1	1	0	1	0	0	1	0	1	1	1
AC130650.2|AC016831.1	0	1	0	1	1	0	1	1	0	0	0	1	0	1	0	1	1	1	0	1	0	1	0	0	0	1	1	1	0	1	0	0	1	1	0	1	1	0	1	1	0	0	1	1	0	0	0	1	1
AC130650.2|AP003170.3	1	1	1	0	1	0	0	0	0	0	1	0	0	0	0	0	1	0	1	1	0	0	1	0	1	1	1	1	0	0	0	1	0	0	0	0	0	1	0	1	1	1	0	1	1	1	1	1	1
AC130650.2|MBNL1-AS1	0	0	0	0	0	0	0	0	0	0	0	0	0	0	0	0	0	0	0	0	0	0	0	0	0	0	0	0	0	0	0	0	0	0	0	0	0	0	0	0	0	0	0	0	0	0	0	0	0
AC130650.2|AC090517.2	0	0	0	0	0	0	0	0	0	0	1	0	0	1	0	0	0	0	0	0	0	0	0	0	1	0	0	1	0	0	0	0	0	0	0	1	0	0	0	0	1	1	0	0	1	0	0	0	0
AC093788.1|AL109614.1	1	0	0	1	0	1	0	0	1	1	0	0	1	1	0	1	1	1	0	0	1	1	0	0	0	0	0	0	0	0	1	0	1	0	0	0	1	0	0	0	1	0	0	1	1	0	0	1	0
AC093788.1|LINC01376	1	1	1	1	0	0	0	0	1	1	0	1	0	1	0	0	1	1	0	0	0	1	0	1	0	0	0	0	0	0	1	0	0	0	0	0	1	0	0	0	1	0	0	0	1	1	0	0	0
AC093788.1|LINC00513	1	1	0	1	0	1	0	0	1	1	0	1	1	1	1	1	1	1	0	0	1	1	1	1	0	0	0	1	1	0	1	0	1	0	1	1	1	0	1	0	1	0	0	1	1	1	0	1	1
AC093788.1|AC067817.2	0	0	0	0	0	0	0	0	0	0	0	0	0	0	0	0	0	0	0	0	0	0	0	0	0	0	0	0	0	0	1	0	0	0	0	0	0	0	0	0	0	0	0	0	0	0	0	0	0
AC093788.1|EML4-AS1	0	0	0	0	0	0	0	0	0	0	0	0	0	0	1	1	0	1	0	0	0	0	0	0	0	0	0	0	0	0	0	0	0	0	0	0	1	0	0	0	0	0	0	0	0	0	0	0	0
AC093788.1|AL354989.1	1	1	0	1	0	1	1	0	1	1	0	1	1	1	1	1	1	1	1	1	0	1	0	1	0	1	1	1	0	0	1	0	0	0	0	0	1	0	0	1	1	0	0	1	1	1	1	1	1
AC093788.1|AL157838.1	1	1	1	1	1	1	0	0	1	1	1	1	1	1	1	1	1	1	0	1	1	1	1	1	0	0	0	1	1	0	1	0	1	1	1	0	1	0	1	1	1	0	0	0	1	1	1	1	1
AC093788.1|AC021851.1	1	1	1	1	0	1	0	0	1	1	0	1	1	1	0	1	1	1	0	0	1	1	0	1	0	0	0	1	1	0	1	0	0	1	1	0	1	1	1	0	1	1	0	1	1	1	1	0	0
AC093788.1|AP002336.2	1	1	1	1	0	0	0	1	1	1	0	1	1	1	0	1	1	1	0	0	0	1	0	1	0	0	0	1	0	0	1	0	0	0	1	0	1	0	1	1	1	0	0	1	1	1	0	0	1
AC093788.1|AC245041.2	0	0	0	0	0	0	0	0	0	0	0	0	0	0	0	0	0	0	0	0	0	0	0	0	0	0	0	0	0	0	0	0	0	0	0	0	0	0	0	0	0	0	0	0	0	0	0	0	0
AC093788.1|AP000866.6	1	1	1	1	0	0	0	1	0	1	0	1	0	1	0	0	1	1	0	0	0	1	1	0	0	0	1	0	0	0	1	0	1	0	0	0	1	0	0	1	1	0	0	1	1	1	1	1	1
AC093788.1|AC011815.1	1	0	1	1	0	0	0	0	1	1	0	1	1	1	0	1	0	1	0	0	1	1	1	1	1	0	0	1	0	0	1	0	0	0	0	0	1	0	1	0	1	0	0	0	1	1	0	0	0
AC093788.1|NARF-IT1	1	1	0	1	0	1	0	0	1	1	0	1	0	1	0	0	1	1	0	0	0	0	0	1	0	0	1	1	1	0	1	0	1	0	0	0	1	1	0	1	1	0	0	0	0	1	1	1	1
AC093788.1|DHDDS-AS1	1	1	1	1	0	1	1	1	1	1	0	0	0	1	1	1	1	1	0	0	1	1	0	1	0	0	0	0	0	0	1	0	1	0	0	0	0	1	0	0	1	0	0	1	1	1	1	0	0
AC093788.1|AF117829.1	0	0	1	1	0	0	0	0	1	1	0	1	0	1	0	0	0	1	0	0	0	0	0	0	0	0	0	0	0	0	1	0	0	0	0	0	1	0	0	0	1	0	0	0	0	1	0	0	0
AC093788.1|AC006017.1	1	1	1	1	1	0	1	0	1	1	1	1	1	1	1	1	1	1	0	0	1	1	0	1	0	1	1	1	1	1	1	0	1	1	1	0	1	0	1	1	1	1	1	1	1	1	1	1	1
AC093788.1|AC090579.1	0	0	1	1	1	0	0	0	1	1	1	1	0	1	1	1	1	1	0	0	1	1	0	1	0	0	0	0	0	0	1	0	0	0	1	0	1	0	1	0	1	0	0	0	1	1	0	0	0
AC093788.1|AC007991.2	0	1	1	1	0	0	0	1	0	0	0	0	1	1	1	0	1	1	0	1	0	1	0	1	0	1	0	0	0	0	1	1	0	1	1	0	0	0	0	1	0	0	0	1	0	1	0	1	0
AC093788.1|AC004908.2	0	0	0	0	0	0	0	0	0	1	0	0	0	1	1	1	0	1	0	0	1	0	0	0	0	0	0	1	0	0	1	0	1	0	0	0	1	0	0	0	1	0	0	0	1	1	0	0	0
AC093788.1|AC112722.1	0	0	0	0	0	0	0	0	0	0	0	0	0	0	0	0	0	0	0	0	0	0	0	0	0	0	0	0	0	0	0	0	0	0	0	0	0	0	0	0	0	0	0	0	0	0	0	0	0
AC093788.1|AC027277.2	0	0	0	0	0	0	0	0	0	0	0	0	0	0	0	0	0	0	0	0	0	0	0	0	0	0	0	0	0	0	0	0	0	0	0	0	0	0	0	0	0	0	0	0	0	0	0	0	0
AC093788.1|AC002128.1	1	0	1	0	0	1	0	0	0	0	0	0	0	1	0	1	1	1	0	0	1	0	0	0	0	1	1	0	0	0	1	0	0	1	0	0	0	0	0	0	1	0	0	1	1	1	1	1	0
AC093788.1|AC096921.2	0	0	0	0	0	0	0	0	0	0	0	0	0	0	0	0	0	0	0	0	0	0	0	0	0	0	0	0	0	0	0	0	0	0	0	0	0	0	0	0	0	0	0	0	0	0	0	0	0
AC093788.1|AP006621.2	0	0	0	0	0	1	0	0	0	0	0	0	1	0	0	0	0	1	0	0	0	0	0	0	0	0	1	0	0	0	1	0	0	0	0	0	0	0	0	0	1	0	0	1	0	0	0	0	0
AC093788.1|LINC01535	1	1	1	1	1	1	0	0	1	1	1	1	1	1	1	1	1	1	0	1	1	1	1	1	1	1	1	1	1	0	1	0	0	0	1	0	1	0	1	0	1	1	0	1	1	1	1	0	1
AC093788.1|DLEU2	0	0	0	0	0	0	0	0	0	1	0	1	0	1	0	0	0	1	0	0	0	0	0	0	0	0	0	0	0	0	0	0	0	0	0	0	1	0	0	0	1	0	0	0	0	1	0	0	0
AC093788.1|AL513327.1	0	0	0	1	0	0	0	0	0	1	0	1	1	0	0	0	0	1	0	0	0	0	0	0	0	0	0	0	0	0	1	0	0	0	0	0	1	0	0	0	1	0	0	0	1	0	0	0	0
AC093788.1|MCM3AP-AS1	1	0	0	1	0	0	0	0	0	1	0	1	0	1	0	0	1	1	0	0	1	0	0	1	0	0	0	0	0	0	1	0	0	0	0	0	0	0	0	0	1	0	0	0	1	1	0	0	0
AC093788.1|AP002907.1	1	1	1	1	0	0	0	0	1	1	0	1	1	1	1	1	1	1	0	0	1	1	0	1	0	0	0	0	1	0	1	0	0	0	0	0	1	0	1	1	1	0	0	1	1	0	0	1	0
AC093788.1|RPS6KA2-IT1	0	1	0	1	0	0	0	0	1	1	0	1	1	1	1	0	0	1	0	0	0	0	0	1	0	0	1	0	0	0	1	0	0	0	1	0	1	0	1	0	1	0	0	1	0	1	0	1	1
AC093788.1|AC010201.2	1	0	1	1	0	1	0	1	1	1	0	0	1	1	0	1	0	1	0	1	1	1	0	1	0	1	0	1	0	0	1	0	0	1	0	0	1	0	1	0	1	1	0	1	1	0	1	1	0
AC093788.1|AC079684.1	1	1	1	1	0	1	0	0	1	1	0	1	1	1	1	1	1	1	0	0	0	1	1	1	0	0	1	0	1	0	1	0	0	1	1	0	0	0	1	0	1	0	0	0	1	1	1	1	0
AC093788.1|AC026202.2	0	1	1	1	0	0	0	0	0	0	0	1	1	1	1	0	1	1	0	0	1	0	0	1	0	0	0	0	0	0	1	0	0	0	0	0	1	0	1	0	1	0	0	0	0	0	0	0	1
AC093788.1|AC124319.1	1	1	1	0	0	1	1	0	1	0	0	0	0	0	0	1	1	1	0	1	1	0	0	0	0	1	1	1	0	0	1	0	0	1	0	0	0	0	0	1	1	0	1	0	0	1	0	1	1
AC093788.1|KDM4A-AS1	1	1	1	1	0	1	0	0	1	1	0	1	0	1	0	0	1	1	0	1	1	0	1	1	1	0	1	1	0	0	1	0	0	1	0	0	1	0	0	0	1	0	0	1	1	1	0	1	0
AC093788.1|AL049869.2	0	1	1	0	0	0	0	0	1	1	0	1	0	1	0	1	1	1	0	0	1	1	0	1	0	0	1	1	0	0	1	0	0	0	0	0	1	0	0	1	1	0	1	1	1	1	0	1	0
AC093788.1|TMPO-AS1	0	0	0	1	0	0	0	0	1	1	1	1	1	1	1	1	1	1	0	0	1	1	0	1	0	0	0	0	0	0	1	0	0	0	1	0	1	0	1	0	1	0	0	0	1	1	1	0	0
AC093788.1|AC138393.2	1	1	1	1	1	1	0	1	1	1	0	1	1	1	1	1	1	1	1	1	1	0	1	1	1	1	1	1	0	1	1	1	1	1	1	0	1	1	1	1	1	1	1	1	1	1	1	1	1
AC093788.1|SCAANT1	1	1	1	1	0	1	0	0	1	1	1	1	0	1	1	1	0	1	1	0	1	1	1	0	0	0	0	1	0	0	0	0	0	0	1	1	1	0	1	1	1	0	0	1	1	1	1	1	0
AC093788.1|MAGI2-AS3	0	0	0	0	0	0	0	0	0	0	0	0	0	0	0	0	0	0	0	0	0	0	0	0	0	0	0	0	0	0	0	0	0	0	0	0	0	0	0	0	0	0	0	0	0	0	0	0	0
AC093788.1|ALMS1-IT1	1	1	1	1	0	1	0	0	1	1	0	1	1	1	1	1	1	1	0	0	0	1	1	1	0	0	0	0	1	0	1	0	0	1	1	0	1	0	1	0	1	0	0	0	1	1	1	0	1
AC093788.1|AC103591.3	0	1	1	1	0	1	0	0	1	1	0	1	0	1	1	1	1	1	0	1	0	1	0	1	0	0	0	1	1	0	1	0	1	1	1	0	1	0	0	0	0	0	0	0	1	1	0	0	1
AC093788.1|AC090739.1	1	0	0	1	0	0	0	0	0	1	0	1	0	1	0	0	1	1	0	0	1	0	0	0	0	1	0	1	0	0	0	0	1	0	0	0	1	0	0	0	1	0	0	1	0	1	1	1	0
AC093788.1|AC008669.1	0	0	0	0	0	0	0	0	0	0	0	0	0	0	0	0	0	0	0	0	0	0	0	0	0	0	0	0	0	0	0	0	0	0	0	0	0	0	0	0	0	0	0	0	0	0	0	0	0
AC093788.1|PABPC4-AS1	1	1	0	1	1	1	0	1	1	1	0	1	1	1	1	0	1	1	0	1	1	1	0	1	0	1	0	1	0	0	1	0	0	0	0	1	1	0	0	0	1	0	1	1	1	1	1	1	1
AC093788.1|NFYC-AS1	0	1	0	1	0	0	0	0	0	1	0	0	0	1	0	0	0	1	0	0	1	1	0	0	0	0	0	0	0	0	0	0	0	0	0	0	0	0	1	0	1	0	0	0	1	1	1	0	0
AC093788.1|SAP30L-AS1	1	1	1	1	1	0	0	0	1	1	0	1	0	1	0	1	0	1	0	0	1	1	0	1	0	0	0	0	0	0	1	0	0	0	0	0	1	0	0	0	1	0	0	1	1	1	1	0	0
AC093788.1|AC004884.2	1	1	1	1	0	0	1	0	1	1	1	1	1	1	1	1	1	1	1	1	1	1	1	1	1	0	1	0	0	0	1	0	1	0	1	1	1	1	1	1	1	0	0	0	1	1	1	1	1
AC093788.1|DLEU1	1	0	1	1	0	0	0	0	0	1	0	1	0	1	0	0	1	1	0	0	1	0	0	1	0	0	0	0	0	0	0	0	0	0	1	0	1	0	1	0	1	0	0	0	1	1	0	0	0
AC093788.1|AC104695.3	0	1	0	0	0	0	0	0	0	1	0	1	0	1	0	0	1	1	0	0	0	0	0	0	0	1	0	0	0	0	0	0	0	0	0	0	1	0	0	0	0	0	0	0	0	1	0	1	1
AC093788.1|AC139887.4	1	0	1	1	0	0	0	0	0	0	0	0	0	0	0	0	0	1	0	0	0	1	0	0	0	1	0	0	0	0	1	0	0	0	0	0	0	0	0	0	1	0	0	0	1	1	0	1	0
AC093788.1|Z82243.1	0	0	1	1	0	0	0	0	0	1	0	1	1	1	0	1	1	1	1	1	0	1	0	1	0	1	1	1	0	0	1	0	0	0	1	0	1	1	1	1	1	0	0	1	1	1	1	0	1
AC093788.1|AL359697.1	0	0	1	1	0	1	0	0	1	1	1	1	1	1	1	0	1	1	1	0	1	1	0	1	1	1	0	0	1	0	1	0	0	1	0	0	1	0	1	1	1	0	0	0	1	0	1	0	1
AC093788.1|AC005021.1	1	1	0	1	1	0	1	0	1	1	0	0	1	1	0	0	1	1	0	0	1	1	0	0	1	0	0	0	0	0	1	1	0	0	0	0	1	0	1	0	1	0	0	0	1	1	1	0	0
AC093788.1|AP001628.1	1	1	1	1	0	1	0	1	1	1	1	1	1	1	0	0	1	1	1	0	1	1	1	1	1	1	0	1	1	0	1	1	0	1	0	0	1	1	1	1	1	0	0	0	1	1	1	1	1
AC093788.1|AC007552.2	1	1	0	1	0	0	0	0	0	1	1	0	0	1	0	1	1	1	0	0	1	0	0	0	0	0	1	0	0	0	1	0	0	0	0	0	1	1	0	0	1	0	0	1	1	1	1	0	0
AC093788.1|AC099343.2	0	0	0	1	0	1	0	0	1	1	0	1	1	1	0	1	0	1	0	0	0	1	0	1	0	0	0	1	1	0	1	0	1	1	0	0	1	0	1	1	1	0	1	0	1	1	0	0	1
AC093788.1|AC245884.8	1	0	1	0	0	1	0	0	1	0	0	0	1	0	0	1	1	0	0	0	1	0	0	0	0	0	1	0	1	0	0	0	0	0	0	0	1	0	0	1	1	0	1	0	1	0	1	1	0
AC093788.1|AC025171.3	1	1	1	1	1	1	0	0	1	1	0	1	1	1	0	1	1	1	0	0	1	1	0	1	0	0	0	1	1	0	1	0	0	0	1	0	1	1	0	0	1	0	0	1	1	1	1	0	0
AC093788.1|AL590723.1	1	1	0	1	0	1	0	0	0	1	0	1	1	1	1	1	1	1	0	0	1	0	0	1	0	0	0	0	0	0	1	0	0	0	1	0	1	0	0	1	1	0	0	0	1	1	0	0	1
AC093788.1|LINC00894	1	1	1	1	0	1	0	1	1	1	0	1	1	1	0	0	1	1	1	0	1	1	0	0	0	1	0	1	0	0	1	0	1	1	0	0	0	0	0	1	1	0	0	1	1	1	1	1	1
AC093788.1|AC245014.3	1	1	1	1	0	1	0	0	1	1	0	1	1	1	1	1	1	1	0	1	1	1	0	1	0	0	1	0	0	0	1	1	1	1	1	0	1	0	1	0	1	0	0	0	0	1	0	1	1
AC093788.1|AC007014.2	1	1	0	1	1	1	1	0	1	1	0	1	1	1	1	1	1	1	1	0	0	1	1	1	1	1	1	0	1	1	1	1	1	0	1	1	1	0	1	1	1	0	1	1	1	1	1	1	1
AC093788.1|AF131215.5	0	0	0	0	0	0	0	0	0	0	0	0	0	0	0	0	0	0	0	0	0	0	0	0	0	0	0	0	0	0	0	0	0	0	0	0	0	0	0	0	0	0	0	0	0	0	0	0	0
AC093788.1|AL139288.1	1	0	1	0	0	0	0	0	0	0	0	0	0	0	0	1	0	1	0	1	1	0	0	1	1	0	0	0	0	0	1	0	0	1	0	0	0	0	0	0	0	0	0	0	1	1	1	0	1
AC093788.1|AC025171.4	0	0	0	0	0	0	0	0	0	0	0	0	0	1	0	0	0	0	0	0	0	0	0	1	0	0	0	0	0	0	0	0	0	1	0	0	0	0	0	0	1	0	0	0	1	1	1	0	0
AC093788.1|AC141002.1	0	1	1	0	0	0	0	0	0	1	0	1	0	1	0	1	1	1	0	0	0	0	1	1	1	0	1	1	1	0	1	0	0	0	1	0	1	0	1	1	1	0	0	0	1	1	1	1	1
AC093788.1|SCAT2	1	1	1	1	1	0	0	0	1	1	1	1	1	1	0	1	1	1	1	1	1	1	0	0	0	1	1	1	1	1	1	0	1	1	0	0	1	0	1	0	1	1	1	1	1	1	1	1	1
AC093788.1|AC020913.3	1	1	1	0	0	1	1	1	1	0	0	0	0	1	0	1	1	1	1	1	1	0	0	0	1	1	1	0	0	0	1	0	0	1	0	0	1	1	1	1	1	0	0	1	1	1	0	1	1
AC093788.1|ZKSCAN2-DT	1	0	1	0	0	0	1	0	1	1	0	1	1	1	0	1	1	1	0	1	1	1	0	0	0	0	1	0	0	0	1	0	0	1	0	0	1	0	1	0	1	0	0	1	1	1	1	1	1
AC093788.1|AC012645.3	1	0	0	1	0	1	1	1	1	0	0	1	1	1	0	1	1	1	0	1	0	1	0	0	1	0	0	1	0	0	0	0	0	1	1	0	1	0	1	1	1	0	0	0	1	1	0	1	1
AC093788.1|AP001160.4	0	0	0	1	0	1	0	0	0	1	0	1	0	1	0	0	0	1	1	1	0	0	0	0	1	0	1	0	0	0	1	0	0	1	0	0	0	0	0	0	1	0	0	0	0	1	1	0	1
AC093788.1|EP300-AS1	0	0	0	0	0	0	0	0	0	0	0	0	0	0	0	0	0	0	0	0	0	0	0	0	0	0	0	0	0	0	0	0	0	0	0	0	0	0	0	0	0	0	0	0	0	0	0	0	0
AC093788.1|AL662844.3	1	0	1	1	0	1	0	1	0	1	0	0	1	1	1	1	1	1	0	1	1	0	0	1	0	1	0	0	0	0	1	1	1	1	0	0	1	0	0	0	1	0	0	1	1	1	1	0	1
AC093788.1|AL132780.1	1	0	1	1	0	0	0	0	1	1	0	1	1	1	1	1	1	1	1	0	1	1	0	0	0	0	0	0	0	0	1	0	0	1	0	0	1	0	0	0	1	0	0	0	1	1	0	1	0
AC093788.1|LINC01290	0	0	0	0	0	0	0	0	0	0	0	0	0	0	0	0	0	0	0	0	0	0	0	0	0	0	0	0	0	0	0	0	0	0	0	0	0	0	0	0	0	0	0	0	0	0	0	0	0
AC093788.1|AC022211.1	1	1	1	1	1	0	0	1	1	1	0	1	1	1	1	1	1	1	0	0	1	1	0	1	0	1	0	1	0	0	1	0	1	0	0	1	1	0	1	0	1	0	0	1	1	1	1	1	1
AC093788.1|LINC02362	1	1	1	1	1	1	1	1	1	1	0	1	1	1	1	1	1	1	0	0	1	1	0	0	1	0	0	1	1	0	0	0	1	1	1	1	1	1	1	1	1	0	1	1	1	1	0	0	1
AC093788.1|AC097641.2	1	0	1	0	0	0	0	1	1	1	1	0	1	1	0	1	1	1	0	0	1	0	0	1	0	1	0	0	1	0	1	0	0	1	0	0	1	1	0	0	1	0	0	1	1	1	1	1	0
AC093788.1|AC037198.1	0	1	0	1	0	1	1	0	0	1	0	1	1	1	1	0	0	1	0	1	0	0	0	1	0	0	1	1	0	0	1	0	0	0	0	0	1	0	0	1	0	0	0	0	0	1	1	1	1
AC093788.1|AC011442.1	0	1	1	1	0	1	1	0	1	1	0	1	1	1	0	1	1	1	1	0	1	1	1	0	0	1	0	1	0	0	1	1	0	1	0	1	0	1	0	1	1	0	0	1	1	1	1	1	1
AC093788.1|TAPT1-AS1	0	0	0	0	0	0	0	0	0	1	0	0	0	1	0	0	0	1	0	0	0	0	0	0	0	0	0	0	0	0	0	0	0	0	0	0	0	0	0	0	1	0	0	0	1	0	0	0	0
AC093788.1|AC007546.1	1	1	1	1	0	1	0	0	1	1	0	1	0	1	0	0	1	1	0	1	1	1	1	0	1	0	1	0	0	1	1	0	0	1	0	0	1	0	1	1	1	0	0	0	1	1	1	1	1
AC093788.1|LINC00630	0	0	1	1	0	0	0	0	0	1	0	1	0	1	0	0	1	1	0	0	1	0	0	1	0	0	0	0	0	0	1	0	0	0	0	0	1	0	0	0	1	0	0	0	1	1	0	0	0
AC093788.1|AC108727.1	0	1	1	1	0	0	1	1	1	1	1	1	0	1	1	1	1	1	0	0	1	0	0	0	0	0	0	1	0	0	1	0	0	1	0	0	1	1	1	1	1	0	0	0	1	0	0	1	1
AC093788.1|AC137932.3	1	0	0	1	0	0	0	0	1	1	0	1	1	1	0	1	1	1	0	0	1	1	0	0	0	1	1	1	0	0	1	0	0	1	0	0	1	0	1	0	1	0	0	1	1	1	1	1	1
AC093788.1|AP000873.1	1	1	1	1	0	0	0	0	0	1	0	0	0	1	0	0	1	1	0	0	1	1	0	1	0	0	0	1	0	0	1	0	0	0	0	0	1	0	0	0	1	0	0	0	1	1	0	0	0
AC093788.1|AC139887.1	0	1	0	1	0	0	1	1	0	1	0	1	0	0	0	0	0	1	0	0	0	0	0	0	0	0	1	0	0	0	0	0	0	0	0	0	0	0	0	1	0	0	0	0	0	0	1	0	0
AC093788.1|SAMD12-AS1	0	0	0	1	0	0	0	0	0	1	0	1	1	1	0	1	1	1	0	0	1	1	0	1	0	0	0	0	1	0	1	0	0	1	1	0	1	0	1	0	1	0	0	0	1	1	0	0	0
AC093788.1|AP001432.1	1	1	1	0	0	1	0	0	0	1	0	0	1	1	0	1	1	1	0	0	1	1	0	1	0	1	1	0	0	0	1	0	0	0	0	0	1	1	0	0	0	0	0	1	1	0	0	0	0
AC093788.1|AC073534.2	1	0	1	1	0	1	0	1	1	1	1	1	1	1	0	0	1	1	0	0	1	0	0	1	1	1	0	0	0	0	1	0	1	0	0	0	1	0	0	0	1	1	0	0	1	1	0	0	1
AC093788.1|AC016590.2	1	1	1	1	0	1	0	0	0	1	0	1	1	1	0	1	1	1	1	1	1	1	1	1	1	0	0	1	1	0	1	0	0	1	0	0	0	0	0	1	1	0	0	1	1	1	1	1	1
AC093788.1|AC004253.1	0	0	0	1	0	0	0	0	0	0	0	1	0	1	0	1	0	1	0	1	0	0	0	0	0	0	0	0	0	0	1	0	0	1	0	0	0	0	0	0	1	1	0	0	0	0	1	1	0
AC093788.1|AC026355.2	0	1	0	1	0	1	0	0	1	1	0	1	0	1	0	0	0	1	1	0	0	1	0	1	0	0	0	0	0	0	1	0	0	0	1	1	1	0	1	0	1	0	0	0	1	1	0	0	1
AC093788.1|AL133243.2	1	0	1	1	0	0	0	0	0	1	0	1	0	1	0	0	0	1	0	0	0	0	0	1	0	0	0	0	0	0	0	0	0	0	0	0	0	0	0	0	1	0	0	0	1	1	1	0	0
AC093788.1|AP000786.1	1	1	1	1	0	0	0	0	1	0	0	1	0	0	0	1	1	1	0	0	0	0	0	0	0	0	0	1	1	0	1	0	1	0	1	0	0	1	1	1	1	1	0	0	1	1	1	0	1
AC093788.1|AC253576.2	1	1	1	1	1	1	0	0	1	1	1	1	1	1	1	1	1	1	0	0	1	1	1	0	0	0	0	0	1	0	1	0	1	1	1	0	0	1	0	0	1	0	0	0	1	0	1	0	1
AC093788.1|AP001469.2	1	0	1	1	0	1	0	0	0	1	0	1	0	1	1	0	1	1	0	0	1	1	0	1	1	0	1	1	0	0	1	0	0	1	0	0	1	0	1	1	1	1	1	1	1	1	1	1	0
AC093788.1|AL355075.2	0	0	0	0	0	0	0	0	0	0	0	0	0	1	0	0	0	1	0	0	0	0	1	0	1	1	1	0	0	0	0	0	0	0	0	0	0	1	0	0	0	0	0	0	1	1	1	0	0
AC093788.1|AP005899.1	0	1	0	1	0	0	0	0	0	1	0	1	0	1	1	0	1	1	0	0	1	0	0	1	0	0	1	0	0	0	1	0	1	0	0	0	0	0	0	0	1	0	0	1	1	1	0	0	0
AC093788.1|AP000692.1	1	1	1	0	0	0	1	1	1	1	0	0	1	1	0	0	1	1	0	0	0	0	0	0	0	0	0	0	1	0	1	1	0	1	0	0	1	0	1	1	0	1	0	0	1	1	1	1	0
AC093788.1|AL022067.1	1	1	1	1	0	0	0	0	1	1	0	1	1	1	1	1	1	1	0	0	0	1	0	1	1	0	0	1	0	0	1	0	1	0	1	1	1	0	1	0	1	0	0	0	1	1	0	0	1
AC093788.1|FAM30A	1	1	1	1	1	1	1	1	1	0	1	1	1	1	1	1	1	1	0	1	1	1	0	0	1	1	0	1	0	0	0	1	0	1	1	1	1	1	1	1	1	0	0	1	1	1	0	1	1
AC093788.1|AC008870.2	1	1	0	1	0	0	0	0	0	1	0	1	0	1	0	0	0	1	0	0	0	0	0	0	1	1	1	0	0	0	1	0	0	0	0	0	0	0	0	0	1	0	0	0	1	1	1	1	1
AC093788.1|AC010168.2	1	0	1	1	0	0	0	0	1	1	0	1	0	1	0	1	1	1	0	0	1	1	0	0	0	0	0	0	0	0	1	0	0	0	0	0	1	0	0	0	1	0	0	0	1	1	1	0	1
AC093788.1|AC138932.4	1	1	1	1	1	1	0	0	0	1	0	1	1	1	0	1	1	1	0	1	1	1	1	1	0	0	0	1	0	0	1	0	1	1	1	0	1	0	1	1	1	0	0	0	1	1	1	1	1
AC093788.1|AC026356.1	0	0	0	1	0	0	0	0	0	1	0	1	0	1	0	0	0	1	0	0	0	0	0	0	0	0	0	0	1	0	1	0	0	0	0	0	1	0	0	0	1	0	0	0	1	0	0	0	0
AC093788.1|AC016831.1	0	1	0	1	0	1	1	0	1	1	0	1	1	1	1	1	1	1	0	0	0	1	0	1	0	0	1	1	0	0	1	0	1	1	1	1	1	0	1	1	1	0	0	1	1	1	1	0	1
AC093788.1|AP003170.3	1	1	1	1	0	0	0	0	1	0	0	1	1	1	0	0	1	1	0	1	0	0	1	0	1	1	1	1	1	0	0	1	0	0	0	0	0	1	0	1	1	1	0	1	1	1	1	1	1
AC093788.1|MBNL1-AS1	0	0	0	0	0	0	0	0	0	0	0	0	0	0	0	0	0	0	0	0	0	0	0	0	0	0	0	0	0	0	0	0	0	0	0	0	0	0	0	0	0	0	0	0	0	0	0	0	0
AC093788.1|AP001033.2	0	0	0	1	0	0	0	0	0	0	0	1	0	1	0	0	0	0	0	0	0	0	0	0	0	0	0	0	0	0	1	0	0	0	0	0	1	0	0	0	0	0	0	0	0	0	0	0	0
AC093788.1|AC090517.2	0	1	1	1	0	0	0	0	0	1	0	1	0	1	0	0	0	1	0	0	0	1	0	1	0	0	0	1	0	0	1	0	0	0	0	0	1	0	0	0	1	0	0	0	1	1	0	0	0
AL109614.1|LINC01376	0	1	1	1	1	0	0	0	0	1	1	1	0	1	1	0	0	0	0	0	0	0	1	1	1	0	0	1	1	0	0	0	0	1	1	0	0	0	1	0	1	1	0	0	1	1	1	0	0
AL109614.1|LINC00513	0	1	0	1	1	1	1	0	0	1	1	1	1	1	1	0	0	1	1	0	1	0	1	1	1	0	0	1	1	1	0	1	0	0	1	1	0	0	1	1	1	0	1	0	0	1	1	0	1
AL109614.1|AC067817.2	0	0	0	0	0	0	0	0	0	0	0	1	0	0	1	0	0	0	0	0	0	0	0	0	0	0	0	0	0	0	0	0	0	0	0	0	0	0	0	0	0	0	0	0	0	0	0	0	0
AL109614.1|EML4-AS1	0	0	0	0	0	0	0	0	0	0	0	1	0	0	1	0	0	0	0	0	0	0	0	0	1	0	0	0	0	0	0	0	0	0	0	0	0	0	0	0	0	0	0	0	0	0	1	0	0
AL109614.1|AL354989.1	0	1	0	0	1	0	1	0	0	1	0	1	1	1	1	0	1	0	1	1	0	0	1	1	1	1	1	1	1	0	0	1	0	1	0	1	0	0	0	1	1	1	1	0	0	1	1	1	1
AL109614.1|AL157838.1	0	1	1	1	1	1	0	0	0	1	1	1	1	1	1	1	1	1	1	1	1	0	1	1	1	0	0	1	1	1	1	1	0	1	1	1	0	0	1	1	1	1	1	0	1	1	1	1	1
AL109614.1|AC021851.1	0	1	1	1	1	1	0	0	0	1	1	1	0	1	1	0	0	0	1	1	1	0	1	1	1	0	0	1	1	0	0	1	0	1	1	1	0	1	1	0	1	1	1	0	1	1	1	0	1
AL109614.1|LINC00216	0	1	1	1	1	0	0	0	0	1	1	1	1	1	1	0	1	1	1	1	1	0	1	1	1	1	1	1	1	0	1	1	0	1	0	1	0	1	1	1	1	1	1	0	1	1	1	1	1
AL109614.1|AP002336.2	0	1	1	1	1	0	1	1	0	1	1	1	1	1	1	1	0	1	0	1	0	0	1	1	1	0	0	1	1	0	0	1	0	1	1	1	0	0	1	1	1	1	1	0	1	1	1	0	1
AL109614.1|AC245041.2	0	0	0	0	0	0	0	0	0	0	0	0	0	0	0	0	0	0	0	0	0	0	0	0	0	0	0	0	0	0	0	0	0	0	0	0	0	0	0	0	0	0	0	0	0	0	0	0	0
AL109614.1|AP000866.6	0	1	1	0	1	0	0	1	0	1	1	1	0	1	1	0	0	0	1	1	0	0	1	1	1	0	1	0	1	0	0	1	0	1	0	0	0	1	1	1	1	0	0	0	0	1	1	1	1
AL109614.1|AC011815.1	0	0	1	1	1	0	0	0	0	1	1	1	1	1	1	1	0	0	0	1	0	0	1	1	1	0	0	1	1	0	0	1	0	0	0	1	0	0	1	0	1	0	1	0	0	1	0	0	1
AL109614.1|NARF-IT1	0	1	0	1	0	0	0	0	0	0	0	1	0	1	1	0	0	0	0	1	0	0	0	1	1	0	1	1	1	0	0	0	0	1	0	0	0	1	0	1	0	0	0	0	0	1	1	0	1
AL109614.1|DHDDS-AS1	0	1	1	1	1	0	1	1	0	1	0	1	0	0	1	1	0	0	1	1	1	0	0	1	1	0	0	1	1	0	0	1	0	1	0	0	0	1	0	0	1	1	1	0	1	1	1	0	1
AL109614.1|AF117829.1	0	0	1	1	1	0	0	0	0	1	0	1	0	1	1	0	0	0	0	0	0	0	0	1	1	0	0	1	1	0	0	0	0	0	0	0	0	0	0	0	0	0	0	0	0	1	1	0	1
AL109614.1|AC063965.2	0	1	1	1	1	1	1	1	0	1	1	1	1	1	1	1	0	1	1	1	1	1	1	1	1	1	1	1	1	1	0	1	0	1	1	1	0	1	1	1	1	0	1	0	0	1	1	1	1
AL109614.1|AC006017.1	0	1	1	1	1	0	1	0	0	1	1	1	1	1	1	1	1	0	1	1	1	0	1	1	1	1	1	1	1	1	1	1	0	1	1	1	0	1	1	1	1	1	1	0	1	1	1	1	1
AL109614.1|AC090579.1	0	0	1	1	1	0	0	0	1	1	1	1	0	1	1	0	0	0	0	0	1	0	1	1	1	0	0	1	1	0	0	1	0	1	1	1	0	0	1	0	0	0	0	0	1	1	0	0	1
AL109614.1|AC007991.2	0	1	1	1	0	0	0	1	0	0	0	0	0	1	1	0	1	1	0	1	0	0	0	1	0	1	0	0	0	0	0	1	0	1	1	0	0	0	0	1	0	0	0	0	0	1	0	1	0
AL109614.1|AC004908.2	0	0	0	0	1	0	0	0	0	1	1	1	0	1	1	1	0	0	0	0	1	0	0	1	0	0	0	1	1	0	0	1	0	0	0	0	0	0	0	0	1	0	0	0	0	1	1	0	1
AL109614.1|AC112722.1	0	0	0	0	0	0	0	0	0	0	0	1	0	0	0	0	0	0	0	0	0	0	0	0	0	0	0	0	0	0	0	0	0	0	0	0	0	0	0	0	0	0	0	0	0	0	1	0	0
AL109614.1|AL353804.2	0	1	1	1	1	0	1	1	0	1	1	1	0	1	1	1	0	1	1	1	0	1	1	1	1	0	1	0	1	0	0	1	0	1	0	1	0	1	1	1	1	1	1	0	1	1	1	1	1
AL109614.1|AC027277.2	0	0	0	0	1	0	0	0	0	0	0	0	0	0	0	0	0	0	0	0	0	0	0	0	0	0	0	0	0	0	0	0	0	0	0	0	0	0	0	0	0	0	0	0	0	0	1	0	1
AL109614.1|AC002128.1	0	0	1	0	0	1	0	0	0	0	0	1	0	1	1	1	0	0	0	1	1	0	0	0	1	1	1	1	0	0	0	1	0	1	0	0	0	0	0	0	1	1	1	0	0	1	1	1	1
AL109614.1|AC096921.2	0	0	0	0	0	0	0	0	0	0	0	0	0	0	0	0	0	0	0	0	0	0	0	0	0	0	0	0	0	0	0	0	0	0	0	0	0	0	0	0	0	0	0	0	0	0	0	0	0
AL109614.1|LINC01535	0	1	1	1	1	0	1	0	1	1	1	1	0	1	1	1	0	1	0	1	1	0	1	1	1	1	1	1	1	0	1	1	0	1	1	1	0	0	1	1	1	1	1	0	1	1	1	0	1
AL109614.1|AP001429.1	0	1	1	1	1	1	1	1	0	1	1	1	1	1	1	1	1	1	1	1	1	0	1	1	1	1	1	1	1	1	1	1	0	1	1	1	0	1	1	1	1	1	1	0	1	1	1	1	1
AL109614.1|MCM3AP-AS1	0	0	0	1	1	0	0	0	0	1	1	1	0	1	1	0	0	0	0	0	1	0	1	1	1	0	0	1	1	0	0	1	0	1	0	0	0	0	0	0	1	0	1	0	0	1	1	0	1
AL109614.1|AP002907.1	0	1	1	1	1	0	1	0	0	1	0	1	0	1	1	0	1	0	1	1	1	0	1	1	1	0	0	1	1	0	0	1	0	1	0	0	0	1	1	1	1	1	1	0	0	0	1	1	1
AL109614.1|RPS6KA2-IT1	0	1	0	1	0	0	0	0	0	1	1	1	1	1	1	0	0	0	0	0	0	0	0	1	0	0	1	1	1	0	0	0	0	1	1	0	0	0	1	0	1	0	0	0	0	1	1	1	1
AL109614.1|AC010201.2	0	0	1	1	1	0	0	1	0	1	1	1	0	1	1	0	0	0	0	1	1	0	0	1	1	1	0	1	1	0	0	1	0	1	0	0	0	0	1	0	1	1	1	0	1	0	1	1	1
AL109614.1|AC079684.1	0	1	1	1	1	1	1	0	0	1	0	1	1	1	1	0	1	0	1	0	0	1	1	1	1	0	1	1	1	0	0	1	0	1	1	1	0	0	1	0	1	0	1	0	0	1	1	1	1
AL109614.1|AC026202.2	0	1	1	1	1	0	0	0	0	0	1	1	0	1	1	0	0	0	0	0	0	0	1	1	1	0	0	0	1	0	0	0	0	1	0	0	0	0	1	0	1	0	0	0	0	0	0	0	1
AL109614.1|AC124319.1	0	1	1	0	1	0	1	0	0	0	1	0	0	0	0	0	1	0	1	1	1	0	0	0	0	1	1	1	0	1	1	1	0	1	0	1	0	0	0	1	0	0	1	0	0	1	0	0	1
AL109614.1|KDM4A-AS1	0	1	1	1	1	0	0	0	0	0	1	1	0	1	1	0	0	0	1	1	1	0	1	1	1	0	1	1	1	0	0	1	0	1	0	1	0	1	0	0	1	1	1	0	1	1	1	1	1
AL109614.1|AL049869.2	0	1	1	0	1	0	0	0	0	1	0	1	0	0	0	0	0	0	0	1	1	0	0	1	1	0	1	1	1	0	0	1	0	1	0	0	0	0	0	1	1	0	1	0	0	1	0	1	1
AL109614.1|TMPO-AS1	0	0	0	1	1	0	0	0	0	1	1	1	1	1	1	1	0	0	0	1	1	0	1	1	1	0	0	1	1	0	0	1	0	1	1	1	0	0	1	0	1	1	0	0	1	1	1	0	1
AL109614.1|AC138393.2	0	1	1	1	1	0	1	1	0	1	1	1	1	1	1	0	1	1	1	1	1	0	1	1	1	1	1	1	1	1	1	1	1	1	1	1	0	1	1	1	1	1	1	0	0	1	1	1	1
AL109614.1|SCAANT1	1	1	1	1	1	0	0	0	0	1	1	1	0	1	1	0	0	0	1	0	1	0	1	1	1	0	0	1	1	0	0	1	0	1	1	1	0	0	1	1	1	1	1	0	1	1	1	1	1
AL109614.1|ALMS1-IT1	0	1	1	1	1	0	0	0	0	1	1	1	0	1	1	0	0	0	0	0	0	0	1	1	1	0	0	1	1	0	1	1	0	1	1	1	0	0	1	0	1	1	1	0	0	1	1	0	1
AL109614.1|AC103591.3	0	1	1	1	0	1	0	0	0	0	0	1	0	1	1	1	1	0	0	1	0	0	1	1	1	0	0	1	1	0	0	0	1	1	1	0	1	1	1	0	0	0	0	0	0	1	1	0	1
AL109614.1|AC090739.1	0	0	0	1	1	0	1	0	0	1	0	1	0	1	1	0	0	0	1	1	1	0	0	1	1	1	0	1	1	0	0	0	0	0	0	0	0	0	0	1	1	0	0	0	0	1	1	1	0
AL109614.1|AC008669.1	0	0	0	0	0	0	0	0	0	0	0	0	0	0	0	0	0	0	0	0	0	0	0	0	0	0	0	0	0	0	0	0	0	0	0	0	0	0	0	0	0	0	0	0	0	0	0	0	0
AL109614.1|PABPC4-AS1	1	1	0	1	1	1	1	1	0	1	0	1	0	1	1	0	1	0	1	1	1	0	1	1	1	1	0	1	1	0	1	1	0	1	0	1	0	0	0	1	1	1	1	0	0	1	1	1	1
AL109614.1|NFYC-AS1	0	1	0	0	1	0	0	0	0	1	1	1	0	1	1	0	0	0	0	1	1	0	0	0	1	0	0	0	0	0	0	1	0	1	0	0	0	0	1	0	1	1	1	0	0	1	1	0	0
AL109614.1|SAP30L-AS1	0	1	1	1	1	0	0	0	0	1	1	1	0	1	1	0	0	0	0	1	0	0	0	1	1	0	0	1	1	0	0	1	0	1	0	1	0	1	0	1	1	1	0	0	1	1	1	0	1
AL109614.1|AC004884.2	0	1	1	1	1	0	1	0	1	1	1	1	1	1	1	1	0	1	1	1	1	1	1	1	1	0	1	1	1	0	1	1	1	1	1	1	1	1	1	1	1	1	1	0	1	1	1	1	1
AL109614.1|DLEU1	0	0	1	1	1	0	0	0	0	1	1	1	0	1	1	0	0	0	0	1	1	0	1	1	1	0	0	0	1	0	0	0	0	0	1	0	0	0	1	0	1	1	1	0	0	1	0	0	1
AL109614.1|AC104695.3	0	1	0	0	0	0	0	0	0	1	0	1	0	1	1	0	0	1	0	0	0	0	1	0	0	1	0	0	1	0	0	1	0	0	0	1	0	0	0	0	0	0	0	0	0	1	0	1	1
AL109614.1|AC139887.4	0	0	1	1	1	0	0	0	0	0	0	1	0	0	1	0	0	0	0	1	0	0	0	0	1	1	0	0	1	0	0	0	0	1	0	0	0	0	0	0	1	1	1	0	0	1	0	0	0
AL109614.1|Z82243.1	0	0	1	1	1	0	1	0	0	1	0	1	0	1	0	0	0	0	1	1	0	0	1	1	0	1	1	1	1	1	0	1	0	1	1	1	0	1	1	1	1	0	1	0	0	1	1	0	1
AL109614.1|AL359697.1	0	0	1	1	1	0	1	0	0	1	1	1	0	1	1	0	0	0	1	0	1	0	1	1	1	1	0	1	1	0	0	1	0	1	0	0	0	0	1	1	1	0	1	0	1	1	1	0	1
AL109614.1|AC005021.1	1	1	0	1	1	0	1	0	0	1	1	1	0	1	1	0	0	1	0	1	1	0	0	0	1	0	0	1	1	0	1	1	0	1	0	0	0	1	1	1	1	1	1	0	1	1	1	0	1
AL109614.1|AP001628.1	0	1	1	1	1	1	1	1	0	1	1	1	0	1	1	0	0	0	1	1	1	0	1	1	1	1	0	1	1	0	0	1	0	1	0	1	1	1	1	1	1	0	1	0	1	1	1	1	1
AL109614.1|AC007552.2	0	1	0	0	1	0	0	0	0	1	1	0	0	1	0	0	0	0	0	0	1	0	1	0	1	0	1	0	0	0	0	0	0	0	0	0	0	1	0	1	1	1	1	0	0	1	1	0	1
AL109614.1|AC099343.2	0	0	0	0	1	0	1	0	0	1	1	1	0	1	1	1	0	0	0	0	0	0	0	1	1	0	0	1	1	0	0	1	0	1	0	1	1	0	1	1	1	1	1	0	1	1	0	0	1
AL109614.1|AC245884.8	0	0	1	0	1	0	1	0	0	0	1	1	0	0	1	0	0	0	1	1	1	0	0	1	1	0	1	0	1	0	0	1	0	1	0	0	0	1	0	1	1	1	1	0	1	0	1	1	1
AL109614.1|AL136115.2	1	1	0	1	1	1	1	0	0	1	0	1	1	1	1	1	1	0	1	1	1	1	1	1	1	1	1	1	1	1	1	1	0	1	1	1	0	1	1	1	0	0	1	0	0	1	1	0	1
AL109614.1|AC025171.3	0	1	1	1	1	0	0	0	0	1	1	1	0	1	0	1	1	0	0	1	1	0	1	1	1	0	0	1	1	0	0	1	0	1	1	1	0	1	0	0	1	1	1	0	1	1	1	0	0
AL109614.1|AL590723.1	0	1	0	1	1	0	0	0	0	1	0	1	0	1	1	1	0	1	0	0	1	0	1	1	1	0	0	1	1	0	0	1	0	1	1	1	0	0	1	1	1	0	1	0	1	1	0	0	1
AL109614.1|LINC00894	0	1	1	1	1	1	1	1	0	0	0	1	0	1	1	0	1	1	1	1	1	0	1	1	1	1	1	1	1	1	1	1	0	1	0	1	0	1	0	1	1	0	1	0	1	1	1	1	1
AL109614.1|AC245014.3	0	1	1	0	1	1	1	0	0	1	1	1	0	1	1	1	1	0	1	1	1	0	1	1	1	0	1	0	1	0	0	1	0	1	1	1	1	1	1	0	1	1	1	0	0	1	0	1	1
AL109614.1|AC007014.2	0	1	0	1	1	0	1	0	1	1	1	1	0	1	1	1	1	1	1	1	0	0	1	1	1	1	1	1	1	1	0	1	1	1	1	1	1	0	1	1	1	0	1	0	0	1	1	1	1
AL109614.1|AF131215.5	0	0	0	0	0	0	0	0	0	0	0	0	0	0	0	0	0	0	0	0	0	0	0	0	0	0	0	0	0	0	0	0	0	0	0	0	0	0	0	0	0	0	0	0	0	0	0	0	0
AL109614.1|AL139288.1	0	0	1	0	0	0	0	0	0	0	1	1	0	0	0	0	0	0	0	1	1	0	1	1	1	0	0	0	0	0	0	0	0	1	0	0	0	0	0	0	0	1	1	0	0	1	1	0	1
AL109614.1|AC025171.4	0	0	0	0	0	0	0	0	0	0	0	0	0	0	0	0	0	0	0	1	0	0	0	1	1	0	0	0	1	0	0	0	0	1	0	0	0	0	0	0	0	0	0	0	0	1	1	0	0
AL109614.1|AC141002.1	0	1	1	0	0	0	0	0	0	1	0	1	0	1	0	0	0	0	0	0	0	0	1	1	1	0	1	1	1	0	0	0	0	0	1	1	0	0	1	1	1	0	1	0	0	1	1	1	1
AL109614.1|SCAT2	0	1	1	0	1	0	1	0	0	1	1	1	0	1	1	1	1	0	1	1	1	0	1	1	1	1	1	1	1	1	0	1	0	1	0	1	0	1	1	0	1	1	1	0	1	1	1	1	1
AL109614.1|AC020913.3	1	1	1	0	1	1	1	1	1	0	1	1	0	1	0	1	0	1	1	1	1	0	0	0	1	1	1	1	1	0	1	1	0	1	0	0	0	1	1	1	1	1	1	0	1	1	0	1	1
AL109614.1|ZKSCAN2-DT	0	0	1	0	1	0	1	0	0	1	1	1	0	1	1	1	0	0	1	1	1	0	1	0	1	0	1	1	1	0	0	1	0	1	0	0	0	0	1	1	1	1	1	0	0	1	1	0	1
AL109614.1|AC012645.3	0	0	0	1	1	1	1	1	0	0	0	1	1	1	1	0	0	1	0	1	0	0	0	0	1	0	0	1	1	0	0	1	0	1	1	1	0	0	1	1	1	0	1	0	0	1	1	0	1
AL109614.1|AP001160.4	0	0	0	1	0	0	1	0	0	1	0	1	0	1	1	0	0	0	1	1	0	0	0	1	1	0	1	0	1	0	0	1	0	1	0	1	0	0	0	0	1	1	1	0	0	1	1	0	1
AL109614.1|AL662844.3	0	0	1	1	0	0	0	1	0	1	0	1	0	1	1	1	1	0	1	1	1	0	0	1	1	1	0	1	1	0	0	1	1	1	0	1	1	0	0	0	1	1	0	0	1	1	1	0	1
AL109614.1|AL132780.1	0	0	1	1	1	0	0	0	0	1	1	1	0	1	1	1	0	0	1	1	1	0	0	1	1	0	0	1	1	0	0	1	0	1	0	1	0	0	0	0	1	1	0	0	0	1	1	1	0
AL109614.1|LINC01290	0	0	0	0	0	0	0	0	0	0	0	0	0	0	0	0	0	0	0	0	0	0	0	0	0	0	0	0	0	0	0	0	0	0	0	0	0	0	0	0	0	0	0	0	0	0	0	0	0
AL109614.1|AC022211.1	0	1	1	1	1	0	1	1	0	1	0	1	0	1	1	0	1	1	1	1	0	0	1	1	1	1	0	1	1	0	0	1	0	1	0	1	0	1	1	1	1	1	1	0	0	1	1	1	1
AL109614.1|LINC02362	1	1	1	1	1	1	1	1	0	1	1	1	1	1	1	1	1	1	1	1	1	0	1	1	1	0	0	1	1	1	0	1	0	1	1	1	0	1	1	1	1	1	1	0	1	1	0	0	1
AL109614.1|AC097641.2	1	0	1	0	1	0	0	1	0	0	1	1	1	1	0	0	1	1	1	1	0	0	1	1	1	1	0	1	1	0	0	1	0	1	0	1	0	1	0	0	1	0	1	0	1	1	1	1	0
AL109614.1|AC037198.1	0	1	0	1	1	0	1	0	0	1	0	1	0	1	1	0	0	1	0	1	0	0	0	1	1	0	1	1	1	0	0	0	0	1	1	1	0	0	0	1	0	0	0	0	0	1	1	0	1
AL109614.1|AC011442.1	0	1	1	1	1	0	1	0	0	1	1	1	0	1	1	0	1	0	1	0	1	0	1	1	1	1	0	1	1	0	0	1	0	1	0	1	0	1	0	1	1	0	1	0	0	1	1	0	1
AL109614.1|AC007546.1	0	1	1	0	1	1	0	0	0	1	0	1	0	1	1	0	1	0	0	1	1	0	1	1	1	0	1	0	1	1	0	0	0	1	0	0	0	1	1	1	0	0	1	0	0	1	1	1	1
AL109614.1|LINC00630	0	0	1	1	1	0	0	0	0	1	0	1	0	1	1	0	0	0	0	1	1	0	1	1	1	0	0	1	1	0	0	1	0	1	0	0	0	0	1	0	1	0	0	0	0	1	1	0	1
AL109614.1|AC108727.1	0	1	1	1	1	0	1	1	0	1	1	1	0	1	1	1	1	0	0	1	1	0	1	1	1	0	0	1	1	0	1	1	0	1	0	0	0	1	1	1	1	1	1	0	1	0	0	1	1
AL109614.1|AC137932.3	0	0	0	1	1	0	0	0	0	1	0	1	0	1	1	0	0	0	1	1	1	0	1	1	1	1	1	1	1	0	0	1	0	1	0	1	0	0	1	0	1	0	1	0	0	1	1	1	1
AL109614.1|AP000873.1	0	1	1	1	1	0	1	0	0	1	0	1	0	1	1	0	0	0	0	1	0	0	0	1	1	0	0	1	1	0	0	1	0	1	0	1	0	0	0	0	1	0	1	0	0	1	0	0	1
AL109614.1|SAMD12-AS1	0	0	0	1	1	0	0	0	0	1	0	1	0	1	1	0	1	0	0	1	1	0	1	1	1	0	0	1	1	0	0	1	0	1	1	1	0	0	1	0	1	1	1	0	0	1	1	0	1
AL109614.1|AP001432.1	1	1	1	0	1	0	0	0	0	0	1	1	0	1	1	1	0	0	0	1	0	0	1	1	1	1	1	1	1	0	0	0	0	1	0	1	0	1	0	0	0	1	1	0	1	1	1	0	1
AL109614.1|AC073534.2	0	0	1	1	1	1	0	1	0	1	1	1	0	1	1	0	0	0	1	1	1	0	1	1	1	1	0	1	1	0	0	1	0	1	0	1	0	0	0	0	1	1	1	0	0	1	0	0	1
AL109614.1|AC016590.2	0	1	1	1	1	0	0	0	0	1	1	1	1	1	1	0	1	1	1	1	1	1	1	1	1	0	0	1	1	0	0	1	0	1	0	1	0	0	0	1	1	1	1	0	1	1	1	0	1
AL109614.1|AC004253.1	0	0	0	0	0	0	0	0	0	0	1	1	0	1	1	1	0	0	0	1	0	0	0	0	1	0	0	0	1	0	0	1	0	1	0	0	0	0	0	0	1	1	1	0	0	0	1	1	0
AL109614.1|AC026355.2	0	1	0	1	1	1	0	0	1	1	0	1	0	1	1	0	0	0	1	0	0	0	0	1	1	0	0	1	1	0	1	1	0	0	1	1	0	0	1	0	1	0	1	0	0	1	0	0	1
AL109614.1|AL133243.2	0	0	1	1	1	0	0	0	0	1	0	1	0	0	1	0	0	0	0	0	0	0	0	1	1	0	0	0	1	0	0	0	0	1	1	0	0	0	0	0	1	0	0	0	0	1	1	0	1
AL109614.1|AP000786.1	0	1	1	1	1	0	0	0	0	0	0	1	0	0	1	0	1	1	0	0	0	0	0	1	1	0	0	1	1	0	0	0	1	1	1	0	0	1	1	1	0	1	1	0	0	1	1	0	1
AL109614.1|AC253576.2	1	1	1	0	1	0	0	0	0	1	1	1	0	1	1	1	1	0	0	0	1	0	1	0	1	0	0	0	1	0	0	0	0	1	1	1	0	1	0	1	1	1	0	0	0	0	1	0	1
AL109614.1|AP001469.2	1	0	1	1	0	0	0	0	0	1	0	1	0	1	1	0	1	0	1	1	1	0	1	1	1	0	1	1	1	0	0	1	0	1	0	1	0	0	1	1	1	1	1	0	0	1	1	0	1
AL109614.1|AL355075.2	0	0	0	0	0	0	0	0	0	0	0	0	0	1	1	0	0	0	0	0	0	0	1	0	1	1	1	1	0	0	0	0	0	0	0	0	0	1	0	0	0	1	0	0	0	1	1	0	0
AL109614.1|AP005899.1	0	1	0	1	1	0	0	0	0	1	0	1	0	1	1	0	0	0	0	0	1	0	0	1	1	0	1	0	1	0	0	0	0	0	0	0	0	0	0	1	0	0	0	0	0	1	1	0	1
AL109614.1|AP000692.1	0	1	1	0	1	0	1	1	0	1	1	1	0	1	1	0	1	0	0	0	0	0	1	1	1	0	0	1	1	0	0	1	0	1	0	0	0	1	1	1	0	1	1	0	0	1	1	1	1
AL109614.1|AL022067.1	0	1	1	1	1	0	1	0	0	1	0	1	1	1	1	1	0	1	0	0	0	0	1	1	1	0	0	1	1	0	1	1	1	0	1	1	1	1	1	1	0	0	1	0	0	1	1	0	1
AL109614.1|FAM30A	1	1	1	1	1	1	1	1	1	0	1	1	1	1	1	1	1	1	0	1	1	1	0	0	1	1	0	1	1	0	0	1	0	1	1	1	0	1	1	1	1	1	1	0	1	1	1	0	1
AL109614.1|AC008870.2	0	1	0	0	1	0	0	0	0	1	1	1	0	0	1	0	0	0	1	1	0	0	0	1	1	1	1	1	1	0	0	1	0	1	0	0	0	0	1	0	0	0	1	0	1	1	1	1	1
AL109614.1|AC010168.2	0	0	1	1	1	0	0	0	0	1	1	1	0	1	1	0	0	0	1	0	0	0	1	1	1	0	0	1	1	0	0	1	0	1	0	0	0	1	0	1	1	0	1	0	0	1	1	0	1
AL109614.1|AC138932.4	1	1	1	1	1	0	1	0	0	1	0	1	1	1	1	0	1	0	0	1	1	0	1	1	1	0	0	1	1	1	0	1	0	1	1	1	1	1	1	1	1	1	1	0	1	1	1	1	1
AL109614.1|AC026356.1	0	0	0	1	0	0	0	0	0	1	1	1	0	1	1	0	0	0	0	0	0	0	1	1	0	0	0	0	1	0	0	0	0	1	0	0	0	0	0	0	0	1	0	0	0	0	0	0	0
AL109614.1|AC016831.1	0	1	0	1	1	1	1	0	0	1	0	1	0	1	1	0	0	1	0	1	0	0	0	1	1	0	1	1	1	0	0	1	0	1	1	1	0	0	1	1	1	0	1	0	0	1	1	0	1
AL109614.1|AP003170.3	1	1	1	1	1	0	0	0	0	0	1	1	0	1	1	0	1	0	1	1	0	0	1	0	1	1	1	1	1	0	0	1	0	1	0	0	0	1	0	1	1	1	1	0	0	1	1	1	1
AL109614.1|MBNL1-AS1	0	0	0	0	0	0	0	0	0	0	0	0	0	0	0	0	0	0	0	0	0	0	0	0	0	0	0	0	0	0	0	0	0	0	0	0	0	0	0	0	0	0	0	0	0	0	0	0	0
AL109614.1|AC090517.2	0	1	1	1	0	0	0	0	0	1	1	1	0	1	1	0	0	0	0	0	0	0	1	1	1	0	0	1	1	0	0	1	0	1	0	1	0	0	0	0	1	1	0	0	1	1	0	0	1
LINC01376|LINC00513	1	1	0	1	1	1	1	1	1	1	1	1	1	1	1	1	1	1	1	1	1	1	1	1	1	0	1	1	1	1	0	1	1	0	1	1	1	0	1	1	1	0	1	1	0	1	0	1	1
LINC01376|AC067817.2	0	0	0	0	0	0	0	0	0	0	0	0	0	0	0	0	0	0	0	0	0	0	0	0	0	0	0	0	0	1	0	0	0	0	0	0	0	0	0	0	0	0	0	0	0	0	0	0	0
LINC01376|EML4-AS1	0	0	0	0	0	0	0	0	0	0	0	0	0	0	1	1	0	0	0	0	0	0	0	0	0	0	0	0	0	0	0	0	0	0	0	1	0	0	0	0	0	0	0	0	0	0	1	0	0
LINC01376|AL354989.1	1	1	0	0	1	1	1	1	1	0	0	0	1	1	1	1	1	0	1	1	0	1	1	1	1	1	1	1	0	1	0	1	1	1	0	1	1	1	0	1	1	1	1	1	0	1	1	1	1
LINC01376|AL157838.1	1	1	1	0	1	1	1	1	1	1	1	1	1	1	1	1	1	1	1	1	1	1	1	1	1	1	1	1	1	1	1	1	1	1	1	1	1	1	1	1	1	1	1	1	1	0	1	1	1
LINC01376|AC021851.1	1	0	1	1	1	1	1	1	1	0	1	0	1	1	0	1	1	0	1	1	1	1	0	1	1	0	1	1	1	1	1	1	1	1	1	1	1	1	1	0	1	1	1	1	0	0	1	1	1
LINC01376|AP002336.2	0	1	1	0	1	0	1	1	1	0	1	1	1	1	0	1	1	1	0	1	0	1	1	0	1	1	0	1	0	1	0	1	1	1	1	1	1	1	1	1	1	0	1	1	1	0	1	1	1
LINC01376|AC245041.2	0	0	0	0	0	0	0	0	0	0	0	0	0	0	0	0	0	0	0	0	0	0	0	0	0	0	0	0	0	0	0	0	0	0	0	0	0	0	0	0	0	0	0	0	0	0	0	0	0
LINC01376|AP000866.6	0	0	1	0	1	0	1	1	0	0	0	1	0	0	0	0	1	0	1	1	0	0	1	0	1	1	1	0	0	1	1	1	1	0	0	1	0	1	0	1	1	0	1	1	0	1	1	1	1
LINC01376|AC011815.1	0	0	0	0	1	0	0	0	1	0	1	0	1	1	0	1	0	1	0	1	1	0	1	1	1	0	0	1	0	1	0	1	1	0	0	1	1	1	1	0	1	0	1	1	0	0	0	0	1
LINC01376|NARF-IT1	0	1	0	0	0	1	1	1	1	0	0	0	0	0	0	0	1	0	0	1	0	0	0	0	1	1	1	1	1	1	0	0	1	1	0	1	0	1	0	1	0	0	0	0	0	0	1	1	1
LINC01376|DHDDS-AS1	0	1	1	0	1	1	1	1	0	0	0	0	0	0	1	1	1	0	1	1	1	0	0	0	1	0	1	1	0	1	1	1	1	1	0	1	0	1	0	1	1	1	1	1	1	0	1	1	1
LINC01376|AF117829.1	0	0	0	0	0	0	0	0	1	0	0	0	0	0	0	0	0	0	0	0	0	0	0	0	0	0	0	1	0	1	0	1	1	0	0	1	0	0	0	1	0	0	1	0	0	0	0	0	1
LINC01376|AC063965.2	0	1	1	0	1	1	1	1	0	0	1	1	1	1	0	1	1	1	1	1	1	1	1	0	1	1	1	1	0	1	1	1	1	1	0	1	0	1	1	1	1	0	1	1	0	0	1	1	1
LINC01376|AC006017.1	0	1	1	0	1	1	1	1	1	0	1	1	1	1	1	1	1	1	1	1	1	1	1	0	1	1	1	1	1	1	1	1	1	1	1	1	1	1	1	1	1	1	1	1	1	0	1	1	1
LINC01376|AC090579.1	0	0	1	0	1	0	1	0	1	0	1	1	0	1	1	1	1	0	1	1	1	1	1	1	1	1	0	1	0	1	1	1	1	0	1	1	1	1	1	1	0	0	0	0	1	0	0	0	1
LINC01376|AC007991.2	0	1	1	0	0	0	0	1	0	0	0	0	1	0	1	0	1	1	0	1	0	0	0	0	0	1	0	0	0	1	0	1	0	1	1	0	0	0	0	1	0	0	0	1	0	1	0	1	0
LINC01376|AC004908.2	0	0	0	0	0	0	1	0	0	0	1	0	0	0	1	1	0	0	0	1	1	0	0	0	0	1	1	1	0	1	1	1	1	0	0	0	1	0	0	1	0	0	1	0	0	0	0	1	1
LINC01376|AC112722.1	0	0	0	0	0	0	0	0	0	0	0	0	0	0	0	0	0	0	0	0	0	0	0	0	0	1	0	0	0	0	0	0	0	0	0	0	0	0	0	0	0	0	0	0	0	0	0	1	0
LINC01376|AC027277.2	0	0	0	0	0	0	0	0	0	0	0	0	0	0	0	0	0	0	0	0	0	0	0	0	0	0	0	0	0	0	0	0	0	0	0	0	0	0	0	1	0	0	0	0	0	0	0	1	1
LINC01376|AC002128.1	1	0	1	0	0	1	1	1	0	0	0	0	0	0	0	1	1	0	1	1	1	0	0	0	1	1	1	1	0	1	0	1	1	1	0	1	0	0	0	1	1	1	1	1	0	1	1	1	1
LINC01376|LINC01355	0	0	0	0	1	1	1	1	0	0	0	0	0	0	0	0	0	0	0	1	0	0	0	0	0	1	1	1	0	1	0	1	1	1	0	0	0	1	0	1	0	1	1	1	0	0	1	1	1
LINC01376|AC096921.2	0	0	0	0	0	0	0	0	0	0	0	0	0	0	0	0	0	0	0	0	0	0	0	0	0	0	0	0	0	0	0	0	0	0	0	0	0	0	0	0	0	0	0	0	0	0	0	0	0
LINC01376|AP006621.2	0	0	0	0	0	1	1	1	0	0	0	0	1	0	0	0	0	0	1	1	0	0	0	0	1	0	1	0	0	0	0	0	0	1	0	0	0	0	0	0	0	1	0	1	0	0	0	0	0
LINC01376|AL355488.1	0	0	0	0	0	0	0	1	0	0	0	0	0	0	0	0	0	0	0	1	0	0	0	0	0	1	0	0	0	1	0	1	0	0	0	0	0	0	0	1	0	1	0	1	0	0	1	1	0
LINC01376|LINC01535	1	1	1	1	1	1	1	1	1	0	1	1	1	0	1	1	1	1	1	1	1	1	1	1	1	1	1	1	1	1	1	1	1	1	1	1	0	1	1	1	1	1	1	1	1	1	1	1	1
LINC01376|DLEU2	0	0	0	0	0	0	1	0	0	0	0	0	0	0	0	0	0	0	0	1	0	0	0	0	0	0	0	0	0	0	0	1	0	0	0	0	0	0	0	0	0	0	0	0	0	0	0	0	1
LINC01376|AC008115.3	0	0	0	0	0	0	1	1	0	0	0	0	0	1	0	1	0	0	0	1	0	0	0	0	0	0	1	0	0	0	0	0	0	0	0	1	0	0	0	0	0	0	1	1	0	0	0	1	0
LINC01376|AL513327.1	0	0	0	0	0	1	0	1	0	0	0	0	1	0	0	0	0	0	0	1	0	0	0	0	0	0	1	1	0	1	0	1	1	0	0	1	0	0	0	1	0	0	0	0	0	0	0	1	0
LINC01376|MCM3AP-AS1	0	0	0	0	0	0	1	1	0	0	1	0	0	0	0	0	0	0	0	1	1	0	0	0	0	1	1	1	0	1	0	1	1	1	0	1	0	0	0	1	1	0	1	1	0	0	1	1	1
LINC01376|AP002907.1	0	0	1	0	1	1	1	1	1	0	0	0	1	1	1	1	1	0	1	1	1	1	1	0	1	1	1	1	1	1	0	1	1	1	0	1	1	1	1	1	0	0	1	1	0	0	1	1	1
LINC01376|RPS6KA2-IT1	0	1	0	1	0	0	1	1	1	0	1	0	1	1	1	0	0	1	0	0	0	0	0	0	0	1	1	0	1	0	0	1	1	1	1	1	1	0	1	0	1	0	0	1	0	0	1	1	1
LINC01376|AC010201.2	1	0	0	0	1	1	1	1	1	0	1	0	1	0	0	1	0	0	1	1	1	1	0	0	0	1	1	1	0	1	0	1	1	1	0	1	0	1	1	1	1	1	1	1	1	0	1	1	1
LINC01376|AC079684.1	0	1	1	1	1	1	1	1	1	0	0	1	1	0	1	1	1	0	1	1	0	1	1	1	1	1	1	1	1	1	0	1	1	1	1	1	0	0	1	1	0	0	1	1	0	1	1	1	1
LINC01376|AC026202.2	0	0	1	0	1	1	1	0	0	0	0	0	1	1	1	0	1	0	0	1	1	0	1	0	0	0	0	0	0	1	0	1	0	0	0	1	0	0	1	0	1	0	1	0	0	0	0	0	1
LINC01376|AC124319.1	1	1	0	0	1	1	1	1	1	0	1	0	0	0	0	1	1	0	1	1	1	0	0	0	0	1	1	1	0	1	1	1	1	1	0	1	0	1	0	1	0	0	1	1	0	0	0	1	1
LINC01376|KDM4A-AS1	1	0	1	0	1	1	1	1	1	0	1	0	1	0	0	0	1	1	1	1	1	0	1	0	1	1	1	1	0	1	0	1	1	1	0	1	0	1	0	1	1	1	1	1	1	1	1	1	1
LINC01376|AL049869.2	0	1	1	0	0	1	1	1	1	0	0	0	0	0	0	1	1	0	0	1	1	0	0	1	1	1	1	1	0	1	1	1	1	0	0	1	0	1	0	1	0	0	1	1	0	0	0	1	1
LINC01376|TMPO-AS1	0	0	0	0	1	1	1	1	1	0	1	1	1	1	1	1	1	1	0	1	1	1	1	1	1	0	0	1	0	1	0	1	1	1	1	1	1	1	1	1	1	1	1	0	1	1	1	1	1
LINC01376|AC138393.2	1	1	1	0	1	1	1	1	1	1	1	1	1	1	1	1	1	1	1	1	1	0	1	0	1	1	1	1	0	1	1	1	1	1	1	1	1	1	1	1	1	1	1	1	0	0	1	1	1
LINC01376|SCAANT1	1	1	1	0	1	1	1	1	0	0	1	0	0	0	1	1	0	0	1	0	1	1	1	0	1	1	1	1	0	1	0	1	1	0	1	1	1	1	1	1	1	1	1	1	1	1	1	1	1
LINC01376|MAGI2-AS3	0	0	0	0	0	0	0	0	0	0	0	0	0	0	0	0	0	0	0	0	0	0	0	0	0	0	0	0	0	0	0	0	0	0	0	0	0	0	0	0	0	0	0	0	0	0	0	0	0
LINC01376|ALMS1-IT1	0	1	1	0	0	1	1	1	1	0	1	0	1	1	1	1	1	0	0	1	0	1	1	1	1	1	0	1	1	1	1	1	1	1	1	1	1	1	1	0	0	1	1	0	0	0	1	1	1
LINC01376|AC103591.3	0	1	1	0	0	1	0	1	1	0	0	1	0	1	1	1	1	0	0	1	0	0	1	1	0	1	0	1	1	0	1	0	1	1	1	0	1	1	1	1	0	0	0	0	0	1	1	1	1
LINC01376|AC090739.1	1	0	0	0	1	1	1	1	0	0	0	0	0	0	0	0	1	0	1	1	1	0	0	0	0	1	1	1	0	1	0	1	1	0	0	1	0	0	0	1	0	0	1	1	0	0	1	1	0
LINC01376|AC008669.1	0	0	0	0	0	0	0	0	0	0	0	0	0	0	0	0	0	0	0	0	0	0	0	0	0	0	0	0	0	0	0	0	0	0	0	0	0	0	0	0	0	0	0	0	0	0	0	0	0
LINC01376|PABPC4-AS1	1	1	0	0	1	1	1	1	1	0	0	1	1	0	1	0	1	0	1	1	1	1	0	0	0	1	0	1	0	1	1	1	1	1	0	1	1	1	0	1	1	1	1	1	0	1	1	1	1
LINC01376|NFYC-AS1	0	1	0	0	0	0	1	1	0	0	1	0	0	0	0	0	0	0	0	1	1	1	0	0	1	0	1	0	0	1	0	1	1	0	0	1	0	1	1	1	0	1	1	1	0	0	1	1	0
LINC01376|SAP30L-AS1	1	1	1	0	1	0	1	1	0	0	1	0	1	0	0	1	0	1	1	1	1	1	0	0	0	0	0	1	0	1	0	1	1	0	0	1	0	1	0	1	1	1	0	1	0	0	1	1	1
LINC01376|AC004884.2	1	1	1	1	1	0	1	1	1	1	1	1	1	1	1	1	1	1	1	1	1	1	1	1	1	1	1	1	0	1	1	1	1	1	1	1	1	1	1	1	1	0	1	1	1	1	1	1	1
LINC01376|DLEU1	0	0	0	0	1	0	1	0	0	0	1	0	0	1	0	0	1	0	1	1	1	0	1	1	1	0	0	0	0	0	0	1	0	0	1	1	1	1	1	0	1	1	1	0	0	0	0	0	1
LINC01376|AC104695.3	0	0	0	0	0	0	0	1	0	0	0	1	0	0	0	0	1	1	0	0	0	0	0	0	0	1	1	0	1	0	0	1	1	0	0	1	1	0	0	1	0	0	0	0	0	0	0	1	1
LINC01376|AC139887.4	0	0	1	0	1	1	1	1	0	0	0	0	0	0	0	0	0	0	0	1	0	0	0	0	0	1	0	0	0	0	0	1	1	0	0	0	0	1	0	1	1	0	1	1	0	0	0	1	1
LINC01376|Z82243.1	0	0	1	1	1	0	1	1	0	1	0	0	1	0	0	1	0	0	1	1	0	1	0	0	0	1	1	1	0	1	1	1	1	1	1	1	0	1	1	1	1	0	1	1	0	1	1	1	1
LINC01376|AL359697.1	0	0	1	0	1	1	1	1	1	0	1	1	1	1	1	1	1	0	1	0	1	1	0	1	1	1	0	1	1	1	0	1	1	1	0	1	1	1	1	1	1	0	1	1	1	0	1	0	1
LINC01376|AC005021.1	1	1	0	0	1	0	1	1	1	0	1	0	1	1	0	0	1	1	0	1	1	1	0	0	1	1	1	0	0	1	1	1	1	1	0	1	1	1	1	1	1	0	1	1	1	0	1	1	1
LINC01376|AP001628.1	1	1	1	0	0	1	1	1	1	0	1	1	1	0	0	0	1	1	1	1	1	1	1	0	1	1	1	1	1	1	0	1	1	1	0	1	1	1	1	1	1	0	1	1	1	1	1	1	1
LINC01376|AC007552.2	1	0	0	0	1	0	0	1	0	0	1	0	0	0	0	1	1	0	0	1	1	0	1	0	0	1	1	0	0	1	0	0	1	0	0	1	0	1	0	1	1	1	1	1	0	0	1	1	1
LINC01376|AC099343.2	0	0	0	0	1	1	1	1	1	0	1	0	1	0	0	1	0	0	1	1	0	1	0	0	1	0	0	1	1	1	0	1	1	1	0	1	1	0	1	1	1	0	1	1	1	0	0	1	1
LINC01376|AC245884.8	0	0	0	0	0	1	1	1	1	0	1	0	1	0	0	1	1	0	1	1	1	0	0	0	1	1	1	0	1	1	0	1	0	1	0	0	0	1	0	1	1	1	1	1	1	0	1	1	1
LINC01376|AC025171.3	0	1	1	0	1	1	1	0	1	1	1	0	1	1	0	1	1	0	0	1	1	1	0	1	1	1	0	1	1	1	1	1	1	0	1	1	1	1	0	1	1	1	1	1	1	1	1	0	0
LINC01376|AL590723.1	0	1	0	0	0	1	1	1	0	0	0	0	1	1	1	1	1	1	1	0	1	0	0	0	1	1	0	0	0	1	1	1	1	1	1	1	1	0	0	1	0	0	1	0	0	0	0	1	1
LINC01376|LINC00894	1	1	1	0	0	1	1	1	1	0	0	0	1	1	0	0	1	1	1	1	1	1	0	0	1	1	1	1	0	1	1	1	1	1	0	1	0	1	0	1	1	0	1	1	1	1	1	1	1
LINC01376|AC245014.3	1	0	0	0	1	1	1	1	1	0	1	1	1	1	1	1	1	0	1	1	1	1	1	0	1	1	1	0	0	1	1	1	1	1	1	1	1	1	1	1	1	1	1	0	0	0	0	1	1
LINC01376|AC007014.2	0	1	0	0	1	1	1	1	1	1	1	1	1	1	1	1	1	1	1	1	0	1	1	1	1	1	1	1	1	1	1	1	1	1	1	1	1	1	1	1	1	0	1	1	0	0	1	1	1
LINC01376|AF131215.5	0	0	0	0	0	0	0	0	0	0	0	0	0	0	0	0	0	0	0	0	0	0	0	0	0	0	0	0	0	0	0	0	0	0	0	0	0	0	0	0	0	0	0	0	0	0	0	0	0
LINC01376|AL139288.1	1	0	1	0	0	0	1	0	0	0	1	0	0	0	0	1	0	0	0	1	1	0	1	0	1	0	0	0	0	0	0	1	1	1	0	0	0	0	0	0	0	1	1	0	0	0	1	0	1
LINC01376|AC025171.4	0	0	0	0	0	0	1	1	0	0	0	0	0	0	0	0	0	0	0	1	0	0	0	0	1	1	0	0	0	1	0	0	1	1	0	1	0	0	0	0	0	0	0	1	0	0	1	1	1
LINC01376|AC141002.1	0	1	0	0	0	0	1	1	0	0	0	0	1	1	0	1	1	0	0	1	0	0	1	1	1	1	1	1	1	1	0	0	1	0	1	1	1	1	1	1	1	0	1	1	0	0	1	1	1
LINC01376|SCAT2	0	1	1	0	1	1	1	1	1	0	1	1	1	1	0	1	1	0	1	1	1	1	0	0	1	1	1	1	1	1	1	1	1	1	0	1	0	1	1	1	1	1	1	1	0	1	1	1	1
LINC01376|AC020913.3	1	1	1	0	1	1	1	1	1	0	1	0	0	1	0	1	1	1	1	1	1	0	0	0	1	1	1	1	0	1	1	1	1	1	0	0	0	1	1	1	1	1	1	1	1	0	0	1	1
LINC01376|ZKSCAN2-DT	1	0	1	0	1	1	1	1	1	0	1	0	1	0	0	1	1	0	1	1	1	1	1	0	1	1	1	1	0	1	0	1	1	1	0	1	1	1	1	1	1	1	1	1	0	0	1	1	1
LINC01376|AC012645.3	1	0	0	0	1	1	1	1	1	0	0	0	1	1	0	1	1	1	0	1	0	1	0	0	1	1	1	1	0	1	0	1	1	1	1	1	0	0	1	1	1	0	1	0	0	0	1	1	1
LINC01376|AP001160.4	0	0	0	0	0	1	1	1	0	0	0	0	0	0	0	0	0	0	1	1	0	0	0	0	1	1	1	0	0	1	1	1	1	1	0	1	0	0	0	0	0	1	1	1	0	0	1	1	1
LINC01376|EP300-AS1	0	0	0	0	0	0	0	0	0	0	0	0	0	0	0	0	0	0	0	0	0	0	0	0	0	0	0	0	0	0	0	0	0	0	0	0	0	0	0	0	0	0	0	0	0	0	0	0	0
LINC01376|AL662844.3	1	0	1	1	0	1	1	1	0	0	0	0	1	0	1	1	1	0	1	1	1	0	0	0	1	1	0	1	0	1	0	1	1	1	0	1	1	0	0	1	1	1	0	1	1	0	1	1	1
LINC01376|AL132780.1	0	0	1	0	1	1	1	1	0	1	1	1	1	0	1	1	1	0	1	1	1	1	0	0	0	1	1	1	0	1	0	1	1	1	0	1	1	0	0	1	1	1	1	0	0	0	1	1	1
LINC01376|LINC01290	0	0	0	0	0	0	0	0	0	0	0	0	0	0	0	0	0	0	0	0	0	0	0	0	0	0	0	0	0	0	0	0	0	0	0	0	0	0	0	0	0	0	0	0	0	0	0	0	0
LINC01376|AC022211.1	0	1	1	0	1	1	1	1	1	0	0	0	1	0	1	1	1	1	1	1	1	1	1	0	1	1	1	1	0	1	0	1	1	1	0	1	0	1	1	1	1	1	1	1	0	1	1	1	1
LINC01376|LINC02362	1	1	1	0	1	1	1	1	1	0	1	1	1	1	1	1	1	1	1	1	1	1	0	0	1	0	0	1	1	1	0	1	1	1	1	1	0	1	1	1	1	0	1	1	0	1	0	1	1
LINC01376|AC097641.2	1	0	1	0	0	0	1	1	1	0	1	0	1	1	0	1	1	1	1	1	1	0	1	1	1	1	1	1	1	1	1	1	1	1	0	1	0	1	0	1	1	0	1	1	1	0	1	1	1
LINC01376|AC037198.1	0	1	0	0	1	1	1	1	0	0	0	1	1	0	1	0	0	1	0	1	0	0	0	1	0	0	1	1	0	1	1	0	0	1	1	1	0	0	0	1	0	0	0	1	0	0	1	1	1
LINC01376|AC011442.1	0	1	1	1	1	1	1	1	1	0	0	1	1	1	0	1	1	1	1	1	1	1	1	0	1	1	0	1	0	1	1	1	1	1	0	1	0	1	0	1	1	0	1	1	0	1	1	1	1
LINC01376|AC007546.1	0	0	0	0	1	1	1	1	1	0	0	1	0	1	0	0	1	0	0	1	1	1	1	0	1	1	1	0	0	1	0	0	1	1	0	1	1	1	1	1	0	0	1	1	0	0	1	1	1
LINC01376|LINC00630	0	0	0	0	0	0	1	0	0	0	0	0	1	1	0	0	0	0	0	1	1	0	1	0	0	0	0	1	0	0	0	1	1	0	0	1	1	1	1	0	1	0	1	0	0	0	1	0	1
LINC01376|AC108727.1	0	0	1	0	1	0	1	1	1	1	1	0	0	1	1	1	1	0	0	1	1	0	1	0	0	1	1	1	0	1	1	1	1	1	0	1	1	1	1	1	0	1	1	1	1	0	0	1	1
LINC01376|AC137932.3	1	0	0	0	1	1	1	1	1	0	0	0	1	0	0	1	1	0	1	1	1	1	1	0	1	1	1	1	0	1	0	1	1	1	0	1	1	0	1	1	1	0	1	1	0	0	1	1	1
LINC01376|AP000873.1	0	0	0	0	0	1	1	1	0	0	0	0	0	0	0	0	1	0	1	1	1	0	0	0	1	1	0	1	0	1	0	1	1	1	0	1	0	1	0	1	1	0	1	1	0	0	0	1	1
LINC01376|AC139887.1	0	0	0	0	0	0	1	1	0	0	0	0	0	0	0	0	0	1	1	1	0	0	0	0	0	1	1	0	0	1	0	1	0	0	0	1	0	0	0	1	0	0	0	0	0	0	1	0	0
LINC01376|SAMD12-AS1	0	0	0	0	1	0	0	0	0	0	0	1	1	1	0	1	1	0	0	1	1	1	0	1	1	0	0	1	1	1	1	1	0	1	1	1	1	1	1	1	1	1	1	0	0	0	0	0	1
LINC01376|USP30-AS1	0	0	0	0	0	0	0	0	0	0	0	0	0	0	0	0	0	0	0	0	0	0	0	0	0	0	0	0	0	0	0	0	0	0	0	0	0	0	0	0	0	0	0	0	0	0	0	0	0
LINC01376|AP001432.1	1	1	0	0	0	1	0	1	0	0	1	0	1	1	0	1	1	1	0	1	1	0	0	0	0	1	1	1	0	1	1	0	1	1	0	1	0	1	0	1	0	1	1	1	1	0	1	1	1
LINC01376|AC073534.2	1	0	1	0	0	1	1	1	1	0	1	0	1	1	0	0	1	0	1	1	1	0	1	0	1	1	0	1	0	0	0	1	1	0	0	1	1	1	0	1	1	1	1	1	0	0	0	0	1
LINC01376|AC016590.2	1	1	1	0	1	1	1	1	0	0	1	0	1	0	0	1	1	1	1	1	1	1	1	0	1	1	1	1	1	1	1	1	0	1	0	1	0	1	0	1	1	1	1	1	1	0	1	1	1
LINC01376|AC004253.1	0	0	0	0	0	0	1	1	0	0	1	0	0	0	0	1	0	0	1	1	0	0	0	0	1	0	0	0	0	1	0	1	0	1	0	0	0	0	0	1	0	1	1	0	0	0	1	1	0
LINC01376|AC026355.2	0	1	0	0	0	1	1	1	1	0	0	0	1	1	0	1	0	1	1	0	0	0	0	1	0	0	0	0	0	1	1	1	1	0	1	1	0	0	1	0	0	0	1	0	0	0	0	0	1
LINC01376|AL133243.2	0	0	0	0	0	0	0	1	0	0	0	0	0	0	0	0	0	0	0	1	0	0	0	0	0	0	0	0	0	0	0	1	1	0	1	0	0	0	0	0	1	0	0	0	0	0	1	0	1
LINC01376|AP000786.1	0	1	1	1	1	0	1	1	1	0	0	0	1	0	0	1	1	1	0	1	0	0	0	0	1	0	0	1	1	1	1	0	1	0	1	1	0	1	1	1	0	1	1	0	0	1	1	1	1
LINC01376|AC253576.2	1	1	1	0	1	1	1	1	1	0	1	0	1	0	1	1	1	0	1	1	1	1	1	0	1	1	0	0	1	1	1	0	1	1	1	1	0	1	0	1	1	1	0	1	0	0	1	1	1
LINC01376|AP001469.2	1	0	0	0	0	1	1	1	0	0	0	0	0	1	1	0	1	1	1	1	1	1	1	0	1	1	1	1	0	1	0	1	1	1	0	1	0	1	1	1	1	1	1	1	0	0	1	1	1
LINC01376|AL355075.2	0	0	0	0	0	0	0	1	0	0	0	0	0	0	0	0	0	0	0	1	0	0	1	0	1	1	1	1	0	1	0	0	0	0	0	0	0	1	0	1	0	0	0	1	0	0	1	0	1
LINC01376|AP005899.1	0	1	0	0	1	0	0	0	0	0	0	1	1	0	1	0	0	0	1	0	1	0	0	0	1	1	1	0	0	1	1	1	1	0	0	1	0	0	0	1	0	0	1	1	0	0	1	1	1
LINC01376|AP000692.1	1	1	0	0	0	0	1	1	1	0	1	0	1	0	0	0	1	0	1	1	0	0	0	0	0	1	1	1	1	1	0	1	1	1	0	1	0	1	1	1	0	1	1	0	0	0	1	1	1
LINC01376|AL022067.1	1	1	1	1	1	0	1	1	1	0	0	1	1	1	1	1	1	1	0	0	0	1	0	1	1	0	1	1	0	1	1	1	1	0	1	1	1	1	1	1	0	0	1	0	0	0	1	1	1
LINC01376|FAM30A	1	1	1	1	1	1	1	1	1	0	1	1	1	1	1	1	1	1	1	1	1	1	0	0	1	1	0	1	0	1	0	1	1	1	1	1	0	1	1	1	1	1	1	1	1	1	1	1	1
LINC01376|AC008870.2	1	0	0	0	1	0	1	1	0	0	0	0	0	0	0	0	0	0	1	1	0	0	0	0	1	1	1	1	0	1	0	1	1	1	0	1	0	1	0	1	0	0	1	1	1	0	1	1	1
LINC01376|AC010168.2	0	0	0	0	1	1	1	1	0	0	1	0	0	0	0	1	1	0	1	0	1	1	0	0	0	1	1	1	0	1	0	1	1	1	0	1	0	1	0	1	1	0	1	1	0	0	1	1	1
LINC01376|AC138932.4	1	1	0	0	1	1	1	1	0	0	0	1	1	1	0	1	1	0	0	1	1	1	1	0	0	1	0	1	0	1	0	1	1	1	1	1	1	1	1	1	1	0	1	0	1	0	1	1	1
LINC01376|AC127024.4	0	0	0	0	0	0	1	0	0	0	0	0	0	0	1	0	0	0	0	1	0	0	0	0	0	1	0	0	0	0	0	1	0	0	0	0	0	0	0	1	0	1	1	1	0	0	1	1	1
LINC01376|AC026356.1	0	0	0	0	0	0	0	1	0	0	0	0	0	0	0	0	0	0	0	0	0	0	0	0	0	0	0	0	1	0	0	1	0	1	0	0	1	0	0	0	0	0	0	0	0	0	0	0	0
LINC01376|AC016831.1	0	1	0	0	1	1	1	1	1	0	0	1	1	1	1	1	1	1	1	1	0	1	0	1	0	1	1	1	0	1	1	1	1	1	1	1	1	0	1	1	0	0	1	1	0	0	1	1	1
LINC01376|AP003170.3	1	1	1	0	1	1	1	1	1	0	1	0	1	0	0	0	1	0	1	1	0	0	1	0	1	1	1	1	1	0	0	1	1	1	0	0	0	1	0	1	1	1	1	1	0	1	1	1	1
LINC01376|MBNL1-AS1	0	0	0	0	0	0	0	0	0	0	0	0	0	0	0	0	0	0	0	0	0	0	0	0	0	0	0	0	0	0	0	0	0	0	0	0	0	0	0	0	0	0	0	0	0	0	0	0	0
LINC01376|CR936218.1	0	0	0	0	0	0	0	0	0	0	0	0	0	0	0	0	0	0	0	0	0	0	0	0	0	1	0	0	0	0	0	0	0	0	0	0	0	1	0	0	0	0	0	1	0	0	0	1	0
LINC01376|AP001033.2	0	0	0	0	0	0	0	1	0	0	0	0	0	1	0	0	0	0	0	0	0	0	0	0	0	0	0	0	0	1	1	1	1	0	0	0	0	0	0	0	0	0	1	0	0	0	0	0	1
LINC01376|AC090517.2	0	0	0	0	0	1	0	1	0	0	1	0	0	1	0	0	0	0	1	1	0	0	0	0	1	0	0	1	0	1	0	1	0	0	0	1	0	0	0	0	1	1	0	0	1	0	0	0	1
AC016394.1|AC138207.4	0	0	0	0	0	1	1	1	0	1	0	0	1	0	0	1	1	1	0	1	0	0	0	0	1	1	1	1	0	1	0	1	0	1	0	0	1	0	1	0	1	1	1	1	0	0	0	1	0
AC016394.1|AC245041.2	0	0	0	0	0	0	0	0	0	0	0	0	0	0	0	0	0	0	0	0	0	0	0	0	0	0	0	0	0	0	0	0	0	0	0	0	0	0	0	0	0	0	0	0	0	0	0	0	0
AC016394.1|NARF-IT1	1	1	0	1	0	1	1	1	1	1	0	1	1	1	0	1	1	1	1	1	1	1	1	1	1	1	1	1	1	1	1	1	1	1	0	0	1	1	1	1	0	0	0	1	0	0	1	1	1
AC016394.1|AF117829.1	0	1	1	1	0	1	0	0	1	1	0	1	1	1	1	1	1	1	1	0	0	0	1	1	1	1	1	1	0	1	0	1	1	1	1	0	1	0	1	1	1	0	1	1	0	0	1	0	1
AC016394.1|AC007038.1	0	0	0	0	0	0	0	1	0	0	0	0	1	0	0	0	0	0	1	1	0	0	0	0	0	1	0	0	0	0	1	1	0	1	0	0	1	1	0	0	0	1	0	1	0	0	0	1	0
AC016394.1|AC007991.2	0	1	1	1	0	0	0	1	0	1	0	0	1	1	1	0	1	1	0	1	0	1	0	1	1	1	0	0	0	1	1	1	0	1	1	0	0	0	1	1	0	1	0	1	0	1	0	1	0
AC016394.1|AC004908.2	1	1	0	1	0	0	1	1	1	1	1	1	1	1	1	1	1	1	1	1	1	1	1	1	1	1	1	1	0	1	1	1	1	1	1	0	1	0	1	1	1	1	1	1	1	1	1	1	1
AC016394.1|AC027277.2	0	0	0	0	0	0	0	0	0	0	0	0	0	0	0	0	0	0	1	0	0	0	0	0	0	1	0	0	0	0	0	0	0	0	0	0	0	0	0	1	0	0	0	0	0	0	1	1	1
AC016394.1|LINC01355	1	0	0	1	1	1	1	1	1	1	1	0	1	0	1	1	1	0	1	1	1	1	1	0	1	1	1	1	0	1	1	1	1	1	0	0	1	1	1	1	0	1	1	1	1	0	1	1	1
AC016394.1|AC096921.2	0	0	0	1	0	0	0	0	0	0	0	0	0	0	0	0	0	0	0	0	0	0	0	0	0	0	0	0	0	0	0	0	0	0	0	0	0	0	0	0	0	0	0	0	0	0	0	0	0
AC016394.1|AP006621.2	0	0	0	0	0	1	1	1	1	0	0	0	1	0	0	0	0	1	1	1	1	0	1	0	1	1	1	1	0	1	0	0	0	1	0	0	0	0	0	0	1	1	0	1	0	0	0	1	0
AC016394.1|AL355488.1	0	0	0	0	0	0	0	1	0	0	1	0	1	0	0	1	1	0	1	1	1	0	0	0	1	1	1	1	0	1	0	1	0	1	0	0	0	0	0	1	0	1	0	1	0	0	1	1	0
AC016394.1|DLEU2	0	1	0	1	0	0	0	1	1	1	0	1	1	0	1	1	1	1	1	1	0	0	0	1	1	0	1	1	0	1	0	1	0	1	1	0	1	0	1	0	1	1	0	1	0	0	0	0	1
AC016394.1|AC008115.3	0	0	1	1	0	0	1	1	1	0	0	0	1	1	0	1	1	1	1	1	0	0	0	0	1	1	1	1	0	1	0	1	0	1	0	0	0	1	1	0	1	1	1	1	0	0	0	1	0
AC016394.1|AL513327.1	1	1	0	1	0	1	0	1	0	1	0	1	1	0	1	1	0	1	0	1	0	0	0	1	1	1	1	1	0	1	1	1	1	1	1	0	1	0	1	1	1	0	0	1	1	0	1	1	0
AC016394.1|RPS6KA2-IT1	0	1	0	1	0	0	0	1	1	1	1	1	1	1	1	0	1	1	1	0	1	0	1	1	0	1	1	1	0	0	0	1	1	1	1	1	1	0	1	1	1	0	0	1	0	0	1	1	1
AC016394.1|AC026202.2	0	1	1	1	1	1	1	0	1	1	1	1	1	1	1	1	1	1	1	1	1	1	1	1	1	0	1	1	0	1	0	1	0	1	1	1	1	0	1	0	1	1	1	1	0	0	0	0	1
AC016394.1|AC124319.1	1	1	1	0	1	1	1	1	1	0	1	0	0	0	0	1	1	1	1	1	1	1	1	0	0	1	1	1	0	1	1	1	1	1	1	1	1	1	1	1	1	1	1	1	0	1	0	1	1
AC016394.1|AC010834.3	1	0	0	0	0	0	0	0	0	1	0	0	1	0	0	0	1	0	0	0	1	1	0	0	1	1	1	0	0	0	0	1	0	1	0	0	0	0	0	1	0	1	0	1	0	0	1	0	0
AC016394.1|TMPO-AS1	0	1	0	1	1	1	1	1	1	1	1	1	1	1	1	1	1	1	1	1	1	1	1	1	1	1	1	1	0	1	0	1	1	1	1	1	1	1	1	1	1	1	1	1	1	1	1	1	1
AC016394.1|MAGI2-AS3	0	0	0	0	0	0	0	0	0	0	0	0	0	0	0	0	0	0	0	0	0	0	0	0	0	0	0	0	0	0	0	0	0	0	0	0	0	0	0	0	0	0	0	0	0	0	0	0	0
AC016394.1|AC139887.2	1	0	0	1	0	0	0	0	1	1	0	0	1	0	0	1	1	1	1	1	1	0	0	1	1	1	1	1	0	1	0	1	0	1	0	0	0	0	1	1	1	1	0	1	0	0	0	1	0
AC016394.1|AC103591.3	0	1	1	1	0	1	0	1	1	1	1	1	1	1	1	1	1	1	1	1	0	1	1	1	1	1	1	1	1	0	1	0	1	1	1	0	1	1	1	1	0	0	0	0	1	1	1	1	1
AC016394.1|AC008669.1	0	0	0	0	0	0	0	0	0	0	0	0	0	0	0	0	0	0	0	0	0	0	0	0	0	0	0	0	0	0	0	0	0	0	0	0	0	0	0	0	0	0	0	0	0	0	0	0	0
AC016394.1|NFYC-AS1	0	1	0	1	0	0	1	1	1	1	1	1	1	0	1	1	1	0	1	1	1	1	1	0	1	1	1	1	0	1	0	1	1	1	0	1	1	1	1	1	1	1	1	1	1	0	1	1	0
AC016394.1|AC104695.3	0	1	1	0	0	0	0	1	1	1	0	1	1	0	1	1	1	1	0	0	0	0	1	0	0	1	1	1	0	0	0	1	1	0	0	1	1	0	0	1	0	0	0	1	0	0	0	1	1
AC016394.1|AC139887.4	1	1	1	1	1	1	0	1	0	1	0	0	1	0	0	1	1	1	1	1	1	1	1	1	1	1	1	1	0	1	1	1	1	1	0	0	0	1	0	1	1	1	1	1	1	1	0	1	1
AC016394.1|AC007552.2	1	1	0	1	1	0	0	1	0	1	1	0	1	1	0	1	1	0	1	1	1	0	1	0	1	1	1	0	0	1	1	0	1	0	0	0	1	1	1	1	1	1	1	1	0	0	1	1	1
AC016394.1|AF131215.5	0	0	0	0	0	0	0	0	0	0	0	0	0	0	0	0	0	0	0	0	0	0	0	0	0	0	0	0	0	0	0	0	0	0	0	0	0	0	0	0	0	0	0	0	0	0	0	0	0
AC016394.1|AL139288.1	1	0	1	0	0	0	1	0	1	1	1	1	1	0	0	1	1	1	1	1	1	1	1	1	1	0	1	1	0	0	0	1	1	1	1	0	0	0	0	0	0	1	1	1	0	0	1	1	1
AC016394.1|AC025171.4	1	0	1	1	0	0	1	1	1	1	1	0	1	0	0	0	1	0	1	1	0	1	1	1	1	1	1	1	0	1	0	1	1	1	0	0	0	1	0	0	1	1	0	1	1	0	1	1	1
AC016394.1|ZKSCAN2-DT	1	1	1	1	1	1	1	1	1	1	1	1	1	1	1	1	1	1	1	1	1	1	1	0	1	1	1	1	0	1	1	1	1	1	0	1	1	1	1	1	1	1	1	1	1	0	1	1	1
AC016394.1|AC010186.3	0	0	0	0	0	0	0	0	0	0	0	0	1	0	0	0	0	0	0	0	0	0	0	0	1	0	0	0	0	0	0	0	0	0	0	0	0	0	0	0	1	1	0	0	0	0	0	0	0
AC016394.1|EP300-AS1	0	0	0	0	0	0	0	0	0	0	0	0	0	0	0	0	0	0	0	0	0	0	0	0	0	0	0	0	0	0	0	0	0	0	0	0	0	0	0	0	0	0	0	0	0	0	0	0	0
AC016394.1|AC015813.1	0	0	0	0	0	0	0	0	0	0	0	0	0	0	0	0	0	0	0	0	0	0	0	0	1	1	1	1	0	0	0	0	0	0	0	0	0	0	0	0	0	0	0	1	0	0	0	1	0
AC016394.1|AC022211.1	1	1	1	1	1	1	1	1	1	1	1	1	1	1	1	1	1	1	1	1	1	1	1	1	1	1	1	1	0	1	1	1	1	1	1	1	1	1	1	1	1	1	1	1	1	1	1	1	1
AC016394.1|LINC02362	1	1	1	1	1	1	1	1	1	1	1	1	1	1	1	1	1	1	1	1	1	1	1	1	1	1	1	1	1	1	0	1	1	1	1	1	1	1	1	1	1	1	1	1	1	1	0	1	1
AC016394.1|AC037198.1	0	1	0	1	1	1	1	1	1	1	0	1	1	1	1	1	0	1	0	1	0	1	0	1	1	1	1	1	0	1	1	1	0	1	1	1	1	0	1	1	0	0	0	1	0	0	1	1	1
AC016394.1|TAPT1-AS1	0	0	0	1	0	0	0	0	1	1	0	0	0	0	0	1	1	0	1	1	0	0	0	1	0	1	1	0	0	0	0	1	0	1	1	0	0	0	1	0	1	1	0	1	0	0	0	0	0
AC016394.1|AC139887.1	0	1	0	1	0	0	1	1	0	1	0	1	1	0	1	1	1	1	1	1	0	1	1	1	1	1	1	1	0	1	0	1	0	1	1	1	0	0	0	1	0	1	0	1	0	0	1	0	0
AC016394.1|SAMD12-AS1	0	1	1	1	1	1	0	1	1	1	1	1	1	1	1	1	1	1	0	1	1	1	1	1	1	1	1	1	1	1	1	1	0	1	1	1	1	1	1	1	1	1	1	1	1	1	1	0	1
AC016394.1|USP30-AS1	0	0	0	0	0	0	0	0	0	0	0	0	0	0	0	0	0	0	0	0	0	0	0	0	0	0	0	0	0	0	0	0	0	0	0	0	0	0	0	0	0	0	0	0	0	0	0	0	0
AC016394.1|AC004253.1	0	0	0	1	0	0	1	1	1	0	1	1	1	1	0	1	1	1	1	1	1	1	0	0	1	1	1	1	0	1	0	1	0	1	0	0	0	0	1	1	1	1	1	1	0	0	1	1	0
AC016394.1|AC026355.2	0	1	0	1	0	1	0	1	1	1	0	1	1	1	1	1	1	1	1	0	0	1	1	1	1	1	1	1	0	1	1	1	1	1	1	1	1	0	1	1	1	0	1	1	1	1	0	0	1
AC016394.1|AL133243.2	1	1	1	1	0	0	0	1	1	1	1	1	1	0	0	1	1	1	1	1	1	0	0	1	1	1	1	1	0	0	0	1	1	1	1	0	1	0	1	1	1	1	0	1	0	0	1	0	1
AC016394.1|AL355075.2	0	0	0	1	0	0	0	1	1	0	0	0	1	0	1	1	1	1	1	1	1	0	1	0	1	1	1	1	0	1	0	0	0	1	0	0	0	1	0	1	0	1	0	1	0	0	1	0	1
AC016394.1|AP005899.1	1	1	0	1	1	0	0	0	1	1	0	1	1	1	1	1	1	1	1	0	1	1	1	1	1	1	1	1	0	1	1	1	1	1	0	0	1	0	1	1	0	0	1	1	1	1	1	1	1
AC016394.1|AC092279.1	0	0	0	0	0	0	0	0	0	0	0	0	0	0	0	0	0	0	1	0	0	0	0	0	0	0	1	1	0	0	0	1	0	0	0	0	0	0	0	0	1	0	0	1	0	0	0	0	0
AC016394.1|AC008870.2	1	1	0	1	1	0	0	1	1	1	1	1	1	0	0	1	1	1	1	1	1	1	1	1	1	1	1	1	0	1	1	1	1	1	0	1	1	1	1	1	1	1	1	1	1	1	1	1	1
AC016394.1|AC127024.4	0	0	0	0	0	0	1	0	0	0	0	0	0	0	1	1	0	0	1	1	0	0	0	0	1	1	0	0	0	1	0	1	0	1	0	0	1	0	0	1	0	1	1	1	0	0	1	1	1
AC016394.1|AC026356.1	0	0	0	1	0	0	0	1	1	1	1	1	1	1	1	1	0	1	0	0	0	0	1	1	1	1	1	1	1	0	0	1	0	1	0	0	1	0	1	1	1	1	0	1	0	0	0	0	0
AC016394.1|MBNL1-AS1	0	0	0	0	0	0	0	0	0	0	0	0	0	0	0	0	0	0	0	0	0	0	0	0	0	0	0	0	0	0	0	0	0	0	0	0	0	0	0	0	0	0	0	0	0	0	0	0	0
AC016394.1|CR936218.1	0	1	1	0	0	0	0	0	0	0	0	0	1	1	0	1	1	0	0	0	0	0	0	0	1	1	1	0	0	0	0	0	0	1	0	0	1	1	0	1	1	0	0	1	0	0	0	1	0
AC016394.1|AP001033.2	1	1	1	1	0	0	0	1	0	1	1	1	1	1	1	1	1	0	1	0	0	0	0	1	1	1	1	1	0	1	1	1	1	1	0	0	1	0	1	0	0	1	1	1	0	0	0	1	1
LINC00513|AC067817.2	0	0	1	0	0	0	0	0	0	0	0	0	0	0	0	0	0	0	0	0	0	0	0	0	0	0	0	0	0	0	0	0	0	0	0	0	0	0	0	0	0	0	0	0	0	0	0	0	0
LINC00513|EML4-AS1	0	0	0	0	0	0	0	0	0	0	0	0	0	0	1	0	0	0	0	0	0	0	0	0	0	0	0	0	0	0	0	0	0	0	0	0	0	0	0	0	0	0	0	0	0	0	1	0	0
LINC00513|AL354989.1	1	1	0	0	0	0	1	1	0	0	0	0	1	0	1	0	1	0	1	1	0	0	0	0	1	1	1	0	0	0	0	0	0	1	0	0	0	1	0	1	1	1	0	1	0	0	1	1	0
LINC00513|AC138207.4	0	0	0	0	0	0	0	1	0	0	0	0	0	0	0	0	0	0	0	1	0	0	0	0	0	0	0	0	0	0	0	0	0	1	0	0	0	0	0	0	0	1	0	0	0	0	0	1	0
LINC00513|AL157838.1	1	0	1	0	1	0	0	1	0	0	1	0	0	0	1	1	1	1	1	1	1	0	0	0	1	1	1	0	1	1	1	1	1	1	0	0	1	1	1	1	0	1	0	0	1	0	1	1	0
LINC00513|AC021851.1	1	0	1	0	0	1	0	0	0	0	1	0	0	0	0	0	1	0	1	1	1	1	0	0	1	0	0	0	1	0	1	0	0	1	1	0	0	1	0	0	1	1	0	1	1	0	1	0	0
LINC00513|LINC00216	1	0	1	0	1	0	0	1	0	0	1	0	0	0	1	0	1	1	1	1	1	0	0	0	0	1	1	1	0	0	1	1	0	1	0	0	1	1	0	1	0	1	1	1	1	0	1	1	0
LINC00513|AP002336.2	0	0	1	0	0	0	1	1	1	0	1	1	0	0	0	1	0	1	0	1	0	0	0	0	1	1	0	1	0	0	0	0	0	1	1	0	0	1	1	1	0	1	0	1	1	0	1	0	0
LINC00513|AC245041.2	0	0	0	0	0	0	0	0	0	0	0	0	0	0	0	0	0	0	0	0	0	0	0	0	0	0	0	0	0	0	0	0	0	0	0	0	0	0	0	0	0	0	0	0	0	0	0	0	0
LINC00513|AP000866.6	0	0	1	0	0	0	0	1	0	0	0	0	0	0	0	0	0	0	1	1	0	0	1	0	0	1	1	0	0	0	1	0	1	1	0	0	0	1	0	1	0	1	0	1	1	0	1	1	0
LINC00513|AC011815.1	0	0	1	0	0	0	0	0	0	0	1	0	1	0	0	1	0	0	0	1	0	0	0	0	1	0	0	0	0	0	0	0	0	0	0	0	0	1	0	0	1	1	0	0	1	0	0	0	0
LINC00513|NARF-IT1	0	0	0	0	0	0	0	0	0	0	0	0	0	0	0	0	1	0	0	1	0	0	0	0	0	1	1	0	0	0	0	0	0	1	0	0	0	1	0	1	0	0	0	0	0	0	1	1	0
LINC00513|DHDDS-AS1	0	0	1	0	0	0	1	1	0	0	0	0	0	0	1	1	1	0	1	1	1	0	0	0	0	1	0	0	0	0	1	0	1	1	0	0	0	1	0	0	0	1	0	0	1	0	1	0	0
LINC00513|AF117829.1	0	0	1	0	0	0	0	0	0	0	0	0	0	0	0	0	0	0	0	0	0	0	0	0	0	0	0	0	0	0	0	0	0	0	0	0	0	0	0	0	0	0	0	0	0	0	0	0	0
LINC00513|AC063965.2	0	0	1	0	0	0	0	1	0	0	1	0	0	0	0	1	0	1	1	1	1	1	0	0	1	1	1	0	0	1	1	0	1	1	0	0	0	1	0	1	1	1	0	1	1	0	1	1	1
LINC00513|AC006017.1	0	0	1	0	1	0	1	1	0	0	1	1	0	0	1	1	1	0	1	1	1	0	0	0	1	1	1	1	0	1	1	0	1	1	0	0	0	1	0	1	0	1	1	1	1	0	1	1	0
LINC00513|AC090579.1	0	0	1	0	1	0	0	0	1	0	1	0	0	0	0	0	0	0	0	0	1	0	0	1	1	1	0	0	0	0	1	0	0	1	1	0	0	1	0	0	0	1	0	0	1	0	0	0	0
LINC00513|AC007991.2	0	1	1	0	0	0	0	1	0	0	0	0	0	0	0	0	1	1	0	1	0	0	0	0	0	1	0	0	0	0	1	1	0	1	1	0	0	0	0	1	0	1	0	1	0	1	0	1	0
LINC00513|AC004908.2	0	0	1	0	0	0	0	0	0	0	1	0	0	0	0	1	0	0	0	1	1	0	0	0	0	1	0	0	0	0	1	0	0	1	0	0	0	1	0	0	0	1	0	0	0	0	0	0	0
LINC00513|AC112722.1	0	0	0	0	0	0	0	0	0	0	0	0	0	0	0	0	0	0	0	0	0	0	0	0	0	1	0	0	0	0	0	0	0	0	0	0	0	0	0	0	0	0	0	0	0	0	0	0	0
LINC00513|AL353804.2	1	0	1	0	1	0	1	1	0	0	1	0	0	0	0	1	1	1	1	1	0	1	0	0	1	1	1	0	0	0	1	0	0	1	0	1	0	1	0	1	1	1	0	1	1	0	1	1	0
LINC00513|AC027277.2	0	0	0	0	0	0	0	0	0	0	0	0	0	0	0	0	0	0	0	0	0	0	0	0	0	0	0	0	0	0	0	0	0	0	0	0	0	0	0	0	0	0	0	0	0	0	0	0	0
LINC00513|AC002128.1	1	0	1	0	0	1	0	0	0	0	0	0	0	0	0	1	1	0	0	1	0	0	0	0	1	1	1	0	0	0	0	0	0	1	0	0	0	1	0	0	0	1	0	1	0	0	1	1	0
LINC00513|LINC01355	0	0	0	0	0	0	0	1	0	0	0	0	0	0	0	0	0	0	0	1	0	0	0	0	0	1	0	0	0	0	0	0	0	1	0	0	0	1	0	0	0	1	0	0	0	0	1	0	0
LINC00513|AC096921.2	0	0	0	0	0	0	0	0	0	0	0	0	0	0	0	0	0	0	0	0	0	0	0	0	0	0	0	0	0	0	0	0	0	0	0	0	0	0	0	0	0	0	0	0	0	0	0	0	0
LINC00513|AP006621.2	0	0	1	0	0	0	0	0	0	0	0	0	0	0	0	0	0	0	1	1	0	0	0	0	1	0	1	0	0	0	0	0	0	1	0	0	0	0	0	0	0	1	0	1	0	0	0	0	0
LINC00513|LINC01535	1	0	1	1	1	0	0	1	1	0	1	1	0	0	1	1	1	1	0	1	1	1	1	1	1	1	1	1	1	0	1	1	0	1	1	0	0	1	0	1	1	1	0	1	1	0	1	0	1
LINC00513|DLEU2	0	0	0	0	0	0	0	0	0	0	0	0	0	0	0	0	0	0	0	0	0	0	0	0	0	0	0	0	0	0	0	0	0	1	0	0	0	0	0	0	0	1	0	0	0	0	0	0	0
LINC00513|AP001429.1	0	1	1	0	1	1	1	1	1	0	1	0	1	1	1	1	1	1	1	1	1	0	1	1	1	1	1	0	1	1	1	1	1	1	1	1	0	1	0	1	1	1	1	0	1	0	1	1	1
LINC00513|AC008115.3	0	0	1	0	0	0	1	1	0	0	0	0	0	0	0	1	0	0	0	1	0	0	0	0	0	0	1	0	0	0	0	0	0	0	0	0	0	1	0	0	0	1	0	0	0	0	0	0	0
LINC00513|AL513327.1	0	0	0	0	0	0	0	1	0	0	0	0	0	0	0	0	0	0	0	1	0	0	0	0	0	1	0	0	0	0	0	0	0	1	0	0	0	0	0	0	0	0	0	0	0	0	0	0	0
LINC00513|MCM3AP-AS1	0	0	1	0	0	0	0	0	0	0	0	0	0	0	0	0	0	0	0	1	0	0	0	0	0	1	0	0	0	0	0	0	0	1	0	0	0	1	0	0	0	1	0	0	1	0	1	0	0
LINC00513|AP002907.1	0	0	1	0	1	0	0	1	0	0	0	0	0	0	0	1	1	0	1	1	1	0	0	0	0	1	1	0	1	0	1	0	0	1	0	0	0	1	0	1	0	1	0	0	0	0	1	1	0
LINC00513|RPS6KA2-IT1	0	0	0	0	0	0	0	1	0	0	0	0	1	1	0	0	0	0	0	0	0	0	0	0	0	1	1	0	0	0	0	0	0	1	1	0	1	0	0	0	0	0	0	1	0	0	1	1	0
LINC00513|AC010201.2	1	0	1	0	0	0	0	1	0	0	1	0	0	0	0	0	0	0	0	1	1	0	0	0	0	1	0	0	0	0	1	0	0	1	0	0	0	1	0	0	0	1	0	1	1	0	1	1	0
LINC00513|AC079684.1	0	1	1	1	0	0	0	0	0	0	0	1	1	0	1	0	1	0	1	0	0	1	0	1	0	1	1	0	1	0	1	1	0	1	1	0	0	1	0	0	0	0	0	0	0	0	1	1	0
LINC00513|AC026202.2	0	0	1	0	0	0	0	0	0	0	0	0	0	0	0	0	1	0	0	1	0	0	0	0	0	0	0	0	0	0	0	0	0	1	0	0	0	0	0	0	1	1	0	0	0	0	0	0	0
LINC00513|AC124319.1	1	0	1	0	0	0	1	1	0	0	1	0	0	0	0	0	1	0	1	1	0	0	0	0	0	1	1	0	0	0	1	0	0	1	0	0	0	1	0	1	0	1	1	0	0	0	0	1	0
LINC00513|KDM4A-AS1	1	0	1	0	0	0	0	1	0	0	1	0	0	0	0	0	1	0	1	1	1	0	0	0	1	1	1	0	0	0	0	0	0	1	0	0	0	1	0	0	1	1	0	1	1	0	1	1	0
LINC00513|AL049869.2	0	0	1	0	0	0	0	1	0	0	0	0	0	0	0	0	1	0	0	1	0	0	0	0	0	1	1	0	0	0	1	0	0	1	0	0	0	1	0	1	0	1	1	1	0	0	0	1	0
LINC00513|AC010834.3	0	0	0	0	0	0	0	0	0	0	0	0	0	0	0	0	0	0	0	0	0	0	0	0	0	1	0	0	0	0	0	0	0	1	0	0	0	0	0	0	0	1	0	1	0	0	1	0	0
LINC00513|TMPO-AS1	0	0	0	0	0	0	0	0	0	0	1	0	0	0	0	1	0	0	0	1	1	0	0	0	1	0	0	0	0	0	0	0	0	1	1	0	0	1	0	0	0	1	0	0	1	0	1	0	0
LINC00513|AC138393.2	1	1	1	0	1	0	0	1	0	1	1	1	0	0	0	0	1	1	1	1	1	0	1	0	1	1	1	1	0	1	1	1	1	1	1	0	0	1	0	1	1	1	1	1	1	0	1	1	1
LINC00513|SCAANT1	1	0	1	0	0	0	0	1	0	0	1	0	0	0	1	0	0	0	1	0	1	0	1	0	0	1	0	1	0	0	0	0	0	1	0	1	0	1	1	1	1	1	0	1	1	1	1	1	0
LINC00513|MAGI2-AS3	0	0	0	0	0	0	0	0	0	0	0	0	0	0	0	0	0	0	0	0	0	0	0	0	0	0	0	0	0	0	0	0	0	0	0	0	0	0	0	0	0	0	0	0	0	0	0	0	0
LINC00513|ALMS1-IT1	0	0	1	0	0	0	0	0	0	0	1	0	0	0	1	0	0	0	0	1	0	0	0	0	0	1	0	0	0	0	1	0	0	1	1	0	0	1	0	0	0	1	0	0	0	0	1	0	0
LINC00513|AC103591.3	0	0	1	0	0	1	0	0	1	0	0	0	0	0	0	1	1	0	0	1	0	0	0	1	0	1	0	1	1	0	1	0	1	1	1	0	1	1	0	0	0	0	0	0	1	1	1	0	1
LINC00513|AC090739.1	0	0	1	0	0	0	0	1	0	0	0	0	0	0	0	0	0	0	1	1	1	0	0	0	0	1	0	0	0	0	0	0	1	0	0	0	0	1	0	1	0	1	0	1	0	0	1	1	0
LINC00513|AC008669.1	0	0	0	0	0	0	0	0	0	0	0	0	0	0	0	0	0	0	0	0	0	0	0	0	0	0	0	0	0	0	0	0	0	0	0	0	0	0	0	0	0	0	0	0	0	0	0	0	0
LINC00513|PABPC4-AS1	1	0	1	0	1	1	1	1	0	0	0	0	0	0	1	0	1	0	1	1	1	0	0	0	0	1	0	1	0	0	1	0	0	1	0	1	1	1	0	1	0	1	1	1	0	0	1	1	0
LINC00513|NFYC-AS1	0	0	0	0	0	0	0	0	0	0	0	0	0	0	0	0	0	0	0	1	0	0	0	0	0	0	0	0	0	0	0	0	0	1	0	0	0	1	0	0	0	1	0	0	1	0	1	0	0
LINC00513|SAP30L-AS1	1	0	1	0	1	0	0	1	0	0	1	0	0	0	0	1	0	0	0	1	0	0	0	0	0	1	0	0	0	0	1	0	0	1	0	0	0	1	0	1	1	1	0	1	1	0	1	0	0
LINC00513|AC004884.2	1	0	1	0	0	0	1	1	1	0	1	1	1	1	1	1	1	1	1	1	1	1	1	1	1	1	1	0	0	0	1	1	1	1	1	1	1	1	1	1	1	1	0	0	1	0	1	1	1
LINC00513|DLEU1	0	0	1	0	0	0	0	0	0	0	1	0	0	0	0	0	0	0	0	1	1	0	0	1	1	0	0	0	0	0	0	0	0	0	0	0	0	1	0	0	0	1	0	0	1	0	0	0	0
LINC00513|AC104695.3	0	0	1	0	0	0	0	1	0	0	0	1	0	0	0	0	0	1	0	0	0	0	0	0	0	1	0	0	0	0	0	0	0	0	0	0	0	0	0	0	0	0	0	0	0	0	0	1	0
LINC00513|AC139887.4	0	0	1	0	0	0	0	0	0	0	0	0	0	0	0	0	0	0	0	1	0	0	0	0	0	1	0	0	0	0	0	0	0	1	0	0	0	1	0	0	0	1	0	0	0	0	0	1	0
LINC00513|Z82243.1	0	0	1	1	0	0	0	1	0	0	0	0	0	0	0	1	0	0	1	1	0	0	0	0	0	1	1	0	0	0	1	1	0	1	1	0	0	1	0	1	1	1	0	1	0	0	1	0	0
LINC00513|AL359697.1	0	0	1	0	0	0	0	0	0	0	1	0	0	0	1	0	0	0	1	0	1	0	0	0	1	1	0	0	0	0	0	0	0	1	0	0	0	1	0	1	0	1	0	0	1	0	1	0	0
LINC00513|AC005021.1	1	0	0	0	1	0	1	1	0	0	1	0	0	0	0	0	0	1	0	1	0	0	0	0	1	1	1	0	0	0	1	1	0	1	0	0	0	1	0	1	0	1	0	0	1	0	1	0	0
LINC00513|AP001628.1	1	0	1	0	0	1	0	1	0	0	1	0	0	0	0	0	0	0	1	1	1	1	1	0	1	1	0	1	1	0	0	1	0	1	0	0	1	1	0	1	0	1	0	0	1	1	1	1	1
LINC00513|AC007552.2	0	0	0	0	0	0	0	0	0	0	1	0	0	0	0	0	0	0	0	1	1	0	0	0	0	1	1	0	0	0	0	0	0	0	0	0	0	1	0	1	1	1	0	1	0	0	1	0	0
LINC00513|AC099343.2	0	0	1	0	0	0	0	1	1	0	0	0	0	0	0	1	0	0	0	1	0	0	0	0	0	0	0	1	1	0	0	0	0	1	0	0	1	1	0	1	1	1	1	0	1	0	0	0	0
LINC00513|AC245884.8	0	0	1	0	0	0	0	1	0	0	1	0	0	0	0	0	0	0	1	1	1	0	0	0	0	1	1	0	0	0	0	1	0	1	0	0	0	1	0	1	0	1	1	0	1	0	1	1	0
LINC00513|AL136115.2	1	1	0	0	1	1	1	1	0	0	0	0	1	0	1	1	1	0	1	1	1	1	0	0	0	1	1	1	1	1	1	0	0	1	1	1	0	1	0	1	0	1	1	0	0	0	1	0	1
LINC00513|AC025171.3	0	0	1	0	1	0	0	0	1	0	1	0	0	0	0	1	1	0	0	1	1	0	0	1	0	1	0	1	1	0	1	1	0	1	1	0	0	1	0	0	1	1	0	1	1	0	1	0	0
LINC00513|AL590723.1	0	0	0	0	0	0	0	1	0	0	0	0	0	0	1	1	0	1	0	0	0	0	0	0	0	1	0	0	0	0	1	1	0	1	1	0	0	0	0	1	0	1	0	0	1	0	0	0	0
LINC00513|LINC00894	1	0	1	0	0	0	1	1	0	0	0	0	0	0	0	0	1	0	1	1	0	0	0	0	0	1	1	0	0	0	1	0	1	1	0	0	0	1	0	1	0	1	0	1	1	0	1	1	0
LINC00513|AC245014.3	1	0	1	0	0	1	0	1	1	0	1	0	0	0	1	1	1	0	1	1	1	1	0	0	1	1	1	0	0	0	1	1	1	1	1	0	1	1	0	0	0	1	0	0	0	0	0	1	0
LINC00513|AC007014.2	0	0	0	0	1	0	1	1	1	0	1	0	0	1	1	1	1	1	1	1	0	0	0	0	1	1	1	0	0	1	1	1	1	1	1	1	1	1	1	1	1	1	1	1	1	0	1	1	1
LINC00513|AF131215.5	0	0	0	0	0	0	0	0	0	0	0	0	0	0	0	0	0	0	0	0	0	0	0	0	0	0	0	0	0	0	0	0	0	0	0	0	0	0	0	0	0	0	0	0	0	0	0	0	0
LINC00513|AL139288.1	1	0	1	0	0	0	0	0	0	0	0	0	0	0	0	0	0	0	0	1	1	0	0	0	1	0	0	0	0	0	0	0	0	1	0	0	0	0	0	0	0	1	0	0	0	0	1	0	0
LINC00513|AC025171.4	0	0	1	0	0	0	0	0	0	0	0	0	0	0	0	0	0	0	0	1	0	0	0	0	1	1	0	0	0	0	0	0	0	1	0	0	0	1	0	0	0	1	0	0	0	0	1	0	0
LINC00513|AC141002.1	0	0	1	0	0	0	0	1	0	0	0	0	0	0	0	1	0	0	0	1	0	0	0	0	1	1	1	0	1	0	0	0	0	0	0	0	0	1	0	1	1	1	0	0	0	0	1	1	1
LINC00513|SCAT2	0	0	1	0	1	0	1	1	0	0	1	0	0	0	0	1	1	0	1	1	1	0	0	0	1	1	1	0	0	1	1	1	1	1	0	0	0	1	0	0	0	1	1	1	1	0	1	1	1
LINC00513|AC020913.3	1	1	1	0	0	1	1	1	1	0	1	0	0	0	0	1	1	1	1	1	0	0	0	0	1	1	1	0	0	0	1	0	0	1	0	0	0	1	0	1	1	1	0	1	1	0	0	1	0
LINC00513|ZKSCAN2-DT	1	0	1	0	0	0	1	1	0	0	1	0	0	0	0	1	1	0	1	1	1	0	0	0	0	1	1	0	0	0	0	0	0	1	0	0	0	1	0	1	0	1	0	1	1	0	1	1	0
LINC00513|AC012645.3	1	0	0	0	0	1	1	1	1	0	0	0	1	0	0	1	0	1	0	1	0	0	0	0	1	1	1	1	0	0	0	1	0	1	0	0	0	1	0	1	1	1	0	0	1	0	1	1	0
LINC00513|AP001160.4	0	0	0	0	0	0	1	0	0	0	0	0	0	0	0	0	0	0	1	1	0	0	0	0	1	1	1	0	0	0	1	0	0	1	0	0	0	0	0	0	0	1	0	0	0	0	1	0	0
LINC00513|EP300-AS1	0	0	0	0	0	0	0	0	0	0	0	0	0	0	0	0	0	0	0	0	0	0	0	0	0	0	0	0	0	0	0	0	0	0	0	0	0	0	0	0	0	0	0	0	0	0	0	0	0
LINC00513|AL662844.3	1	0	1	1	0	0	0	1	0	0	0	0	0	0	1	1	1	0	1	1	1	0	0	0	0	1	0	0	0	0	0	1	1	1	0	0	1	0	0	0	0	1	0	0	1	0	1	0	0
LINC00513|AL132780.1	0	0	1	0	0	0	0	0	0	0	1	0	0	0	1	1	1	0	1	1	1	0	0	0	0	1	0	0	0	0	0	0	0	1	0	0	0	1	0	0	1	1	0	0	1	0	1	1	0
LINC00513|LINC01290	0	0	0	0	0	0	0	0	0	0	0	0	0	0	0	0	0	0	0	0	0	0	0	0	0	0	0	0	0	0	0	0	0	0	0	0	0	0	0	0	0	0	0	0	0	0	0	0	0
LINC00513|AC022211.1	0	0	1	0	1	0	0	1	0	0	0	0	0	0	1	0	1	1	1	1	0	0	0	0	0	1	1	0	0	0	1	0	0	1	0	1	0	1	0	0	0	1	0	1	0	0	1	1	0
LINC00513|LINC02362	1	0	1	0	1	1	1	1	1	0	1	1	1	1	1	1	1	1	1	1	1	1	0	0	1	1	0	0	0	0	0	1	1	1	1	1	0	1	0	1	1	1	1	1	1	0	0	0	1
LINC00513|AC097641.2	1	0	1	0	0	0	0	1	0	0	1	0	0	0	0	1	1	1	1	1	0	0	0	0	1	1	0	0	0	0	1	0	0	1	0	0	0	1	0	0	0	1	0	0	1	0	1	1	0
LINC00513|AC037198.1	0	0	0	0	0	0	1	1	0	0	0	0	0	0	1	0	0	1	0	1	0	0	0	0	0	0	1	0	0	0	1	0	0	1	0	0	0	0	0	1	0	0	0	0	0	0	1	1	0
LINC00513|AC011442.1	0	0	1	0	0	0	1	0	0	0	0	0	0	0	0	0	1	0	1	1	0	0	1	0	0	1	0	1	0	0	1	1	0	1	0	1	0	1	0	1	0	1	0	1	1	0	1	1	0
LINC00513|AC007546.1	0	0	1	0	0	1	0	0	0	0	0	1	0	0	0	0	1	0	0	1	0	0	0	0	1	1	1	0	0	1	0	0	0	1	0	0	0	1	0	1	0	1	0	0	0	0	1	1	0
LINC00513|LINC00630	0	0	1	0	0	0	0	0	0	0	0	0	0	0	0	0	0	0	0	1	1	0	0	0	0	0	0	0	0	0	1	0	0	1	0	0	0	1	0	0	0	1	0	0	1	0	1	0	0
LINC00513|AC108727.1	0	0	1	0	0	0	1	1	1	0	1	0	0	0	0	1	1	0	0	1	1	0	0	0	0	1	1	0	0	0	1	0	0	1	0	0	0	1	0	1	0	1	0	0	1	0	0	1	0
LINC00513|AC137932.3	1	0	1	0	0	0	0	1	0	0	0	0	0	0	0	0	0	0	1	1	0	0	0	0	0	1	1	0	0	0	1	0	0	1	0	0	0	1	0	0	0	0	0	1	0	0	1	1	0
LINC00513|AP000873.1	0	0	1	0	0	0	0	0	0	0	0	0	0	0	0	0	0	0	0	1	0	0	0	0	0	1	0	0	0	0	0	0	0	1	0	0	0	1	0	0	0	1	0	0	0	0	0	0	0
LINC00513|AC139887.1	0	0	0	0	0	0	1	1	0	0	0	0	0	0	0	0	0	0	0	0	0	0	0	0	0	1	1	0	0	0	0	0	0	0	0	0	0	1	0	1	0	1	0	0	0	0	1	0	0
LINC00513|SAMD12-AS1	0	0	1	0	1	0	0	0	0	0	0	0	0	0	0	1	1	0	0	1	1	0	0	1	0	0	0	0	0	0	1	0	0	1	1	0	0	1	1	0	0	1	0	0	0	0	0	0	0
LINC00513|AP001432.1	1	1	1	0	0	0	0	0	0	0	1	0	0	0	0	1	1	0	0	1	0	0	0	0	0	1	1	0	0	0	1	0	0	1	0	0	0	1	0	0	0	1	0	1	1	0	1	0	0
LINC00513|AC073534.2	1	0	1	0	0	1	0	1	0	0	1	0	0	0	0	0	0	0	1	1	1	0	0	0	1	1	0	0	0	0	0	0	1	1	0	0	1	1	0	0	0	1	0	0	1	0	0	0	0
LINC00513|AC016590.2	1	1	1	0	0	0	0	1	0	0	1	0	0	0	0	1	1	1	1	1	0	1	1	0	1	1	1	1	0	0	1	0	0	1	0	0	0	1	0	1	1	1	0	1	1	0	1	1	1
LINC00513|AC004253.1	0	0	0	0	0	0	0	0	0	0	0	0	0	0	0	1	0	0	0	1	0	0	0	0	1	0	0	0	0	0	0	0	0	1	0	0	0	1	0	0	0	1	0	0	0	0	1	1	0
LINC00513|AC026355.2	0	0	0	0	0	1	0	0	1	0	0	0	0	0	0	0	0	0	1	0	0	0	0	1	0	0	0	0	0	0	1	0	0	0	1	1	0	1	1	0	0	0	0	0	0	0	0	0	1
LINC00513|AL133243.2	0	0	1	0	0	0	0	0	0	0	0	0	0	0	0	0	0	0	0	0	0	0	0	0	0	0	0	0	0	0	0	0	0	1	0	0	0	1	0	0	0	1	0	0	0	0	1	0	0
LINC00513|AP000786.1	0	0	1	1	0	0	0	1	0	0	0	0	0	0	0	1	1	1	0	0	0	0	0	0	0	0	0	1	0	0	1	0	1	1	1	0	0	1	0	1	0	1	0	0	0	1	1	0	0
LINC00513|AC253576.2	1	0	1	0	1	0	0	0	0	0	1	0	0	0	1	1	1	0	0	0	1	0	1	0	0	1	0	0	1	0	1	0	0	1	0	0	0	1	0	0	0	1	0	0	0	0	1	0	0
LINC00513|AP001469.2	1	0	1	0	0	0	0	1	0	0	0	0	0	0	1	0	1	0	1	1	1	0	0	0	1	1	1	1	0	0	1	0	0	1	0	0	0	1	0	1	0	1	1	1	0	0	1	1	0
LINC00513|AL355075.2	0	0	0	0	0	0	0	0	0	0	0	0	0	0	0	0	0	0	0	1	0	0	0	0	1	1	1	0	0	0	0	0	0	1	0	0	0	1	0	0	0	1	0	0	0	0	1	0	0
LINC00513|AP005899.1	0	0	0	0	0	0	0	0	0	0	0	0	0	0	1	0	0	0	0	0	1	0	0	0	0	1	1	0	0	0	1	0	0	0	0	0	0	0	0	1	0	0	0	1	0	0	1	0	0
LINC00513|AP000692.1	1	0	1	0	0	0	1	1	0	0	0	0	0	0	0	0	1	0	0	0	0	0	0	0	0	1	0	0	1	0	0	1	0	1	0	0	0	1	0	1	0	1	0	0	0	0	1	1	0
LINC00513|AL022067.1	1	1	1	1	1	0	1	1	1	0	0	0	1	1	1	1	1	1	0	0	0	0	0	1	1	0	0	0	0	0	1	1	1	0	1	1	1	1	1	1	0	1	0	0	1	0	1	0	1
LINC00513|FAM30A	1	0	1	1	1	1	1	1	1	0	1	1	1	1	0	1	1	1	0	1	1	1	0	0	1	1	0	1	0	0	0	1	0	1	1	1	0	1	1	1	1	1	0	1	1	0	1	1	0
LINC00513|AC008870.2	1	0	1	0	0	0	0	1	0	0	0	0	0	0	0	0	0	0	1	1	0	0	0	0	1	1	1	0	0	0	1	0	0	1	0	0	0	1	0	0	0	1	0	0	1	0	1	1	0
LINC00513|AC010168.2	0	0	1	0	0	0	0	0	0	0	0	0	0	0	0	1	0	0	1	0	0	0	0	0	0	1	1	0	0	0	0	0	0	1	0	0	0	1	0	0	0	1	0	0	1	0	1	0	0
LINC00513|AC138932.4	1	0	1	0	1	0	0	0	0	0	0	1	1	0	0	0	1	0	0	1	1	1	1	0	0	1	0	1	0	1	0	0	1	1	1	0	1	1	0	1	0	1	0	0	1	0	1	1	0
LINC00513|AC127024.4	0	0	0	0	0	0	0	0	0	0	0	0	0	0	1	0	0	0	0	1	0	0	0	0	0	1	0	0	0	0	0	0	0	1	0	0	0	0	0	1	0	1	0	0	0	0	1	0	0
LINC00513|AC026356.1	0	0	0	0	0	0	0	0	0	0	0	0	0	0	0	0	0	0	0	0	0	0	0	0	0	0	0	0	0	0	0	0	0	1	0	0	1	0	0	0	0	1	0	0	0	0	0	0	0
LINC00513|AC016831.1	0	1	1	0	1	0	1	1	0	0	0	0	0	0	1	0	0	1	0	1	0	0	0	0	0	1	1	0	0	0	1	0	1	1	0	1	0	1	0	1	0	0	0	1	0	0	1	0	0
LINC00513|AP003170.3	1	0	1	0	0	0	0	1	0	0	1	0	0	0	0	0	1	0	1	1	0	0	0	0	1	1	1	1	0	0	0	1	0	1	0	0	0	1	0	1	0	1	0	1	1	1	1	1	1
LINC00513|MBNL1-AS1	0	0	0	0	0	0	0	0	0	0	0	0	0	0	0	0	0	0	0	0	0	0	0	0	0	0	0	0	0	0	0	0	0	0	0	0	0	0	0	0	0	0	0	0	0	0	0	0	0
LINC00513|CR936218.1	0	0	1	0	0	0	0	0	0	0	0	0	0	0	0	0	0	0	0	0	0	0	0	0	0	1	0	0	0	0	0	0	0	0	0	0	0	1	0	0	0	0	0	0	0	0	0	0	0
LINC00513|AP001033.2	0	0	1	0	0	0	0	0	0	0	0	0	0	0	0	0	0	0	0	0	0	0	0	0	0	0	0	0	0	0	1	0	0	0	0	0	0	1	0	0	0	0	0	0	0	0	0	0	0
LINC00513|AC090517.2	0	0	1	0	0	0	0	0	0	0	1	0	0	0	0	0	0	0	0	1	0	0	0	0	1	0	0	0	0	0	0	0	0	1	0	0	0	1	0	0	1	1	0	0	1	0	0	0	0
AC067817.2|EML4-AS1	0	0	0	0	1	1	0	0	1	0	1	0	1	1	1	1	1	1	1	1	1	1	1	1	1	0	1	1	1	0	0	1	0	1	1	1	1	1	1	0	1	1	0	1	1	0	1	1	0
AC067817.2|AL354989.1	1	1	0	1	1	1	1	1	1	1	1	1	1	1	1	1	1	1	1	1	1	1	1	1	1	1	1	1	1	1	1	1	1	1	1	1	1	1	1	1	1	1	1	1	1	1	1	1	1
AC067817.2|AL157838.1	1	1	1	1	1	1	1	1	1	1	1	1	1	1	1	1	1	1	1	1	1	1	1	1	1	1	1	1	1	1	1	1	1	1	1	1	1	1	1	1	1	1	1	1	1	1	1	1	1
AC067817.2|AC021851.1	1	1	1	1	1	1	1	1	1	1	1	1	1	1	1	1	1	1	1	1	1	1	1	1	1	1	1	1	1	1	1	1	1	1	1	1	1	1	1	1	1	1	1	1	1	1	1	1	1
AC067817.2|LINC00216	1	1	1	1	1	1	1	1	1	1	1	1	1	1	1	1	1	1	1	1	1	1	1	1	1	1	1	1	1	1	1	1	1	1	1	1	1	1	1	1	1	1	1	1	1	1	1	1	1
AC067817.2|AP002336.2	1	1	1	1	1	1	1	1	1	1	1	1	1	1	1	1	1	1	1	1	1	1	1	1	1	1	1	1	1	1	1	1	1	1	1	1	1	1	1	1	1	1	1	1	1	1	1	1	1
AC067817.2|AC245041.2	0	0	0	0	0	0	0	0	0	0	0	0	0	0	0	0	0	0	0	0	0	0	0	1	0	0	0	0	0	0	0	0	0	0	0	0	0	0	0	0	0	0	0	0	1	0	0	0	0
AC067817.2|AP000866.6	1	1	1	1	1	1	1	1	1	1	1	1	1	1	0	1	1	1	1	1	1	1	1	1	1	1	1	1	1	1	1	1	1	1	1	1	1	1	1	1	1	1	1	1	1	1	1	1	1
AC067817.2|AC011815.1	1	1	1	1	1	1	1	1	1	1	1	1	1	1	0	1	1	1	1	1	1	1	1	1	1	1	1	1	1	1	0	1	1	1	1	1	1	1	1	1	1	1	1	1	1	1	1	1	1
AC067817.2|NARF-IT1	1	1	0	1	1	1	1	1	1	1	1	1	1	1	0	1	1	1	1	1	1	1	1	1	1	1	1	1	1	1	1	1	1	1	1	1	1	1	1	1	1	1	1	1	1	1	1	1	1
AC067817.2|DHDDS-AS1	1	1	1	1	1	1	1	1	1	1	1	0	1	1	1	1	1	1	1	1	1	1	1	1	1	1	1	1	1	1	1	1	1	1	1	1	1	1	1	1	1	1	1	1	1	1	1	1	1
AC067817.2|AF117829.1	0	1	1	1	1	1	1	1	1	1	1	1	1	1	0	1	1	1	1	1	1	1	1	1	1	1	1	1	1	1	0	1	1	1	1	1	1	1	1	1	1	1	1	1	1	1	1	1	1
AC067817.2|AC063965.2	1	1	1	1	1	1	1	1	1	1	1	1	1	1	0	1	1	1	1	1	1	1	1	1	1	1	1	1	1	1	1	1	1	1	1	1	1	1	1	1	1	1	1	1	1	1	1	1	1
AC067817.2|AC006017.1	1	1	1	1	1	1	1	1	1	1	1	1	1	1	1	1	1	1	1	1	1	1	1	1	1	1	1	1	1	1	1	1	1	1	1	1	1	1	1	1	1	1	1	1	1	1	1	1	1
AC067817.2|AC090579.1	1	1	1	1	1	1	1	1	1	1	1	1	1	1	1	1	1	1	1	1	1	1	1	1	1	1	1	1	1	1	1	1	1	1	1	1	1	1	1	1	1	1	1	1	1	1	1	1	1
AC067817.2|AC007991.2	0	1	1	1	1	1	0	1	0	1	0	0	1	1	1	1	1	1	0	1	1	1	0	1	1	1	1	1	1	1	1	1	0	1	1	0	0	1	1	1	1	1	0	1	1	1	1	1	0
AC067817.2|AC004908.2	1	1	0	1	1	1	1	1	1	1	1	0	1	1	1	1	1	1	1	1	1	1	1	1	1	1	1	1	1	1	1	1	1	1	1	1	1	1	1	1	1	1	1	1	1	1	1	1	1
AC067817.2|AC112722.1	0	0	0	0	0	1	0	0	0	0	0	0	0	0	0	1	1	0	0	1	0	1	0	1	0	1	1	1	0	0	0	1	0	1	0	1	0	0	1	1	1	1	0	1	1	0	1	1	0
AC067817.2|AL353804.2	1	1	1	1	1	1	1	1	1	1	1	1	1	1	1	1	1	1	1	1	1	1	1	1	1	1	1	1	1	1	1	1	1	1	1	1	1	1	1	1	1	1	1	1	1	1	1	1	1
AC067817.2|AC027277.2	0	0	0	0	1	0	0	0	0	0	1	0	0	0	0	1	1	0	1	1	1	0	0	1	0	1	1	0	0	0	0	0	0	0	0	0	0	0	1	1	1	0	0	0	1	0	1	1	1
AC067817.2|AC002128.1	1	1	1	1	1	1	1	1	0	1	1	1	1	1	0	1	1	1	1	1	1	1	1	1	1	1	1	1	1	0	0	1	1	1	1	1	1	1	1	1	1	1	1	1	1	1	1	1	1
AC067817.2|LINC01355	1	1	0	1	1	1	1	1	1	1	1	0	1	1	0	1	1	1	1	1	1	1	1	1	1	1	1	1	1	1	0	1	1	1	1	1	1	1	1	1	1	1	1	1	1	1	1	1	1
AC067817.2|AC096921.2	0	0	0	1	1	0	0	0	0	0	0	0	0	1	0	0	0	0	0	0	0	0	0	1	0	0	1	1	0	0	0	0	0	0	0	0	0	0	1	0	1	0	0	1	1	0	0	1	0
AC067817.2|AP006621.2	0	0	0	0	1	1	1	1	1	0	1	0	1	1	0	1	1	1	1	1	1	0	1	1	1	1	1	1	0	0	0	0	0	1	0	1	1	1	1	1	1	1	1	1	1	0	1	1	0
AC067817.2|LINC01535	1	1	1	1	1	1	1	1	1	1	1	1	1	1	1	1	1	1	1	1	1	1	1	1	1	1	1	1	1	1	1	1	1	1	1	1	1	1	1	1	1	1	1	1	1	1	1	1	1
AC067817.2|DLEU2	0	1	0	1	1	1	1	1	1	1	1	1	1	1	0	1	1	1	1	1	1	1	1	1	1	1	1	1	1	0	0	1	1	1	1	1	1	1	1	1	1	1	1	1	1	1	1	1	1
AC067817.2|AP001429.1	1	1	1	1	1	1	1	1	1	1	1	1	1	1	1	1	1	1	1	1	1	1	1	1	1	1	1	1	1	1	1	1	1	1	1	1	1	1	1	1	1	1	1	1	1	1	1	1	1
AC067817.2|AL513327.1	1	1	0	1	1	1	1	1	1	1	1	1	1	1	0	1	1	1	1	1	1	1	1	1	1	1	1	1	1	1	0	1	1	1	1	1	1	1	1	1	1	1	1	1	1	1	1	1	1
AC067817.2|MCM3AP-AS1	1	1	1	1	1	1	1	1	1	1	1	1	1	1	0	1	1	1	1	1	1	1	1	1	1	1	1	1	1	1	1	1	1	1	1	1	1	1	1	1	1	1	1	1	1	1	1	1	1
AC067817.2|AP002907.1	1	1	1	1	1	1	1	1	1	1	1	1	1	1	1	1	1	1	1	1	1	1	1	1	1	1	1	1	1	1	1	1	1	1	1	1	1	1	1	1	1	1	1	1	1	1	1	1	1
AC067817.2|RPS6KA2-IT1	1	1	0	1	1	1	1	1	1	1	1	1	1	1	1	1	1	1	1	1	1	1	1	1	0	1	1	1	1	0	0	1	1	1	1	1	1	1	1	1	1	1	1	1	1	1	1	1	1
AC067817.2|AC010201.2	1	1	1	1	1	1	1	1	1	1	1	1	1	1	0	1	1	1	1	1	1	1	1	1	1	1	1	1	1	1	1	1	1	1	1	1	1	1	1	1	1	1	1	1	1	1	1	1	1
AC067817.2|AC079684.1	1	1	1	1	1	1	1	1	1	1	1	1	1	1	1	1	1	1	1	1	1	1	1	1	1	1	1	1	1	0	1	1	1	1	1	1	1	1	1	1	1	1	1	1	1	1	1	1	1
AC067817.2|AC026202.2	1	1	1	1	1	1	1	0	1	0	1	1	1	1	1	1	1	1	1	1	1	1	1	1	1	1	1	1	1	0	0	1	1	1	1	1	1	1	1	1	1	1	1	1	1	1	1	1	1
AC067817.2|AC124319.1	1	1	1	0	1	1	1	1	1	0	1	0	0	1	0	1	1	1	1	1	1	1	1	1	1	1	1	1	1	1	1	1	1	1	1	1	1	1	1	1	1	1	1	1	1	1	1	1	1
AC067817.2|KDM4A-AS1	1	1	1	1	1	1	1	1	1	1	1	1	1	1	0	1	1	1	1	1	1	1	1	1	1	1	1	1	1	1	0	1	1	1	1	1	1	1	1	1	1	1	1	1	1	1	1	1	1
AC067817.2|AL049869.2	1	1	1	1	1	1	1	1	1	1	1	1	1	1	0	1	1	1	1	1	1	1	1	1	1	1	1	1	1	1	1	1	1	1	1	1	1	1	1	1	1	1	1	1	1	1	1	1	1
AC067817.2|TMPO-AS1	1	1	0	1	1	1	1	1	1	1	1	1	1	1	1	1	1	1	1	1	1	1	1	1	1	1	1	1	1	0	0	1	1	1	1	1	1	1	1	1	1	1	1	1	1	1	1	1	1
AC067817.2|AC138393.2	1	1	1	1	1	1	1	1	1	1	1	1	1	1	1	1	1	1	1	1	1	1	1	1	1	1	1	1	1	1	1	1	1	1	1	1	1	1	1	1	1	1	1	1	1	1	1	1	1
AC067817.2|SCAANT1	1	1	1	1	1	1	1	1	1	1	1	1	1	1	1	1	1	1	1	1	1	1	1	1	1	1	1	1	1	1	0	1	1	1	1	1	1	1	1	1	1	1	1	1	1	1	1	1	1
AC067817.2|ALMS1-IT1	1	1	1	1	1	1	1	1	1	1	1	1	1	1	1	1	1	1	1	1	1	1	1	1	1	1	1	1	1	1	1	1	1	1	1	1	1	1	1	1	1	1	1	1	1	1	1	1	1
AC067817.2|AC103591.3	0	1	1	1	1	1	1	1	1	1	1	1	1	1	1	1	1	1	1	1	1	1	1	1	1	1	1	1	1	0	1	1	1	1	1	1	1	1	1	1	1	1	0	1	1	1	1	1	1
AC067817.2|AC090739.1	1	1	1	1	1	1	1	1	0	1	1	1	1	1	0	1	1	1	1	1	1	1	1	1	1	1	1	1	1	1	0	1	1	1	1	1	1	1	1	1	1	1	1	1	1	1	1	1	1
AC067817.2|AC008669.1	0	0	0	0	1	0	0	0	0	0	1	0	0	1	0	1	1	0	0	1	1	0	0	1	0	0	1	1	0	0	0	0	0	1	0	0	0	1	1	0	1	0	0	1	1	0	0	0	0
AC067817.2|PABPC4-AS1	1	1	1	1	1	1	1	1	1	1	1	1	1	1	1	1	1	1	1	1	1	1	1	1	1	1	1	1	1	1	1	1	1	1	1	1	1	1	1	1	1	1	1	1	1	1	1	1	1
AC067817.2|NFYC-AS1	1	1	0	1	1	1	1	1	1	1	1	1	1	1	0	1	1	1	1	1	1	1	1	1	1	1	1	1	1	1	0	1	1	1	1	1	1	1	1	1	1	1	1	1	1	1	1	1	0
AC067817.2|SAP30L-AS1	1	1	1	1	1	1	1	1	1	1	1	1	1	1	1	1	1	1	1	1	1	1	1	1	1	1	1	1	1	1	1	1	1	1	1	1	1	1	1	1	1	1	1	1	1	1	1	1	1
AC067817.2|AC004884.2	1	1	1	1	1	1	1	1	1	1	1	1	1	1	1	1	1	1	1	1	1	1	1	1	1	1	1	1	1	1	1	1	1	1	1	1	1	1	1	1	1	1	1	1	1	1	1	1	1
AC067817.2|DLEU1	1	1	1	1	1	1	1	0	1	1	1	1	1	1	0	1	1	1	1	1	1	1	1	1	1	1	1	1	1	0	0	1	1	1	1	1	1	1	1	1	1	1	1	1	1	1	0	1	1
AC067817.2|AC104695.3	0	1	0	0	1	1	0	1	1	1	1	1	1	1	0	1	1	1	1	1	1	0	1	1	0	1	1	1	1	0	0	1	1	1	1	1	1	1	1	1	1	0	0	1	1	1	1	1	1
AC067817.2|AC139887.4	1	1	1	1	1	1	1	1	0	1	1	0	1	1	0	1	1	1	1	1	1	1	1	1	1	1	1	1	1	0	1	1	1	1	0	1	1	1	1	1	1	1	1	1	1	1	1	1	1
AC067817.2|Z82243.1	1	1	1	1	1	1	1	1	1	1	1	1	1	1	0	1	1	1	1	1	1	1	1	1	1	1	1	1	1	1	1	1	1	1	1	1	1	1	1	1	1	1	1	1	1	1	1	1	1
AC067817.2|AL359697.1	1	1	1	1	1	1	1	1	1	1	1	1	1	1	1	1	1	1	1	1	1	1	1	1	1	1	1	1	1	1	0	1	1	1	1	1	1	1	1	1	1	1	1	1	1	1	1	1	1
AC067817.2|AC005021.1	1	1	0	1	1	1	1	1	1	1	1	0	1	1	0	1	1	1	1	1	1	1	1	1	1	1	1	1	1	1	1	1	1	1	1	1	1	1	1	1	1	1	1	1	1	1	1	1	1
AC067817.2|AP001628.1	1	1	1	1	1	1	1	1	1	1	1	1	1	1	0	1	1	1	1	1	1	1	1	1	1	1	1	1	1	1	1	1	1	1	1	1	1	1	1	1	1	1	1	1	1	1	1	1	1
AC067817.2|AC007552.2	1	1	0	1	1	1	1	1	0	1	1	0	1	1	0	1	1	1	1	1	1	1	1	1	1	1	1	1	1	0	0	1	1	1	1	1	1	1	1	1	1	1	1	1	1	1	1	1	1
AC067817.2|AC099343.2	1	1	0	1	1	1	1	1	1	1	1	1	1	1	0	1	1	1	1	1	1	1	1	1	1	1	1	1	1	1	0	1	1	1	1	1	1	1	1	1	1	1	1	1	1	1	1	1	1
AC067817.2|AC245884.8	1	1	1	0	1	1	1	1	1	1	1	0	1	1	0	1	1	1	1	1	1	1	1	1	1	1	1	1	1	1	0	1	1	1	1	1	1	1	1	1	1	1	1	1	1	1	1	1	1
AC067817.2|AL136115.2	1	1	0	1	1	1	1	1	1	1	1	1	1	1	1	1	1	1	1	1	1	1	1	1	1	1	1	1	1	1	1	1	1	1	1	1	1	1	1	1	1	1	1	1	1	1	1	1	1
AC067817.2|AC025171.3	1	1	1	1	1	1	1	1	1	1	1	1	1	1	0	1	1	1	1	1	1	1	1	1	1	1	1	1	1	1	1	1	1	1	1	1	1	1	1	1	1	1	1	1	1	1	1	1	1
AC067817.2|AL590723.1	1	1	0	1	1	1	1	1	1	1	1	1	1	1	1	1	1	1	1	1	1	1	1	1	1	1	1	1	1	1	1	1	1	1	1	1	1	1	1	1	1	1	1	1	1	1	1	1	1
AC067817.2|LINC00894	1	1	1	1	1	1	1	1	1	1	1	1	1	1	0	1	1	1	1	1	1	1	1	1	1	1	1	1	1	1	1	1	1	1	1	1	1	1	1	1	1	1	1	1	1	1	1	1	1
AC067817.2|AC245014.3	1	1	1	1	1	1	1	1	1	1	1	1	1	1	1	1	1	1	1	1	1	1	1	1	1	1	1	1	1	1	1	1	1	1	1	1	1	1	1	1	1	1	1	1	1	1	1	1	1
AC067817.2|AC007014.2	1	1	0	1	1	1	1	1	1	1	1	1	1	1	1	1	1	1	1	1	1	1	1	1	1	1	1	1	1	1	1	1	1	1	1	1	1	1	1	1	1	1	1	1	1	1	1	1	1
AC067817.2|AF131215.5	0	0	0	0	1	0	0	0	0	0	0	0	0	0	0	1	1	0	0	1	0	0	0	1	0	0	1	0	0	0	0	0	0	1	0	0	0	0	0	0	1	0	0	0	1	0	0	1	0
AC067817.2|AL139288.1	1	1	1	1	1	1	1	0	1	1	1	1	1	1	0	1	1	1	1	1	1	1	1	1	1	1	1	1	1	0	0	1	1	1	1	1	1	1	1	1	1	1	1	1	1	1	1	1	1
AC067817.2|AC025171.4	1	0	1	1	1	1	1	1	1	1	1	0	1	1	0	1	1	1	1	1	1	1	1	1	1	1	1	1	1	1	0	1	1	1	1	1	1	1	1	1	1	1	1	1	1	1	1	1	1
AC067817.2|AC141002.1	1	1	1	1	1	1	1	1	1	1	1	1	1	1	0	1	1	1	1	1	1	1	1	1	1	1	1	1	1	1	1	1	1	1	1	1	1	1	1	1	1	1	1	1	1	1	1	1	1
AC067817.2|SCAT2	1	1	1	1	1	1	1	1	1	1	1	1	1	1	0	1	1	1	1	1	1	1	1	1	1	1	1	1	1	1	1	1	1	1	1	1	1	1	1	1	1	1	1	1	1	1	1	1	1
AC067817.2|AC020913.3	1	1	1	0	1	1	1	1	1	0	1	1	1	1	0	1	1	1	1	1	1	1	1	1	1	1	1	1	1	1	1	1	1	1	1	1	1	1	1	1	1	1	1	1	1	1	0	1	1
AC067817.2|ZKSCAN2-DT	1	1	1	1	1	1	1	1	1	1	1	1	1	1	0	1	1	1	1	1	1	1	1	1	1	1	1	1	1	1	0	1	1	1	1	1	1	1	1	1	1	1	1	1	1	1	1	1	1
AC067817.2|AC012645.3	1	1	0	1	1	1	1	1	1	1	1	1	1	1	1	1	1	1	1	1	1	1	1	1	1	1	1	1	1	1	0	1	1	1	1	1	1	1	1	1	1	1	1	1	1	1	1	1	1
AC067817.2|AP001160.4	1	1	0	1	1	1	1	1	1	1	1	1	1	1	0	1	1	1	1	1	1	1	1	1	1	1	1	1	1	1	1	1	1	1	1	1	1	1	1	1	1	1	1	1	1	1	1	1	1
AC067817.2|AL662844.3	1	1	1	1	1	1	1	1	1	1	1	1	1	1	1	1	1	1	1	1	1	1	1	1	1	1	1	1	1	1	0	1	1	1	1	1	1	1	1	1	1	1	1	1	1	1	1	1	1
AC067817.2|AL132780.1	1	1	1	1	1	1	1	1	1	1	1	1	1	1	1	1	1	1	1	1	1	1	1	1	1	1	1	1	1	1	0	1	1	1	1	1	1	1	1	1	1	1	1	1	1	1	1	1	1
AC067817.2|LINC01290	0	0	0	0	0	1	0	0	0	0	1	0	0	1	0	1	1	0	0	1	0	0	0	1	0	1	1	1	0	0	0	0	0	1	0	0	0	0	0	1	1	0	0	0	1	0	0	1	0
AC067817.2|AC022211.1	1	1	1	1	1	1	1	1	1	1	1	1	1	1	1	1	1	1	1	1	1	1	1	1	1	1	1	1	1	1	1	1	1	1	1	1	1	1	1	1	1	1	1	1	1	1	1	1	1
AC067817.2|LINC02362	1	1	1	1	1	1	1	1	1	1	1	1	1	1	1	1	1	1	1	1	1	1	1	1	1	1	1	1	1	1	0	1	1	1	1	1	1	1	1	1	1	1	1	1	1	1	1	1	1
AC067817.2|AC097641.2	1	1	1	1	1	1	1	1	1	1	1	0	1	1	0	1	1	1	1	1	1	1	1	1	1	1	1	1	1	1	1	1	1	1	1	1	1	1	1	1	1	1	1	1	1	1	1	1	1
AC067817.2|AC037198.1	1	1	0	1	1	1	1	1	1	1	0	1	1	1	1	1	1	1	1	1	1	1	1	1	1	1	1	1	1	1	1	1	1	1	1	1	1	1	1	1	1	1	0	1	1	1	1	1	1
AC067817.2|AC011442.1	1	1	1	1	1	1	1	1	1	1	1	1	1	1	0	1	1	1	1	1	1	1	1	1	1	1	1	1	1	1	1	1	1	1	1	1	0	1	1	1	1	1	1	1	1	1	1	1	1
AC067817.2|AC007546.1	1	1	1	1	1	1	1	1	1	1	1	1	1	1	0	1	1	1	1	1	1	1	1	1	1	1	1	1	1	1	0	1	1	1	1	1	1	1	1	1	1	1	1	1	1	1	1	1	1
AC067817.2|LINC00630	1	1	1	1	1	1	1	1	1	1	1	1	1	1	0	1	1	1	1	1	1	1	1	1	1	1	1	1	1	0	1	1	1	1	1	1	1	1	1	1	1	1	1	1	1	1	1	1	1
AC067817.2|AC108727.1	1	1	1	1	1	1	1	1	1	1	1	1	1	1	1	1	1	1	1	1	1	1	1	1	1	1	1	1	1	1	1	1	1	1	1	1	1	1	1	1	1	1	1	1	1	0	1	1	1
AC067817.2|AC137932.3	1	1	0	1	1	1	1	1	1	1	1	1	1	1	0	1	1	1	1	1	1	1	1	1	1	1	1	1	1	1	1	1	1	1	1	1	1	1	1	1	1	1	1	1	1	1	1	1	1
AC067817.2|AP000873.1	1	1	1	1	1	1	1	1	1	1	1	1	1	1	0	1	1	1	1	1	1	1	1	1	1	1	1	1	1	1	1	1	1	1	1	1	1	1	1	1	1	1	1	1	1	1	1	1	1
AC067817.2|AC139887.1	1	1	0	1	1	1	1	1	0	1	1	1	1	1	0	1	1	1	1	1	1	1	1	1	1	1	1	1	1	1	0	1	1	1	1	1	1	1	1	1	1	1	1	1	1	1	1	1	0
AC067817.2|SAMD12-AS1	0	1	1	1	1	1	1	1	1	1	1	1	1	1	0	1	1	1	1	1	1	1	1	1	1	1	1	1	1	1	1	1	1	1	1	1	1	1	1	1	1	1	1	1	1	1	1	1	1
AC067817.2|AP001432.1	1	1	1	1	1	1	1	1	0	1	1	1	1	1	1	1	1	1	1	1	1	1	1	1	1	1	1	1	1	1	1	1	1	1	1	1	1	1	1	1	1	1	1	1	1	1	1	1	1
AC067817.2|AC073534.2	1	1	1	1	1	1	1	1	1	1	1	1	1	1	0	1	1	1	1	1	1	1	1	1	1	1	1	1	1	0	0	1	1	1	1	1	1	1	1	1	1	1	1	1	1	1	1	1	1
AC067817.2|AC016590.2	1	1	1	1	1	1	1	1	1	1	1	1	1	1	0	1	1	1	1	1	1	1	1	1	1	1	1	1	1	1	1	1	1	1	1	1	1	1	1	1	1	1	1	1	1	1	1	1	1
AC067817.2|AC004253.1	0	1	0	1	1	1	1	1	1	0	1	1	1	1	0	1	1	1	1	1	1	1	1	1	1	1	1	1	1	1	0	1	1	1	1	1	1	1	1	1	1	1	1	1	1	1	1	1	0
AC067817.2|AC026355.2	0	1	0	1	1	1	1	1	1	1	1	1	1	1	0	1	1	1	1	1	1	1	1	1	1	1	1	1	1	1	1	1	1	1	1	1	1	1	1	1	1	1	1	1	1	1	1	1	1
AC067817.2|AL133243.2	1	1	1	1	1	1	1	1	1	1	1	1	1	1	0	1	1	1	1	1	1	1	1	1	1	1	1	1	1	0	0	1	1	1	1	1	1	1	1	1	1	1	1	1	1	1	1	1	1
AC067817.2|AP000786.1	1	1	1	1	1	1	1	1	1	1	1	1	1	1	0	1	1	1	1	1	1	1	1	1	1	1	1	1	1	1	1	1	1	1	1	1	1	1	1	1	1	1	1	1	1	1	1	1	1
AC067817.2|AC253576.2	1	1	1	1	1	1	1	1	1	1	1	1	1	1	1	1	1	1	1	1	1	1	1	1	1	1	1	1	1	1	1	1	1	1	1	1	1	1	1	1	1	1	1	1	1	1	1	1	1
AC067817.2|AP001469.2	1	1	1	1	1	1	1	1	1	1	1	1	1	1	1	1	1	1	1	1	1	1	1	1	1	1	1	1	1	1	1	1	1	1	1	1	1	1	1	1	1	1	1	1	1	1	1	1	1
AC067817.2|AL355075.2	1	0	0	1	1	1	1	1	1	0	1	0	1	1	1	1	1	1	1	1	1	1	1	1	1	1	1	1	1	0	0	0	1	1	0	1	0	1	1	1	1	1	1	1	1	1	1	1	1
AC067817.2|AP005899.1	1	1	0	1	1	1	1	0	1	1	1	1	1	1	1	1	1	1	1	1	1	1	1	1	1	1	1	1	1	1	1	1	1	1	1	1	1	1	1	1	1	0	1	1	1	1	1	1	1
AC067817.2|AP000692.1	1	1	1	1	1	1	1	1	1	1	1	1	1	1	0	1	1	1	1	1	1	1	1	1	1	1	1	1	1	1	0	1	1	1	1	1	1	1	1	1	1	1	1	1	1	1	1	1	1
AC067817.2|AL022067.1	1	1	1	1	1	1	1	1	1	1	1	1	1	1	1	1	1	1	1	1	1	1	1	1	1	1	1	1	1	1	1	1	1	1	1	1	1	1	1	1	1	1	1	1	1	1	1	1	1
AC067817.2|FAM30A	1	1	1	1	1	1	1	1	1	0	1	1	1	1	1	1	1	1	1	1	1	1	1	1	1	1	1	1	1	1	0	1	1	1	1	1	1	1	1	1	1	1	1	1	1	1	1	1	1
AC067817.2|AC008870.2	1	1	0	1	1	1	1	1	1	1	1	1	1	1	0	1	1	1	1	1	1	1	1	1	1	1	1	1	1	1	1	1	1	1	1	1	1	1	1	1	1	1	1	1	1	1	1	1	1
AC067817.2|AC010168.2	1	1	1	1	1	1	1	1	1	1	1	1	1	1	0	1	1	1	1	1	1	1	1	1	1	1	1	1	1	1	0	1	1	1	1	1	1	1	1	1	1	1	1	1	1	1	1	1	1
AC067817.2|AC138932.4	1	1	1	1	1	1	1	1	1	1	1	1	1	1	0	1	1	1	1	1	1	1	1	1	1	1	1	1	1	1	0	1	1	1	1	1	1	1	1	1	1	1	1	1	1	1	1	1	1
AC067817.2|AC026356.1	1	0	0	1	1	1	1	1	1	1	1	1	1	1	0	1	1	1	1	1	1	1	1	1	1	1	1	1	1	0	0	1	1	1	1	1	1	1	1	1	1	1	0	1	1	1	1	1	0
AC067817.2|AC016831.1	1	1	1	1	1	1	1	1	1	1	1	1	1	1	1	1	1	1	1	1	1	1	1	1	1	1	1	1	1	1	1	1	1	1	1	1	1	1	1	1	1	1	1	1	1	1	1	1	1
AC067817.2|AP003170.3	1	1	1	1	1	1	1	1	1	1	1	1	1	1	0	1	1	1	1	1	1	1	1	1	1	1	1	1	1	0	0	1	1	1	1	1	1	1	1	1	1	1	1	1	1	1	1	1	1
AC067817.2|MBNL1-AS1	0	0	0	1	1	0	0	0	0	0	1	0	0	1	0	1	1	0	0	1	1	0	0	1	0	0	1	1	0	0	0	0	0	1	1	0	1	0	1	0	1	0	0	1	1	0	0	1	0
AC067817.2|AP001033.2	1	1	1	1	1	1	1	1	1	1	1	1	1	1	0	1	1	1	1	1	1	1	1	1	1	1	1	1	1	1	1	1	1	1	1	1	1	1	1	1	1	1	1	1	1	1	1	1	1
AC067817.2|AC090517.2	1	1	1	1	1	1	1	1	1	1	1	1	1	1	1	1	1	1	1	1	1	1	1	1	1	1	1	1	1	1	1	1	1	1	1	1	1	1	1	1	1	1	1	1	1	1	1	1	1
EML4-AS1|AL354989.1	1	1	1	1	1	1	1	1	1	1	1	1	1	1	1	1	1	1	1	1	1	1	1	1	1	1	1	1	1	1	1	1	1	1	1	1	1	1	0	1	1	1	1	1	1	1	1	1	1
EML4-AS1|AL157838.1	1	1	1	1	1	1	1	1	1	1	1	1	1	1	1	1	1	1	1	1	1	1	1	1	1	1	1	1	1	1	1	1	1	1	1	1	1	1	1	1	1	1	1	1	1	1	1	1	1
EML4-AS1|AC021851.1	1	1	1	1	1	1	1	1	1	1	1	1	1	1	0	1	1	1	1	1	1	1	1	1	1	1	1	1	1	1	1	1	1	1	1	1	1	1	1	1	1	1	1	1	1	1	1	1	1
EML4-AS1|LINC00216	1	1	1	1	1	1	1	1	1	1	1	1	1	1	1	1	1	1	1	1	1	1	1	1	1	1	1	1	1	1	1	1	1	1	1	1	1	1	1	1	1	1	1	1	1	1	1	1	1
EML4-AS1|AP002336.2	1	1	1	1	1	1	1	1	1	1	1	1	1	1	0	1	1	1	1	1	1	1	1	1	1	1	1	1	1	1	1	1	1	1	1	1	1	1	1	1	1	1	1	1	1	1	0	1	1
EML4-AS1|AC245041.2	0	0	1	1	0	0	0	0	0	0	0	0	0	0	0	0	0	0	0	0	0	0	0	0	0	0	0	0	0	0	0	0	0	0	0	0	0	0	0	0	0	0	0	0	0	0	0	0	0
EML4-AS1|AP000866.6	1	1	1	1	1	1	1	1	1	1	1	1	1	1	0	0	1	0	1	1	1	1	1	1	1	1	1	1	1	1	1	1	1	1	0	0	1	1	1	1	1	1	1	1	1	1	1	1	1
EML4-AS1|AC011815.1	1	1	1	1	1	1	1	1	1	1	1	1	1	1	0	1	1	1	1	1	1	1	1	1	1	1	1	1	1	1	1	1	1	1	1	1	1	1	1	1	1	1	1	1	1	1	0	1	1
EML4-AS1|NARF-IT1	1	1	1	1	0	1	1	1	1	1	1	1	1	1	0	0	1	1	1	1	1	1	1	1	1	1	1	1	1	1	1	1	1	1	1	0	1	1	0	1	1	1	1	1	1	1	1	1	1
EML4-AS1|DHDDS-AS1	1	1	1	1	1	1	1	1	1	1	1	1	1	1	1	1	1	1	1	1	1	1	1	1	1	1	1	1	1	1	1	1	1	1	1	0	0	1	0	1	1	1	1	1	1	1	1	1	1
EML4-AS1|AF117829.1	1	1	1	1	1	1	1	1	1	1	0	1	1	1	0	0	1	1	1	0	1	1	1	1	1	1	1	1	1	1	1	1	1	1	1	0	1	1	0	1	1	1	1	1	0	1	0	1	1
EML4-AS1|AC063965.2	1	1	1	1	1	1	1	1	1	1	1	1	1	1	0	1	1	1	1	1	1	1	1	1	1	1	1	1	1	1	1	1	1	1	1	1	1	1	1	1	1	1	1	1	1	1	1	1	1
EML4-AS1|AC006017.1	1	1	1	1	1	1	1	1	1	1	1	1	1	1	1	1	1	1	1	1	1	1	1	1	1	1	1	1	1	1	1	1	1	1	1	1	1	1	1	1	1	1	1	1	1	1	1	1	1
EML4-AS1|AC090579.1	1	1	1	1	1	1	1	1	1	1	1	1	1	1	0	1	1	1	1	1	1	1	1	1	1	1	1	1	1	1	1	1	1	1	1	1	1	1	1	1	1	1	1	1	1	1	0	1	1
EML4-AS1|AC007991.2	1	1	1	1	0	1	1	1	0	1	0	0	1	1	0	0	1	1	0	1	1	1	0	1	0	1	1	0	1	1	1	1	0	1	1	0	0	1	0	1	0	1	1	1	0	1	0	1	0
EML4-AS1|AC004908.2	1	1	1	1	1	1	1	1	1	1	1	1	1	1	0	1	1	0	1	1	1	1	1	1	0	1	1	1	1	1	1	1	1	1	1	0	1	1	0	1	1	1	1	1	1	1	0	1	1
EML4-AS1|AC112722.1	1	1	0	1	0	1	0	1	0	1	0	1	0	0	0	0	0	0	0	0	0	1	0	0	0	1	1	0	0	0	1	0	0	0	0	0	0	0	0	1	0	1	0	1	0	0	0	1	0
EML4-AS1|AL353804.2	1	1	1	1	1	1	1	1	1	1	1	1	1	1	0	1	1	1	1	1	1	1	1	1	1	1	1	1	1	1	1	1	1	1	1	1	1	1	1	1	1	1	1	1	1	1	1	1	1
EML4-AS1|AC027277.2	1	0	1	1	1	0	0	1	0	1	1	0	0	0	0	0	1	0	1	0	1	0	0	0	0	1	0	0	0	0	1	0	0	0	0	0	0	0	0	1	0	0	1	0	0	0	0	1	1
EML4-AS1|AC002128.1	1	1	1	1	0	1	1	1	0	1	1	1	1	1	0	1	1	1	1	1	1	1	1	0	1	1	1	1	1	1	1	1	1	1	0	0	0	1	0	1	1	1	1	1	1	1	1	1	1
EML4-AS1|LINC01355	1	1	1	1	1	1	1	1	1	1	1	1	1	1	0	0	1	0	1	1	1	1	1	0	1	1	1	1	1	1	1	1	1	1	0	0	1	1	0	1	1	1	1	1	1	1	1	1	1
EML4-AS1|AC096921.2	1	0	0	1	0	0	0	1	0	1	0	0	0	0	0	0	0	0	0	0	0	0	0	0	0	1	1	0	0	0	1	0	0	0	0	0	0	0	0	1	0	0	0	0	0	0	0	0	0
EML4-AS1|AP006621.2	1	1	1	1	1	1	1	1	1	1	1	0	1	0	0	0	1	0	1	1	1	0	1	0	1	1	1	1	0	1	1	0	0	1	0	0	0	1	0	1	1	1	1	1	0	0	0	1	0
EML4-AS1|LINC01535	1	1	1	1	1	1	1	1	1	1	1	1	1	1	1	1	1	1	1	1	1	1	1	1	1	1	1	1	1	1	1	1	1	1	1	1	1	1	1	1	1	1	1	1	1	1	1	1	1
EML4-AS1|DLEU2	1	1	1	1	1	1	1	1	1	1	1	1	1	1	0	0	1	1	1	1	1	1	1	1	1	1	1	1	1	1	1	1	1	1	1	0	1	1	0	1	1	1	1	1	1	1	0	1	1
EML4-AS1|AP001429.1	1	1	1	1	1	1	1	1	1	1	1	1	1	1	1	1	1	1	1	1	1	1	1	1	1	1	1	1	1	1	1	1	1	1	1	1	1	1	1	1	1	1	1	1	1	1	1	1	1
EML4-AS1|AL513327.1	1	1	1	1	0	1	1	1	1	1	1	1	1	1	0	0	1	1	1	1	1	1	1	1	0	1	1	1	1	1	1	1	1	1	1	0	1	1	0	1	1	1	1	1	1	1	0	1	1
EML4-AS1|MCM3AP-AS1	1	1	1	1	1	1	1	1	1	1	1	1	1	1	0	0	1	1	1	1	1	1	1	1	1	1	1	1	1	1	1	1	1	1	1	1	0	1	0	1	1	1	1	1	1	1	0	1	1
EML4-AS1|AP002907.1	1	1	1	1	1	1	1	1	1	1	1	1	1	1	0	1	1	1	1	1	1	1	1	1	1	1	1	1	1	1	1	1	1	1	1	1	1	1	1	1	1	1	1	1	1	1	1	1	1
EML4-AS1|RPS6KA2-IT1	1	1	1	1	0	1	1	1	1	1	1	1	1	1	0	0	1	1	1	0	1	1	1	1	0	1	1	1	1	0	1	1	1	1	1	1	1	1	1	1	1	1	1	1	0	1	1	1	1
EML4-AS1|AC010201.2	1	1	1	1	1	1	1	1	1	1	1	1	1	1	0	1	1	1	1	1	1	1	1	1	1	1	1	1	1	1	1	1	1	1	0	0	1	1	1	1	1	1	1	1	1	1	1	1	1
EML4-AS1|AC079684.1	1	1	1	1	1	1	1	1	1	1	1	1	1	1	1	1	1	1	1	1	1	1	1	1	1	1	1	1	1	1	1	1	1	1	1	1	0	1	1	1	1	1	1	1	1	1	1	1	1
EML4-AS1|AC026202.2	1	1	1	1	1	1	1	1	1	1	1	1	1	1	0	0	1	1	1	1	1	1	1	1	1	1	1	1	1	1	1	1	1	1	1	1	1	1	1	1	1	1	1	1	1	1	0	1	1
EML4-AS1|AC124319.1	1	1	1	1	1	1	1	1	1	1	1	0	0	1	0	1	1	1	1	1	1	1	1	0	0	1	1	1	1	1	1	1	1	1	1	1	0	1	0	1	1	1	1	1	0	1	0	1	1
EML4-AS1|KDM4A-AS1	1	1	1	1	1	1	1	1	1	1	1	1	1	1	0	0	1	1	1	1	1	1	1	1	1	1	1	1	1	1	1	1	1	1	1	1	1	1	0	1	1	1	1	1	1	1	1	1	1
EML4-AS1|AL049869.2	1	1	1	1	1	1	1	1	1	1	1	1	1	1	0	1	1	1	1	1	1	1	1	1	1	1	1	1	1	1	1	1	1	1	0	0	1	1	0	1	1	1	1	1	1	1	0	1	1
EML4-AS1|TMPO-AS1	1	1	1	1	1	1	1	1	1	1	1	1	1	1	0	1	1	1	1	1	1	1	1	1	1	1	1	1	1	1	1	1	1	1	1	1	1	1	1	1	1	1	1	1	1	1	1	1	1
EML4-AS1|AC138393.2	1	1	1	1	1	1	1	1	1	1	1	1	1	1	0	1	1	1	1	1	1	1	1	1	1	1	1	1	1	1	1	1	1	1	1	1	1	1	1	1	1	1	1	1	1	1	1	1	1
EML4-AS1|SCAANT1	1	1	1	1	1	1	1	1	1	1	1	1	1	1	1	0	1	1	1	0	1	1	1	1	1	1	1	1	1	1	1	1	1	1	1	1	1	1	1	1	1	1	1	1	1	1	1	1	1
EML4-AS1|ALMS1-IT1	1	1	1	1	1	1	1	1	1	1	1	1	1	1	1	1	1	1	1	1	1	1	1	1	1	1	1	1	1	1	1	1	1	1	1	1	1	1	1	1	1	1	1	1	1	1	1	1	1
EML4-AS1|AC103591.3	1	1	1	1	0	1	1	1	1	1	1	1	1	1	0	1	1	1	1	1	1	1	1	1	1	1	1	1	1	0	1	1	1	1	1	0	1	1	1	1	0	1	1	0	1	1	1	1	1
EML4-AS1|AC090739.1	1	1	1	1	1	1	1	1	0	1	1	1	1	1	0	0	1	1	1	1	1	1	1	1	0	1	1	1	1	1	1	1	1	1	1	1	1	1	0	1	1	1	1	1	1	1	1	1	1
EML4-AS1|AC008669.1	1	0	1	1	0	0	0	0	0	1	0	0	0	0	0	0	0	0	0	0	0	0	0	0	0	1	0	0	0	0	1	0	0	0	0	0	0	0	0	0	0	0	0	0	0	0	0	0	0
EML4-AS1|PABPC4-AS1	1	1	1	1	1	1	1	1	1	1	1	1	1	1	1	0	1	1	1	1	1	1	1	1	1	1	1	1	1	1	1	1	1	1	1	1	1	1	0	1	1	1	1	1	1	1	1	1	1
EML4-AS1|NFYC-AS1	1	1	1	1	1	1	1	1	1	1	1	1	1	1	0	0	1	0	1	1	1	1	1	0	1	1	1	1	1	1	1	1	1	1	0	0	0	1	1	1	1	1	1	1	1	1	1	1	0
EML4-AS1|SAP30L-AS1	1	1	1	1	1	1	1	1	1	1	1	1	1	1	0	1	1	1	1	1	1	1	1	1	1	1	1	1	1	1	1	1	1	1	1	1	1	1	0	1	1	1	1	1	1	1	1	1	1
EML4-AS1|AC004884.2	1	1	1	1	1	1	1	1	1	1	1	1	1	1	1	1	1	1	1	1	1	1	1	1	1	1	1	1	1	1	1	1	1	1	1	1	1	1	1	1	1	1	1	1	1	1	1	1	1
EML4-AS1|DLEU1	1	1	1	1	1	1	1	1	1	1	1	1	1	1	0	0	1	1	1	1	1	1	1	1	1	1	1	1	1	1	1	1	1	1	1	1	1	1	1	1	1	1	1	1	1	1	0	1	1
EML4-AS1|AC104695.3	1	1	1	1	0	1	1	1	1	1	0	1	1	1	0	0	1	1	1	0	1	0	1	0	0	1	1	1	1	0	1	1	1	1	0	1	1	1	0	1	0	0	1	1	0	1	0	1	1
EML4-AS1|AC139887.4	1	1	1	1	1	1	1	1	0	1	1	1	1	1	0	0	1	1	1	1	1	1	1	1	1	1	1	1	1	1	1	1	1	1	0	0	0	1	0	1	1	1	1	1	1	1	0	1	1
EML4-AS1|Z82243.1	1	1	1	1	1	1	1	1	1	1	1	1	1	1	0	1	1	0	1	1	1	1	1	1	0	1	1	1	1	1	1	1	1	1	1	1	1	1	1	1	1	1	1	1	1	1	1	1	1
EML4-AS1|AL359697.1	1	1	1	1	1	1	1	1	1	1	1	1	1	1	1	0	1	1	1	0	1	1	1	1	1	1	1	1	1	1	1	1	1	1	1	1	1	1	1	1	1	1	1	1	1	1	1	1	1
EML4-AS1|AC005021.1	1	1	1	1	1	1	1	1	1	1	1	0	1	1	0	0	1	1	1	1	1	1	1	0	1	1	1	1	1	1	1	1	1	1	0	1	1	1	1	1	1	1	1	1	1	1	1	1	1
EML4-AS1|AP001628.1	1	1	1	1	1	1	1	1	1	1	1	1	1	1	0	0	1	1	1	1	1	1	1	1	1	1	1	1	1	1	1	1	1	1	1	1	1	1	1	1	1	1	1	1	1	1	1	1	1
EML4-AS1|AC007552.2	1	1	1	1	1	0	1	1	0	1	1	0	1	1	0	1	1	0	1	1	1	1	1	0	1	1	1	1	0	1	1	1	1	1	0	0	1	1	0	1	1	1	1	1	1	1	1	1	1
EML4-AS1|AC099343.2	1	1	1	1	1	1	1	1	1	1	1	1	1	1	0	1	1	1	1	1	1	1	1	1	1	1	1	1	1	1	1	1	1	1	1	1	1	1	1	1	1	1	1	1	1	1	0	1	1
EML4-AS1|AC245884.8	1	1	1	1	1	1	1	1	1	1	1	0	1	1	0	1	1	0	1	1	1	1	1	1	1	1	1	1	1	1	1	1	1	1	1	0	0	1	0	1	1	1	1	1	1	1	1	1	1
EML4-AS1|AL136115.2	1	1	1	1	1	1	1	1	1	1	1	1	1	1	1	1	1	1	1	1	1	1	1	1	1	1	1	1	1	1	1	1	1	1	1	1	1	1	1	1	0	1	1	1	1	1	1	1	1
EML4-AS1|AC025171.3	1	1	1	1	1	1	1	1	1	1	1	1	1	1	0	1	1	1	1	1	1	1	1	1	1	1	1	1	1	1	1	1	1	1	1	1	1	1	0	1	1	1	1	1	1	1	1	1	1
EML4-AS1|AL590723.1	1	1	1	1	1	1	1	1	1	1	1	1	1	1	1	1	1	1	1	0	1	1	1	1	1	1	1	1	1	1	1	1	1	1	1	1	1	1	1	1	1	1	1	1	1	1	0	1	1
EML4-AS1|LINC00894	1	1	1	1	1	1	1	1	1	1	1	1	1	1	0	0	1	1	1	1	1	1	1	1	1	1	1	1	1	1	1	1	1	1	1	1	0	1	0	1	1	1	1	1	1	1	1	1	1
EML4-AS1|AC245014.3	1	1	1	1	1	1	1	1	1	1	1	1	1	1	1	1	1	1	1	1	1	1	1	1	1	1	1	1	1	1	1	1	1	1	1	1	1	1	1	1	1	1	1	1	1	1	0	1	1
EML4-AS1|AC007014.2	1	1	1	1	1	1	1	1	1	1	1	1	1	1	1	1	1	1	1	1	1	1	1	1	1	1	1	1	1	1	1	1	1	1	1	1	1	1	1	1	1	1	1	1	1	1	1	1	1
EML4-AS1|AF131215.5	1	0	1	1	0	0	0	1	0	1	0	0	0	0	0	0	0	0	0	0	0	0	0	0	0	0	1	0	0	0	0	0	0	1	0	0	0	0	0	0	0	0	0	0	0	0	0	0	0
EML4-AS1|AL139288.1	1	1	1	1	0	1	1	1	1	1	1	1	1	1	0	1	1	0	1	1	1	1	1	1	1	1	1	1	1	1	1	1	1	1	1	0	0	1	0	1	1	1	1	1	1	1	1	1	1
EML4-AS1|AC025171.4	1	1	1	1	0	1	1	1	1	1	1	0	1	1	0	0	1	0	1	1	1	1	1	1	1	1	1	1	1	1	1	1	1	1	0	0	0	1	0	1	1	1	1	1	1	1	1	1	1
EML4-AS1|AC141002.1	1	1	1	1	1	1	1	1	1	1	1	1	1	1	0	1	1	1	1	1	1	1	1	1	1	1	1	1	1	1	1	1	1	1	1	1	1	1	1	1	1	1	1	1	1	1	1	1	1
EML4-AS1|SCAT2	1	1	1	1	1	1	1	1	1	1	1	1	1	1	0	1	1	1	1	1	1	1	1	1	1	1	1	1	1	1	1	1	1	1	1	1	1	1	1	1	1	1	1	1	1	1	1	1	1
EML4-AS1|AC020913.3	1	1	1	1	1	1	1	1	1	1	1	1	1	1	0	1	1	1	1	1	1	1	1	0	1	1	1	1	1	1	1	1	1	1	1	0	0	1	1	1	1	1	1	1	1	1	0	1	1
EML4-AS1|ZKSCAN2-DT	1	1	1	1	1	1	1	1	1	1	1	1	1	1	0	1	1	1	1	1	1	1	1	0	1	1	1	1	1	1	1	1	1	1	1	1	1	1	1	1	1	1	1	1	1	1	1	1	1
EML4-AS1|AC012645.3	1	1	1	1	1	1	1	1	1	1	1	1	1	1	0	1	1	1	1	1	1	1	1	0	1	1	1	1	1	1	1	1	1	1	1	1	0	1	1	1	1	1	1	1	1	1	1	1	1
EML4-AS1|AP001160.4	1	1	1	1	0	1	1	1	1	1	1	1	1	1	0	0	1	0	1	1	1	1	1	1	1	1	1	1	1	1	1	1	1	1	1	1	0	1	1	1	1	1	1	1	0	1	1	1	1
EML4-AS1|AL662844.3	1	1	1	1	0	1	1	1	1	1	1	1	1	1	1	1	1	0	1	1	1	1	1	1	1	1	1	1	1	1	1	1	1	1	1	1	1	1	0	1	1	1	1	1	1	1	1	1	1
EML4-AS1|AL132780.1	1	1	1	1	1	1	1	1	1	1	1	1	1	1	1	1	1	1	1	1	1	1	1	1	1	1	1	1	1	1	1	1	1	1	1	1	1	1	0	1	1	1	1	1	1	1	0	1	1
EML4-AS1|LINC01290	1	0	1	1	0	0	0	1	0	1	0	0	0	0	0	0	1	0	0	0	0	0	0	0	0	1	1	0	0	0	1	0	0	1	0	0	0	0	0	1	0	0	0	0	0	0	0	1	0
EML4-AS1|AC022211.1	1	1	1	1	1	1	1	1	1	1	1	1	1	1	1	1	1	1	1	1	1	1	1	1	1	1	1	1	1	1	1	1	1	1	1	1	1	1	1	1	1	1	1	1	1	1	1	1	1
EML4-AS1|LINC02362	1	1	1	1	1	1	1	1	1	1	1	1	1	1	1	1	1	1	1	1	1	1	1	1	1	1	1	1	1	1	1	1	1	1	1	1	1	1	1	1	1	1	1	1	1	1	0	1	1
EML4-AS1|AC097641.2	1	1	1	1	1	1	1	1	1	1	1	1	1	1	0	1	1	1	1	1	1	1	1	1	1	1	1	1	1	1	1	1	1	1	1	1	1	1	0	1	1	1	1	1	1	1	1	1	1
EML4-AS1|AC037198.1	1	1	1	1	1	1	1	1	1	1	0	1	1	1	1	0	1	1	1	1	1	1	1	1	1	1	1	1	1	1	1	1	1	1	1	1	1	0	0	1	0	0	1	1	1	1	1	1	1
EML4-AS1|AC011442.1	1	1	1	1	1	1	1	1	1	1	1	1	1	1	0	1	1	1	1	1	1	1	1	1	1	1	1	1	1	1	1	1	1	1	1	1	0	1	0	1	1	1	1	1	1	1	1	1	1
EML4-AS1|TAPT1-AS1	1	1	1	1	1	1	1	1	1	1	1	1	1	1	0	0	1	0	1	1	1	1	1	1	0	1	1	0	1	0	1	1	1	1	1	0	0	1	0	1	1	1	1	1	1	1	0	1	0
EML4-AS1|AC007546.1	1	1	1	1	1	1	1	1	1	1	1	1	1	1	0	0	1	1	1	1	1	1	1	1	1	1	1	1	1	1	1	1	1	1	1	1	1	1	1	1	1	1	1	1	1	1	1	1	1
EML4-AS1|LINC00630	1	1	1	1	1	1	1	1	1	1	1	1	1	1	0	0	1	1	1	1	1	1	1	1	1	1	1	1	1	1	1	1	1	1	1	1	1	1	1	1	1	1	1	1	1	1	0	1	1
EML4-AS1|AC108727.1	1	1	1	1	1	1	1	1	1	1	1	1	1	1	0	1	1	0	1	1	1	1	1	1	1	1	1	1	1	1	1	1	1	1	1	0	1	1	1	1	1	1	1	1	1	1	0	1	1
EML4-AS1|AC137932.3	1	1	1	1	1	1	1	1	1	1	1	1	1	1	0	1	1	1	1	1	1	1	1	1	1	1	1	1	1	1	1	1	1	1	1	1	1	1	1	1	1	1	1	1	1	1	1	1	1
EML4-AS1|AP000873.1	1	1	1	1	1	1	1	1	1	1	1	1	1	1	0	0	1	1	1	1	1	1	1	1	1	1	1	1	1	1	1	1	1	1	1	1	1	1	0	1	1	1	1	1	1	1	0	1	1
EML4-AS1|AC139887.1	1	1	1	1	1	1	1	1	0	1	1	1	1	0	0	0	1	1	1	1	1	1	1	1	0	1	1	1	1	1	1	1	1	1	1	0	0	1	0	1	1	1	1	0	1	1	1	1	0
EML4-AS1|SAMD12-AS1	1	1	1	1	1	1	1	1	1	1	1	1	1	1	0	1	1	1	1	1	1	1	1	1	1	1	1	1	1	1	1	1	1	1	1	1	1	1	1	1	1	1	1	1	1	1	0	1	1
EML4-AS1|AP001432.1	1	1	1	1	1	1	1	1	0	1	1	1	1	1	0	1	1	1	1	1	1	1	1	1	1	1	1	1	1	1	1	1	1	1	1	1	1	1	0	1	0	1	1	1	1	1	0	1	1
EML4-AS1|AC073534.2	1	1	1	1	1	1	1	1	1	1	1	1	1	1	0	0	1	1	1	1	1	1	1	1	1	1	1	1	1	1	1	1	1	1	1	1	1	1	1	1	1	1	1	1	1	1	0	1	1
EML4-AS1|AC016590.2	1	1	1	1	1	1	1	1	1	1	1	1	1	1	0	1	1	1	1	1	1	1	1	1	1	1	1	1	1	1	1	1	1	1	1	1	0	1	0	1	1	1	1	1	1	1	1	1	1
EML4-AS1|AC004253.1	1	1	1	1	0	1	1	1	1	1	1	1	1	1	0	1	1	0	1	1	1	1	1	0	1	1	1	1	1	1	1	1	1	1	0	0	0	1	0	1	1	1	1	1	1	1	1	1	0
EML4-AS1|AC026355.2	1	1	1	1	1	1	1	1	1	1	1	1	1	1	0	0	1	1	1	0	1	1	1	1	1	1	1	1	1	1	1	1	1	1	1	1	1	1	1	1	1	1	1	1	1	1	0	1	1
EML4-AS1|AL133243.2	1	1	1	1	1	1	1	1	1	1	1	1	1	1	0	0	1	1	1	1	1	1	1	1	1	1	1	1	1	0	1	1	1	1	1	0	0	1	0	1	1	1	1	0	1	1	1	1	1
EML4-AS1|AP000786.1	1	1	1	1	1	1	1	1	1	1	1	1	1	1	0	1	1	1	1	1	1	1	1	1	1	1	1	1	1	1	1	1	1	1	1	0	0	1	1	1	1	1	1	1	1	1	1	1	1
EML4-AS1|AC253576.2	1	1	1	1	1	1	1	1	1	1	1	1	1	1	1	1	1	1	1	1	1	1	1	0	1	1	1	1	1	1	1	1	1	1	1	1	0	1	0	1	1	1	1	1	1	1	1	1	1
EML4-AS1|AP001469.2	1	1	1	1	0	1	1	1	1	1	1	1	1	1	1	0	1	1	1	1	1	1	1	1	1	1	1	1	1	1	1	1	1	1	1	1	1	1	1	1	1	1	1	1	1	1	1	1	1
EML4-AS1|AL355075.2	1	1	1	1	0	1	1	1	1	1	1	0	1	1	0	0	1	1	1	1	1	1	1	0	1	1	1	1	1	1	1	0	1	1	0	0	0	1	0	1	0	1	1	1	1	1	1	1	1
EML4-AS1|AP005899.1	1	1	1	1	1	1	1	1	1	1	1	1	1	1	1	0	1	1	1	0	1	1	1	1	1	1	1	1	1	1	1	1	1	1	0	0	0	1	0	1	1	0	1	1	1	1	0	1	1
EML4-AS1|AP000692.1	1	1	1	1	1	1	1	1	1	1	1	1	1	1	0	0	1	1	1	1	1	1	1	1	1	1	1	1	1	1	1	1	1	1	1	1	1	1	1	1	0	1	1	1	1	1	1	1	1
EML4-AS1|AL022067.1	1	1	1	1	1	1	1	1	1	1	1	1	1	1	1	1	1	1	1	0	1	1	1	1	1	1	1	1	1	1	1	1	1	1	1	1	1	1	1	1	1	1	1	1	1	1	1	1	1
EML4-AS1|FAM30A	1	1	1	1	1	1	1	1	1	1	1	1	1	1	0	1	1	1	1	1	1	1	1	0	1	1	1	1	1	1	0	1	1	1	1	1	1	1	1	1	1	1	1	1	1	1	1	1	1
EML4-AS1|AC008870.2	1	1	1	1	1	1	1	1	1	1	1	1	1	1	0	0	1	0	1	1	1	1	1	1	1	1	1	1	1	1	1	1	1	1	0	0	0	1	1	1	1	1	1	1	1	1	1	1	1
EML4-AS1|AC010168.2	1	1	1	1	1	1	1	1	1	1	1	1	1	1	0	1	1	1	1	1	1	1	1	1	1	1	1	1	1	1	1	1	1	1	1	1	1	1	0	1	1	1	1	1	1	1	1	1	1
EML4-AS1|AC138932.4	1	1	1	1	1	1	1	1	1	1	1	1	1	1	0	1	1	1	1	1	1	1	1	1	1	1	1	1	1	1	1	1	1	1	1	1	1	1	1	1	1	1	1	1	1	1	1	1	1
EML4-AS1|AC026356.1	1	1	1	1	0	0	1	1	1	1	1	1	1	1	0	0	1	1	1	0	1	1	1	1	0	1	1	1	1	1	1	1	1	1	1	0	1	1	0	1	1	1	1	0	1	1	0	1	1
EML4-AS1|AC016831.1	1	1	1	1	1	1	1	1	1	1	1	1	1	1	1	1	1	1	1	1	1	1	1	1	1	1	1	1	1	1	1	1	1	1	1	1	1	1	1	1	1	1	1	1	1	1	1	1	1
EML4-AS1|AP003170.3	1	1	1	1	1	1	1	1	1	1	1	1	1	1	0	0	1	0	1	1	1	1	1	0	1	1	1	1	1	1	1	1	1	1	1	0	0	1	0	1	1	1	1	1	1	1	1	1	1
EML4-AS1|MBNL1-AS1	1	0	0	1	0	0	0	1	0	1	0	0	0	0	0	0	0	0	0	0	0	0	0	0	0	1	1	1	0	0	1	0	0	0	0	0	0	0	0	0	0	0	0	0	0	0	0	0	0
EML4-AS1|CR936218.1	1	1	1	1	0	1	1	1	0	1	0	0	1	1	0	0	1	0	1	0	1	1	1	0	0	1	1	1	1	0	1	1	1	1	0	0	1	1	0	1	1	1	1	1	0	1	0	1	0
EML4-AS1|AP001033.2	1	1	1	1	1	0	1	1	1	1	1	1	1	1	0	0	1	0	1	0	1	1	1	1	1	1	1	1	1	1	1	1	1	1	0	0	1	1	1	1	0	1	1	0	0	1	0	1	1
EML4-AS1|AC090517.2	1	1	1	1	0	1	1	1	1	1	1	1	1	1	0	0	1	1	1	1	1	1	1	1	1	1	1	1	1	1	1	1	1	1	1	1	1	1	0	1	1	1	1	1	1	1	0	1	1
AL354989.1|AL157838.1	0	0	1	1	1	1	0	1	1	1	1	1	0	1	1	1	0	1	0	0	1	1	1	0	1	0	0	1	1	1	1	1	1	1	1	1	1	0	1	0	0	1	1	0	1	0	1	1	1
AL354989.1|AC021851.1	1	0	1	1	1	1	0	0	0	0	1	1	0	1	0	0	0	1	0	0	1	1	0	0	1	0	0	1	1	1	1	0	1	1	1	0	1	1	1	0	1	1	1	0	1	0	0	0	0
AL354989.1|LINC00216	1	0	1	1	1	1	0	1	0	1	1	1	0	0	1	1	0	1	1	0	1	0	0	0	0	0	1	1	1	1	1	1	1	0	1	1	1	1	1	0	0	1	1	0	1	0	1	0	1
AL354989.1|AP002336.2	0	0	1	1	1	0	0	1	1	0	1	1	0	1	0	1	0	1	0	0	0	1	1	0	1	0	0	1	0	0	0	0	1	0	1	1	1	1	1	0	0	0	1	0	1	0	0	0	0
AL354989.1|AC245041.2	0	0	0	0	0	0	0	0	0	0	0	0	0	0	0	0	0	0	0	0	0	0	0	0	0	0	0	0	0	0	0	0	0	0	0	0	0	0	0	0	0	0	0	0	0	0	0	0	0
AL354989.1|AP000866.6	0	0	1	0	1	0	0	1	0	0	1	1	0	0	0	0	0	0	0	0	1	0	1	0	0	0	1	0	0	1	1	0	1	0	0	0	0	1	1	0	0	0	0	0	1	0	1	1	1
AL354989.1|AC011815.1	0	0	1	1	1	0	0	0	0	0	1	1	0	1	0	1	0	1	0	0	1	0	1	0	1	0	0	1	0	0	0	0	0	0	1	1	0	1	1	0	1	0	0	0	1	0	0	0	0
AL354989.1|NARF-IT1	0	0	0	1	0	1	0	0	0	0	0	0	0	0	0	0	0	0	0	0	0	0	0	0	0	0	1	1	1	1	0	0	1	0	0	0	0	1	0	0	0	0	0	0	0	0	0	0	0
AL354989.1|DHDDS-AS1	0	0	1	1	1	1	1	1	0	0	1	0	0	0	0	1	0	1	0	0	1	0	0	0	0	0	0	0	0	0	1	0	1	1	0	0	0	1	0	0	0	1	0	0	1	0	1	0	0
AL354989.1|AF117829.1	0	0	1	1	0	0	0	0	0	0	0	0	0	0	0	0	0	0	0	0	0	0	0	0	0	0	0	0	0	0	0	0	0	0	0	0	0	0	1	0	0	0	0	0	0	0	0	0	0
AL354989.1|AC063965.2	0	0	1	1	0	1	0	1	0	1	1	1	0	1	0	1	0	1	0	0	1	1	1	0	1	0	1	1	0	1	1	0	1	1	1	1	0	1	1	0	1	0	1	0	1	0	0	0	1
AL354989.1|AC006017.1	0	0	1	1	1	0	1	1	0	1	1	1	0	1	1	1	1	1	0	0	1	1	1	0	1	0	1	1	1	1	1	1	1	1	1	1	0	1	1	0	0	1	1	0	1	0	1	1	1
AL354989.1|AC090579.1	0	0	1	1	1	0	0	0	1	1	1	1	0	1	0	0	0	1	0	0	1	1	0	1	1	0	0	0	0	0	1	0	0	0	1	1	1	0	1	0	0	0	0	0	1	0	0	0	0
AL354989.1|AC007991.2	0	0	1	1	0	0	0	1	0	0	0	0	0	0	0	0	1	1	0	0	0	0	0	0	0	0	0	0	0	0	1	1	0	1	1	0	0	0	1	0	0	0	0	0	0	1	0	1	0
AL354989.1|AC004908.2	0	0	1	0	0	0	0	0	0	1	1	0	0	0	0	1	0	0	0	0	1	0	0	0	0	0	0	0	0	1	1	0	1	0	0	0	0	0	1	0	0	0	0	0	0	0	0	0	0
AL354989.1|AC112722.1	0	0	0	0	0	0	0	0	0	0	0	0	0	0	0	0	0	0	0	0	0	0	0	0	0	0	0	0	0	0	0	0	0	0	0	0	0	0	0	0	0	0	0	0	0	0	0	0	0
AL354989.1|AL353804.2	0	0	1	1	1	1	1	1	0	1	1	1	0	1	0	1	0	1	1	0	1	1	0	0	1	0	1	0	1	0	1	0	1	1	0	1	1	1	1	0	1	1	1	0	1	1	1	1	1
AL354989.1|AC027277.2	0	0	0	0	0	0	0	0	0	0	0	0	0	0	0	0	0	0	0	0	0	0	0	0	0	0	0	0	0	0	0	0	0	0	0	0	0	0	0	0	0	0	0	0	0	0	0	0	0
AL354989.1|AC002128.1	1	0	1	0	0	1	0	0	0	0	1	0	0	0	0	1	0	0	0	0	1	0	0	0	1	0	0	0	0	0	0	0	0	1	0	0	0	0	0	0	0	0	1	0	1	1	1	0	0
AL354989.1|AC096921.2	0	0	0	0	0	0	0	0	0	0	0	0	0	0	0	0	0	0	0	0	0	0	0	0	0	0	0	0	0	0	0	0	0	0	0	0	0	0	0	0	0	0	0	0	0	0	0	0	0
AL354989.1|LINC01535	0	0	1	1	1	1	0	1	1	1	1	1	0	0	1	1	0	1	0	0	1	1	1	1	1	0	1	1	1	0	1	1	1	1	1	1	0	1	1	0	1	1	1	0	1	1	1	0	1
AL354989.1|MCM3AP-AS1	0	0	1	1	0	0	0	0	0	0	1	0	0	0	0	0	0	0	0	0	1	0	0	0	0	0	0	0	0	0	0	0	0	0	0	0	0	0	1	0	0	0	0	0	1	0	0	0	0
AL354989.1|AP002907.1	0	0	1	1	1	0	0	1	0	1	0	1	0	0	0	1	0	0	0	0	1	1	0	0	0	0	0	0	1	0	1	0	1	1	0	0	1	1	1	0	0	0	1	0	0	0	0	1	0
AL354989.1|RPS6KA2-IT1	0	0	0	1	0	0	0	1	0	1	1	1	1	1	0	0	0	1	0	0	0	0	0	0	0	0	1	0	1	0	0	0	1	0	1	0	1	0	1	0	0	0	0	0	0	0	0	0	0
AL354989.1|AC010201.2	0	0	1	1	1	1	0	1	1	0	1	0	0	0	0	1	0	0	0	0	1	1	0	0	0	0	0	1	0	1	1	0	1	1	0	0	0	1	1	0	0	1	1	0	1	0	1	1	0
AL354989.1|AC079684.1	0	0	1	1	1	1	0	0	0	0	0	1	1	0	1	1	1	0	0	0	0	1	1	1	0	0	1	0	1	0	1	1	1	1	1	0	0	0	1	0	0	0	1	0	1	1	1	0	0
AL354989.1|AC026202.2	0	0	1	1	1	0	0	0	0	0	1	1	0	0	0	0	0	0	0	0	1	0	1	0	0	0	0	0	0	0	0	0	0	0	1	0	0	0	1	0	1	0	0	0	0	0	0	0	0
AL354989.1|AC124319.1	1	0	1	0	1	1	1	1	1	0	1	0	0	0	0	0	1	1	0	0	1	0	0	0	0	0	1	1	0	1	1	0	1	1	0	1	0	1	0	0	0	0	1	0	0	0	0	0	0
AL354989.1|KDM4A-AS1	0	0	1	1	1	1	0	1	1	0	1	1	0	0	0	0	0	1	0	0	1	0	1	0	1	0	1	1	0	0	0	0	1	1	1	1	0	1	1	0	1	1	1	0	1	0	0	1	0
AL354989.1|AL049869.2	0	0	1	0	0	0	0	1	0	1	0	0	0	0	0	1	0	0	0	0	1	0	0	0	0	0	1	0	0	1	1	0	1	0	0	0	0	1	1	0	0	0	1	0	1	0	0	0	0
AL354989.1|TMPO-AS1	0	0	0	1	1	0	0	0	1	0	1	1	0	1	0	1	0	1	0	0	1	1	0	0	1	0	0	0	0	0	0	0	0	0	1	1	1	0	1	0	0	1	0	0	1	0	0	0	0
AL354989.1|AC138393.2	1	0	1	1	1	0	0	1	0	1	1	1	0	1	0	0	1	1	1	0	1	0	1	0	1	0	0	1	0	1	1	1	1	1	1	0	1	1	1	0	1	1	1	0	1	0	1	0	1
AL354989.1|SCAANT1	1	0	1	1	1	1	0	1	0	1	1	1	0	0	0	0	0	1	1	0	1	1	1	0	0	0	0	1	1	0	0	0	1	0	1	1	0	1	1	0	1	1	1	0	1	1	0	1	0
AL354989.1|MAGI2-AS3	0	0	0	0	0	0	0	0	0	0	0	0	0	0	0	0	0	0	0	0	0	0	0	0	0	0	0	0	0	0	0	0	0	0	0	0	0	0	0	0	0	0	0	0	0	0	0	0	0
AL354989.1|ALMS1-IT1	0	0	1	1	0	0	0	0	1	1	1	1	0	1	0	1	0	1	0	0	1	0	1	0	0	0	0	0	1	1	1	0	1	1	1	0	1	1	1	0	0	0	1	0	0	0	0	0	0
AL354989.1|AC103591.3	0	0	1	1	0	1	0	0	1	0	0	1	0	1	0	1	1	0	0	0	0	0	0	1	0	0	0	1	1	0	1	0	1	1	1	0	1	1	1	0	0	0	0	0	1	1	0	0	1
AL354989.1|AC090739.1	0	0	1	1	0	0	0	1	0	0	0	0	0	0	0	0	0	1	0	0	1	0	0	0	0	0	0	1	0	0	0	0	1	0	0	0	0	0	0	0	0	0	0	0	0	0	0	1	0
AL354989.1|AC008669.1	0	0	0	0	0	0	0	0	0	0	0	0	0	0	0	0	0	0	0	0	0	0	0	0	0	0	0	0	0	0	0	0	0	0	0	0	0	0	0	0	0	0	0	0	0	0	0	0	0
AL354989.1|PABPC4-AS1	1	0	1	1	1	1	0	1	1	1	1	1	0	0	1	0	1	1	0	0	1	1	0	0	0	0	0	1	0	1	1	0	1	1	0	1	1	1	1	0	0	1	1	0	0	0	1	1	1
AL354989.1|NFYC-AS1	0	0	0	0	0	0	0	0	0	0	1	0	0	0	0	0	0	0	0	0	1	0	0	0	0	0	0	0	0	0	0	0	1	0	0	0	0	0	1	0	0	1	1	0	1	0	1	0	0
AL354989.1|SAP30L-AS1	0	0	1	1	1	0	0	1	0	0	1	1	0	0	0	1	0	1	0	0	1	1	0	0	0	0	0	0	0	0	1	0	1	0	1	1	0	1	1	0	1	1	0	0	1	0	1	0	0
AL354989.1|AC004884.2	0	0	1	1	1	0	1	1	1	1	1	1	0	1	1	1	0	1	1	0	1	1	1	1	1	0	1	0	1	1	1	1	1	0	1	1	1	1	1	0	1	0	1	0	1	0	1	0	1
AL354989.1|DLEU1	0	0	1	1	1	0	0	0	0	0	1	1	0	1	0	0	0	0	0	0	1	0	1	1	0	0	0	0	0	0	0	0	0	0	1	0	0	0	1	0	0	1	0	0	1	0	0	0	0
AL354989.1|AC104695.3	0	0	1	0	0	0	0	1	0	0	0	1	0	0	0	0	0	1	0	0	0	0	0	0	0	0	0	0	1	0	0	0	1	0	0	0	0	0	0	0	0	0	0	0	0	0	0	1	0
AL354989.1|AC139887.4	0	0	1	1	1	0	0	0	0	0	0	0	0	0	0	0	0	0	0	0	0	0	0	0	0	0	0	0	0	0	0	0	0	0	0	0	0	0	0	0	0	0	1	0	0	0	0	0	0
AL354989.1|Z82243.1	0	0	1	1	1	0	0	1	0	1	0	1	0	0	0	1	0	0	1	0	0	1	0	0	0	0	0	1	0	1	1	1	1	0	1	1	0	1	1	0	1	0	1	0	0	1	1	0	0
AL354989.1|AL359697.1	0	0	1	1	0	0	0	0	1	0	1	1	0	1	1	0	0	0	1	0	1	0	0	0	1	0	0	0	1	1	0	0	1	1	1	0	0	0	1	0	0	0	1	0	1	0	1	0	0
AL354989.1|AC005021.1	1	0	0	1	1	0	1	1	1	0	1	0	0	0	0	0	0	1	0	0	1	1	0	0	1	0	0	0	0	0	1	1	0	0	0	0	0	1	1	0	0	0	0	0	1	0	1	0	0
AL354989.1|AP001628.1	1	0	1	1	0	1	0	1	1	0	1	1	0	0	0	0	0	1	1	0	1	1	1	0	1	0	0	1	1	1	1	1	0	1	0	0	1	1	1	0	0	0	1	0	1	1	1	1	1
AL354989.1|AC007552.2	0	0	0	0	1	0	0	0	0	0	1	0	0	0	0	0	0	0	0	0	1	0	0	0	0	0	1	0	0	0	0	0	0	0	0	0	0	1	0	0	1	1	1	0	0	0	1	0	0
AL354989.1|AC099343.2	0	0	1	1	1	1	0	1	1	1	1	0	0	0	0	1	0	0	0	0	0	1	0	0	0	0	0	1	1	0	0	0	1	1	1	1	1	0	1	0	1	0	1	0	1	0	0	0	0
AL354989.1|AC245884.8	0	0	1	0	0	1	0	1	1	0	1	0	0	0	0	0	0	0	0	0	1	0	0	0	0	0	1	0	1	0	0	1	0	1	0	0	0	1	0	0	0	1	1	0	1	0	0	1	0
AL354989.1|AL136115.2	1	0	0	1	1	1	0	1	1	1	1	1	0	1	1	1	1	1	0	0	1	1	1	0	0	0	1	1	1	1	1	0	1	0	1	1	0	1	1	0	0	0	1	0	0	0	0	0	1
AL354989.1|AC025171.3	0	0	1	1	1	1	0	0	1	1	1	0	0	1	0	1	0	0	0	0	1	0	0	1	0	0	0	1	1	0	1	1	0	0	1	1	1	1	0	0	1	1	1	0	1	1	1	0	0
AL354989.1|AL590723.1	0	0	1	1	0	0	0	1	0	1	0	0	0	1	1	1	0	1	0	0	1	0	0	0	0	0	0	0	0	0	1	1	1	0	1	1	0	0	1	0	0	0	1	0	1	0	0	0	1
AL354989.1|LINC00894	0	0	1	1	0	1	0	1	0	0	1	1	0	0	0	0	0	1	1	0	1	1	0	0	0	0	0	1	0	1	1	0	1	1	1	1	0	1	0	0	0	0	1	0	1	0	1	1	1
AL354989.1|AC245014.3	1	0	1	0	1	1	0	1	1	1	1	1	0	1	1	1	1	1	0	0	1	1	1	0	1	0	1	0	0	0	1	1	1	1	1	1	1	1	1	0	0	1	1	0	0	0	0	1	1
AL354989.1|AC007014.2	0	0	1	1	1	1	1	1	1	1	1	1	0	1	1	1	1	1	1	0	0	1	1	1	1	0	0	0	1	1	1	1	1	0	1	1	1	1	1	0	1	0	1	0	1	0	1	0	1
AL354989.1|AF131215.5	0	0	0	0	0	0	0	0	0	0	0	0	0	0	0	0	0	0	0	0	0	0	0	0	0	0	0	0	0	0	0	0	0	0	0	0	0	0	0	0	0	0	0	0	0	0	0	0	0
AL354989.1|AL139288.1	1	0	1	0	0	0	0	0	0	0	1	0	0	0	0	0	0	0	0	0	1	0	0	0	1	0	0	0	0	0	0	0	0	1	1	0	0	0	0	0	0	1	1	0	0	0	1	0	0
AL354989.1|AC025171.4	0	0	1	0	0	0	0	0	0	0	0	0	0	0	0	0	0	0	0	0	0	0	0	0	1	0	0	0	0	0	0	0	0	1	0	0	0	0	0	0	0	0	0	0	0	0	1	0	0
AL354989.1|AC141002.1	0	0	1	0	0	0	0	1	0	0	0	1	0	1	0	1	0	1	0	0	0	0	1	0	1	0	1	1	1	0	1	0	1	0	1	1	0	1	1	0	1	0	1	0	1	0	1	1	1
AL354989.1|SCAT2	0	0	1	0	1	0	0	0	0	0	1	1	0	1	0	1	1	0	1	0	1	0	0	0	1	0	1	1	1	1	1	1	1	1	0	1	0	1	1	0	0	1	1	0	1	1	1	1	1
AL354989.1|AC020913.3	1	0	1	0	1	1	1	1	1	0	1	0	0	1	0	1	0	1	0	0	1	0	0	0	1	0	1	0	0	1	1	0	1	1	0	0	0	1	1	0	1	0	0	0	1	0	0	1	0
AL354989.1|ZKSCAN2-DT	0	0	1	0	0	0	0	1	0	0	1	0	0	0	0	1	0	0	0	0	1	0	0	0	0	0	1	0	0	1	0	0	1	1	0	0	0	1	1	0	0	1	1	0	1	0	1	0	0
AL354989.1|AC012645.3	0	0	1	1	1	1	1	1	1	0	1	0	1	1	0	1	0	1	0	0	1	1	0	0	1	0	0	1	0	1	0	1	0	1	1	1	0	0	1	0	0	0	0	0	1	0	0	0	0
AL354989.1|AP001160.4	0	0	1	1	0	0	0	0	0	0	0	1	0	0	0	0	0	0	1	0	0	0	0	0	1	0	1	0	0	0	1	1	1	1	0	1	0	0	1	0	0	1	1	0	0	0	1	0	1
AL354989.1|AL662844.3	1	0	1	1	0	1	0	1	0	0	0	0	0	0	1	1	0	0	0	0	1	0	0	0	0	0	0	0	1	0	0	1	1	1	0	0	1	0	1	0	0	1	0	0	1	0	1	0	0
AL354989.1|AL132780.1	0	0	1	1	1	0	0	0	0	1	1	1	0	0	1	1	0	1	1	0	1	0	0	0	0	0	0	0	0	0	0	0	0	1	1	1	0	0	0	0	1	1	0	0	1	0	0	1	0
AL354989.1|LINC01290	0	0	0	0	0	0	0	0	0	0	0	0	0	0	0	0	0	0	0	0	0	0	0	0	0	0	0	0	0	0	0	0	0	0	0	0	0	0	0	0	0	0	0	0	0	0	0	0	0
AL354989.1|AC022211.1	0	0	1	1	1	0	0	1	0	1	1	1	0	0	1	0	0	1	0	0	1	1	1	0	0	0	0	1	0	1	1	0	1	1	0	1	0	1	1	0	0	1	1	0	1	1	1	1	0
AL354989.1|LINC02362	1	0	1	1	1	1	1	1	1	0	1	1	0	1	1	1	1	1	0	0	1	1	0	0	1	0	0	1	1	1	0	1	1	1	1	1	0	1	1	0	1	0	1	0	1	1	0	0	1
AL354989.1|AC097641.2	1	0	1	0	0	0	0	1	0	0	1	0	0	1	0	1	1	1	0	0	1	0	0	0	1	0	0	0	1	1	1	0	1	1	1	1	0	1	0	0	0	0	1	0	1	0	1	1	0
AL354989.1|AC037198.1	0	0	0	1	0	1	1	1	0	1	0	1	0	0	0	0	0	1	0	0	0	0	0	0	0	0	1	1	0	0	1	0	0	1	1	1	0	0	1	0	0	0	0	0	0	0	1	0	0
AL354989.1|AC011442.1	0	0	1	1	1	1	1	0	1	1	1	1	0	1	0	0	0	1	0	0	1	0	1	0	0	0	0	1	0	0	1	1	1	1	1	1	0	1	0	0	0	0	0	0	1	1	1	0	0
AL354989.1|AC007546.1	0	0	1	0	1	1	0	0	0	0	0	1	0	1	0	0	1	1	0	0	1	0	1	0	1	0	0	0	0	1	0	0	1	1	0	0	0	1	1	0	0	0	1	0	0	0	1	0	0
AL354989.1|LINC00630	0	0	1	1	0	0	0	0	0	0	0	1	0	1	0	0	0	0	0	0	1	0	0	0	0	0	0	0	0	0	1	0	0	0	1	0	0	0	1	0	0	0	0	0	1	0	0	0	0
AL354989.1|AC108727.1	0	0	1	1	1	0	1	1	1	1	1	0	0	1	0	1	1	0	0	0	1	0	0	0	0	0	0	0	1	0	1	0	1	1	0	0	1	1	1	0	0	1	1	0	1	0	0	1	0
AL354989.1|AC137932.3	0	0	1	1	0	0	0	1	0	0	1	1	0	0	0	0	0	1	0	0	1	0	1	0	0	0	0	1	0	0	1	0	1	1	1	1	0	0	1	0	0	0	0	0	1	0	1	0	0
AL354989.1|AP000873.1	0	0	1	1	0	0	0	0	0	0	1	0	0	0	0	0	0	1	0	0	1	0	0	0	0	0	0	0	0	0	0	0	1	1	1	0	0	1	1	0	0	0	1	0	0	0	0	0	0
AL354989.1|SAMD12-AS1	0	0	1	1	1	0	0	0	0	0	0	1	0	1	0	1	0	0	0	0	1	1	0	1	0	0	0	0	1	0	1	0	0	1	1	0	1	0	1	0	0	1	1	0	0	0	0	0	0
AL354989.1|AP001432.1	1	0	1	0	0	1	0	0	0	0	1	0	0	1	0	1	0	1	0	0	1	0	0	0	0	0	0	0	0	0	1	0	1	0	0	1	0	1	1	0	0	1	1	0	1	0	0	0	0
AL354989.1|AC073534.2	1	0	1	1	0	1	0	1	0	1	1	0	0	1	0	0	0	1	0	0	1	0	0	0	1	0	0	0	0	0	0	1	1	0	0	1	1	0	1	0	0	1	1	0	1	0	0	0	0
AL354989.1|AC016590.2	0	0	1	1	1	1	0	1	0	0	1	0	0	0	0	1	1	1	1	0	1	1	1	0	1	0	0	1	1	1	1	1	0	1	1	1	0	0	0	0	1	1	1	0	1	0	1	0	1
AL354989.1|AC026355.2	0	0	0	1	0	1	0	0	1	1	0	1	0	1	0	0	0	1	0	0	0	0	0	1	0	0	0	0	0	0	1	0	0	0	1	1	0	0	1	0	0	0	1	0	1	0	0	0	1
AL354989.1|AL133243.2	0	0	1	1	0	0	0	0	0	0	1	0	0	0	0	0	0	0	0	0	0	0	0	0	0	0	0	0	0	0	0	0	0	0	1	0	0	0	0	0	0	0	0	0	0	0	0	0	0
AL354989.1|AP000786.1	0	0	1	1	1	0	0	1	1	0	0	0	0	0	0	1	0	1	0	0	0	0	0	0	0	0	0	1	1	0	1	0	1	0	1	0	0	1	1	0	0	1	1	0	1	1	1	0	0
AL354989.1|AC253576.2	1	0	1	0	1	0	0	0	0	1	1	0	0	0	1	1	0	1	0	0	1	1	1	0	0	0	0	0	1	0	1	0	1	1	1	0	0	1	1	0	0	1	0	0	1	0	1	0	0
AL354989.1|AP001469.2	1	0	1	1	0	0	0	1	0	0	0	0	0	1	1	0	0	1	0	0	1	1	0	0	1	0	1	1	0	0	1	0	1	1	0	0	0	1	1	0	0	1	1	0	1	0	1	0	0
AL354989.1|AL355075.2	0	0	0	0	0	0	0	0	0	0	0	0	0	0	0	0	0	0	0	0	1	0	1	0	1	0	0	0	0	0	0	0	0	0	0	0	0	1	0	0	0	0	0	0	0	0	1	0	0
AL354989.1|AP005899.1	0	0	0	1	1	0	0	0	0	0	0	1	0	0	0	0	0	0	0	0	1	0	0	0	0	0	0	0	0	1	1	0	1	0	0	0	0	0	0	0	0	0	0	0	1	0	0	0	0
AL354989.1|AP000692.1	0	0	1	0	0	0	0	1	1	0	1	0	0	0	0	0	0	0	0	0	0	0	0	0	0	0	0	0	1	0	0	1	0	1	0	0	0	1	1	0	0	1	0	0	0	0	1	1	0
AL354989.1|AL022067.1	0	0	1	1	1	0	0	1	1	1	0	1	0	1	1	1	0	1	0	0	0	1	0	1	1	0	0	1	0	0	1	1	1	0	1	1	1	1	1	0	0	0	0	0	1	0	0	0	1
AL354989.1|FAM30A	1	0	1	1	1	1	1	1	1	0	1	1	1	1	0	1	1	1	0	0	1	1	0	0	1	0	0	1	0	1	0	1	0	1	1	1	0	1	1	0	1	1	1	0	1	0	0	0	1
AL354989.1|AC008870.2	1	0	1	1	1	0	0	1	0	0	1	0	0	0	0	0	0	0	0	0	1	0	0	0	1	0	0	0	0	1	1	0	1	1	0	0	0	0	1	0	0	0	1	0	1	0	1	0	0
AL354989.1|AC010168.2	0	0	1	1	1	0	0	0	0	0	1	0	0	0	0	1	0	0	0	0	1	1	0	0	0	0	0	0	0	0	0	0	1	0	0	0	0	1	0	0	0	0	1	0	1	0	1	0	0
AL354989.1|AC138932.4	1	0	1	1	1	1	0	0	0	0	1	1	1	1	0	0	0	1	0	0	1	1	1	0	0	0	0	1	0	1	0	0	1	1	1	0	1	1	1	0	0	0	1	0	1	0	1	0	1
AL354989.1|AC026356.1	0	0	0	1	0	0	0	0	0	0	1	0	0	0	0	0	0	1	0	0	0	0	0	0	0	0	0	0	1	0	0	0	0	0	0	0	1	0	0	0	0	0	0	0	0	0	0	0	0
AL354989.1|AC016831.1	0	0	1	1	1	1	1	1	0	1	0	1	0	1	0	1	0	1	0	0	0	1	0	0	0	0	0	1	0	1	1	0	1	1	1	1	1	0	1	0	0	0	1	0	0	0	0	0	1
AL354989.1|AP003170.3	1	0	1	1	1	0	0	0	1	0	1	0	0	0	0	0	0	0	0	0	0	0	1	0	1	0	1	1	1	0	0	1	0	0	0	0	0	1	0	0	0	1	1	0	1	1	1	1	1
AL354989.1|MBNL1-AS1	0	0	0	0	0	0	0	0	0	0	0	0	0	0	0	0	0	0	0	0	0	0	0	0	0	0	0	0	0	0	0	0	0	0	0	0	0	0	0	0	0	0	0	0	0	0	0	0	0
AL354989.1|AC090517.2	0	0	1	1	0	0	0	0	0	0	1	0	0	1	0	0	0	0	0	0	1	0	0	0	1	0	0	1	0	0	0	0	0	0	1	0	0	0	0	0	1	1	0	0	1	0	0	0	0
AC138207.4|AC245041.2	0	0	1	0	0	0	0	0	0	0	0	0	0	0	0	0	0	0	0	0	0	0	0	0	0	0	0	0	0	0	0	0	0	0	0	0	0	0	0	0	0	0	0	0	0	0	1	0	0
AC138207.4|AF117829.1	1	1	1	1	1	0	0	0	1	1	0	1	0	1	1	0	1	1	1	0	1	1	1	1	0	1	0	1	1	1	1	1	1	0	1	0	1	0	1	1	0	0	1	0	0	1	1	0	1
AC138207.4|AC007038.1	1	0	1	0	0	0	0	0	0	0	0	0	0	0	0	0	0	0	1	0	0	0	0	0	0	1	0	0	1	0	1	1	1	0	0	0	1	1	0	0	0	1	0	1	0	1	1	0	1
AC138207.4|AC007991.2	0	1	1	1	0	0	0	1	0	0	0	0	1	1	1	0	1	1	0	1	0	1	0	1	0	1	0	0	0	1	1	1	0	1	1	0	0	0	1	1	0	1	0	1	0	1	1	1	0
AC138207.4|AC004908.2	1	1	1	1	1	0	0	0	1	1	1	1	0	1	1	1	1	1	1	1	1	1	1	1	0	1	1	1	1	1	1	1	1	0	1	0	1	1	0	1	0	0	1	0	1	1	1	0	1
AC138207.4|LINC01355	1	1	1	1	1	0	1	1	1	1	1	0	1	0	1	0	1	0	1	1	1	1	1	1	1	1	1	1	1	1	1	1	1	1	0	0	1	1	0	1	0	1	1	1	1	1	1	0	1
AC138207.4|AC096921.2	0	0	0	1	0	0	0	0	0	0	0	0	0	0	0	0	0	0	0	0	0	0	0	0	0	0	0	0	0	0	0	0	0	0	0	0	0	0	0	0	0	0	0	0	0	0	0	0	0
AC138207.4|AP006621.2	1	0	1	1	1	1	0	0	1	0	1	0	1	0	0	0	0	1	1	1	1	1	1	0	1	1	1	0	0	1	1	0	0	1	0	0	0	1	0	0	0	1	0	1	0	0	1	0	0
AC138207.4|AL355488.1	1	0	1	0	1	0	0	0	0	0	1	0	0	0	0	0	0	0	1	1	1	0	0	0	0	1	0	0	1	1	0	1	1	0	0	0	0	1	0	1	0	1	0	1	0	0	1	0	1
AC138207.4|DLEU2	0	1	1	1	1	0	0	0	1	1	1	1	1	0	1	0	0	1	1	0	0	1	1	1	0	0	0	0	1	0	0	0	1	0	1	0	1	1	0	0	0	0	0	0	1	1	1	0	1
AC138207.4|AC008115.3	0	0	1	1	1	0	1	1	1	0	1	0	0	1	1	1	0	1	1	1	0	1	0	1	1	0	1	1	1	0	0	0	1	0	1	0	0	1	1	0	0	1	0	1	0	0	1	0	1
AC138207.4|AL513327.1	1	1	0	1	1	0	0	1	1	1	1	1	1	0	1	0	0	1	0	1	0	1	0	1	0	1	1	1	0	1	1	1	1	0	1	0	1	0	0	1	0	0	0	0	1	1	1	0	1
AC138207.4|RPS6KA2-IT1	1	1	1	1	1	0	0	1	1	1	1	1	1	1	1	0	0	1	1	0	1	1	1	1	0	1	1	1	1	0	1	1	1	1	1	1	1	0	1	1	0	0	0	1	0	1	1	0	1
AC138207.4|AC079684.1	1	1	1	1	1	1	1	0	1	1	1	1	1	1	1	1	1	1	1	0	0	1	1	1	1	1	1	1	1	1	1	1	1	1	1	1	1	1	1	1	0	0	1	1	1	1	1	0	1
AC138207.4|AC026202.2	1	1	1	1	1	0	0	0	1	0	1	1	1	1	1	1	1	1	1	1	1	1	1	1	1	0	0	0	1	1	1	1	1	0	1	1	1	1	1	0	1	1	1	0	0	1	1	0	1
AC138207.4|AC124319.1	1	1	1	1	1	1	1	1	1	0	1	0	0	0	1	1	1	1	1	1	1	1	1	0	0	1	1	1	0	1	1	1	1	1	1	1	1	1	0	1	0	1	1	1	0	1	1	0	1
AC138207.4|AC010834.3	1	1	1	1	0	0	0	0	0	1	0	0	0	0	0	0	1	0	0	0	1	1	0	1	0	1	1	0	0	0	0	0	0	0	0	0	0	1	0	1	0	0	0	1	1	0	1	0	1
AC138207.4|TMPO-AS1	1	1	1	1	1	0	1	0	1	1	1	1	1	1	1	1	1	1	1	1	1	1	1	1	1	0	0	1	1	1	1	1	1	1	1	1	1	1	1	1	1	1	1	0	1	1	1	0	1
AC138207.4|MAGI2-AS3	0	0	0	0	0	0	0	0	0	0	0	0	0	0	0	0	0	0	0	0	0	0	0	0	0	0	0	0	0	0	0	0	0	0	0	0	0	0	0	0	0	0	0	0	0	0	0	0	0
AC138207.4|AC139887.2	1	1	1	1	1	0	0	0	1	0	1	0	1	0	0	1	0	1	1	0	1	1	0	1	0	1	0	1	0	0	1	0	1	0	1	0	0	0	0	1	0	0	0	1	1	1	1	0	1
AC138207.4|AC103591.3	0	1	1	1	1	1	0	0	1	1	1	1	1	1	1	1	1	1	1	1	0	1	1	1	1	1	0	1	1	0	1	0	1	1	1	0	1	1	1	1	0	0	0	0	1	1	1	0	1
AC138207.4|AC090739.1	1	1	1	1	1	0	1	1	0	1	1	1	0	1	1	0	1	1	1	1	1	1	1	1	0	1	1	1	1	1	1	1	1	0	1	1	1	1	0	1	0	0	1	1	0	1	1	0	1
AC138207.4|AC008669.1	0	0	0	1	0	0	0	0	0	0	0	0	0	0	0	0	0	0	0	0	0	0	0	0	0	0	0	0	0	0	0	0	0	0	0	0	0	0	0	0	0	0	0	0	0	0	0	0	0
AC138207.4|NFYC-AS1	1	1	1	1	1	0	1	0	1	1	1	1	1	1	1	0	1	0	1	1	1	1	1	1	1	1	1	0	0	1	1	1	1	0	1	1	1	1	1	1	0	1	1	1	1	1	1	0	1
AC138207.4|DLEU1	1	1	1	1	1	0	0	0	1	1	1	1	1	1	1	1	1	1	1	1	1	1	1	1	1	0	0	0	1	0	1	1	1	0	1	1	1	1	1	1	1	1	1	0	1	1	1	0	1
AC138207.4|AC104695.3	0	1	1	1	1	0	0	1	1	1	0	1	0	1	1	1	1	1	0	0	0	0	1	1	0	1	1	0	1	0	0	1	1	0	0	1	1	1	0	1	0	0	0	0	0	1	1	1	1
AC138207.4|AC139887.4	1	1	1	1	1	0	0	0	0	0	0	0	1	0	1	0	1	1	1	1	1	1	1	1	0	1	0	0	1	0	1	1	1	0	0	0	0	1	0	1	0	1	1	1	1	1	1	0	1
AC138207.4|AC007552.2	1	1	1	1	1	0	0	0	0	1	1	0	0	1	0	1	1	0	1	1	1	1	1	1	1	1	1	0	0	1	1	0	1	0	1	0	1	1	0	1	1	1	1	1	1	1	1	0	1
AC138207.4|AC245884.8	1	1	1	1	1	1	1	1	1	0	1	0	1	0	1	1	1	0	1	1	1	1	1	1	1	1	1	0	1	1	0	1	1	1	1	0	1	1	0	1	0	1	1	1	1	1	1	1	1
AC138207.4|AF131215.5	0	0	0	0	0	0	0	0	0	0	0	0	0	0	0	0	0	0	0	0	0	0	0	0	0	0	0	0	0	0	0	0	0	0	0	0	0	0	0	0	0	0	0	0	0	0	0	0	0
AC138207.4|AL139288.1	1	1	1	1	0	0	0	0	1	0	1	1	0	0	0	1	1	1	1	1	1	1	1	1	1	0	0	0	0	0	1	0	1	1	1	0	0	1	0	1	0	1	1	0	1	1	1	0	1
AC138207.4|AC025171.4	1	0	1	1	0	0	0	0	1	0	1	0	0	0	0	0	1	0	1	1	0	1	1	1	1	1	0	0	1	1	1	0	1	1	1	0	0	1	0	0	0	1	0	1	1	1	1	0	1
AC138207.4|SCAT2	1	1	1	1	1	0	1	0	1	1	1	1	1	1	1	1	1	1	1	1	1	1	1	1	1	1	1	1	1	1	1	1	1	1	1	1	1	1	1	1	1	1	1	1	1	1	1	0	1
AC138207.4|ZKSCAN2-DT	1	1	1	1	1	0	1	1	1	1	1	1	1	1	1	1	1	1	1	1	1	1	1	1	1	1	1	1	1	1	1	1	1	1	1	1	1	1	1	1	1	1	1	1	1	1	1	0	1
AC138207.4|AC010186.3	0	0	1	1	0	0	0	0	0	0	0	0	0	0	0	0	0	0	0	0	0	0	0	1	0	0	0	0	0	0	0	0	0	0	1	0	0	0	0	0	0	1	0	0	0	0	0	0	0
AC138207.4|EP300-AS1	0	0	0	0	0	0	0	0	0	0	0	0	0	0	0	0	0	0	0	0	0	0	0	0	0	0	0	0	0	0	0	0	0	0	0	0	0	0	0	0	0	0	0	0	0	0	0	0	0
AC138207.4|AC015813.1	0	0	0	0	0	0	0	0	0	0	0	0	0	0	0	0	0	0	0	0	0	1	0	0	0	1	0	0	0	0	0	0	1	0	0	0	0	1	0	0	0	0	0	1	0	0	1	0	0
AC138207.4|AC022211.1	1	1	1	1	1	0	1	1	1	1	1	1	1	1	1	1	1	1	1	1	1	1	1	1	1	1	1	1	1	1	1	1	1	1	1	1	1	1	1	1	0	1	1	1	1	1	1	0	1
AC138207.4|LINC02362	1	1	1	1	1	1	1	1	1	1	1	1	1	1	1	1	1	1	1	1	1	1	1	1	1	1	0	1	1	1	0	1	1	1	1	1	1	1	1	1	1	1	1	1	1	1	1	0	1
AC138207.4|AC037198.1	1	1	0	1	1	1	1	1	1	1	0	1	1	1	1	1	0	1	0	1	0	1	0	1	0	0	1	1	1	1	1	0	1	1	1	1	1	0	1	1	0	0	0	1	1	1	1	0	1
AC138207.4|TAPT1-AS1	1	1	1	1	1	0	0	0	1	1	0	1	0	0	1	0	0	0	1	0	0	1	0	1	0	0	0	0	0	0	0	0	1	0	1	0	0	0	0	0	0	0	0	0	1	1	1	0	1
AC138207.4|AC139887.1	1	1	1	1	1	0	1	1	0	1	0	1	0	0	1	1	1	1	1	0	0	1	1	1	0	1	1	0	1	1	0	0	1	0	1	1	0	1	0	1	0	0	0	0	1	1	1	0	1
AC138207.4|SAMD12-AS1	1	1	1	1	1	0	0	0	1	1	1	1	1	1	1	1	1	1	0	1	1	1	1	1	1	1	0	1	1	1	1	1	1	1	1	1	1	1	1	1	0	1	1	0	1	1	1	0	1
AC138207.4|USP30-AS1	0	0	0	0	0	0	0	0	0	0	0	0	0	0	0	0	0	0	0	0	0	0	0	0	0	0	0	0	0	0	0	0	0	0	0	0	0	0	0	0	0	0	0	0	0	0	0	0	0
AC138207.4|AC004253.1	0	1	1	1	1	0	0	0	1	0	1	1	1	1	1	1	1	1	1	1	1	1	1	1	1	1	0	0	1	1	1	1	1	1	1	0	0	1	0	1	0	1	1	0	1	1	1	1	0
AC138207.4|AC026355.2	0	1	1	1	1	1	0	0	1	1	0	1	1	1	1	1	1	1	1	0	0	1	1	1	0	0	0	1	1	1	1	1	1	0	1	1	1	1	1	1	0	0	1	0	1	1	1	0	1
AC138207.4|AL133243.2	1	1	1	1	1	0	0	0	1	1	1	1	1	0	1	0	1	1	1	0	1	1	1	1	1	0	0	0	1	0	1	0	1	0	1	0	1	1	0	1	0	1	0	0	1	1	1	0	1
AC138207.4|AP000786.1	1	1	1	1	1	0	0	1	1	0	1	1	1	0	1	1	1	1	1	0	0	1	1	1	1	0	0	1	1	1	1	0	1	0	1	0	0	1	1	1	0	1	1	0	1	1	1	0	1
AC138207.4|AL355075.2	1	0	1	1	0	0	0	0	1	0	0	0	0	0	1	0	1	1	1	1	1	1	1	0	1	1	1	1	0	1	0	0	1	0	0	0	0	1	0	1	0	1	0	1	1	1	1	0	1
AC138207.4|AP005899.1	1	1	1	1	1	0	0	0	1	1	0	1	1	1	1	0	1	1	1	0	1	1	1	1	1	1	1	0	1	1	1	0	1	0	0	0	1	1	0	1	0	0	0	1	1	1	1	0	1
AC138207.4|AC092279.1	0	0	0	0	0	0	0	0	0	0	0	0	0	0	0	0	0	0	1	0	0	0	0	1	0	0	0	0	0	0	0	0	1	0	0	0	0	0	0	0	0	0	0	0	0	0	1	0	0
AC138207.4|AC008870.2	1	1	1	1	1	0	0	1	1	1	1	1	1	0	1	1	1	1	1	1	1	1	1	1	1	1	1	1	1	1	1	1	1	1	1	1	0	1	1	1	0	1	1	1	1	1	1	0	1
AC138207.4|AC127024.4	1	1	1	1	1	0	1	0	0	0	0	0	0	0	1	0	0	0	1	1	0	0	0	0	0	1	0	0	1	0	0	1	1	0	0	0	1	1	0	1	0	1	0	1	0	0	1	0	1
AC138207.4|AC026356.1	1	0	1	1	1	0	0	0	1	1	1	1	1	1	1	0	0	1	0	0	1	1	1	1	0	0	0	1	1	0	1	0	1	1	1	0	1	1	0	1	0	1	0	0	1	1	1	0	1
AC138207.4|CR936218.1	0	1	1	0	0	0	0	0	0	0	0	0	0	1	0	0	0	0	0	0	0	1	0	0	0	1	0	0	1	0	0	0	1	0	1	0	1	1	0	1	0	0	0	1	0	1	0	0	0
AC138207.4|AP001033.2	1	1	1	1	1	0	0	0	0	0	1	1	1	1	1	0	0	0	1	0	0	1	1	1	1	0	0	0	0	1	1	1	1	0	1	0	1	1	1	0	0	0	1	0	0	1	1	0	1
AC138207.4|AC090517.2	1	1	1	1	1	0	0	0	1	1	1	1	1	1	1	1	1	1	1	1	1	1	1	1	1	0	0	1	1	1	1	1	1	0	1	1	1	1	0	0	1	1	0	0	1	1	1	0	1
AL157838.1|AC021851.1	1	0	1	1	0	1	0	0	0	0	0	0	0	0	0	0	0	0	1	0	0	1	0	0	1	0	0	0	0	0	0	0	0	0	1	0	0	1	0	0	1	1	0	1	0	1	0	0	0
AL157838.1|AP002336.2	0	0	1	1	0	0	1	1	1	0	0	1	0	1	0	0	0	0	0	0	0	1	0	0	1	0	0	1	0	0	0	0	0	0	1	0	0	1	1	1	1	0	0	1	0	1	0	0	0
AL157838.1|AC245041.2	0	0	0	0	0	0	0	0	0	0	0	0	0	0	0	0	0	0	0	0	0	0	0	0	0	0	0	0	0	0	0	0	0	0	0	0	0	0	0	0	0	0	0	0	0	0	0	0	0
AL157838.1|AP000866.6	0	0	1	0	0	0	0	1	0	0	0	1	0	0	0	0	0	0	1	0	0	0	1	0	0	0	1	0	0	0	0	0	0	0	0	0	0	1	0	0	1	0	0	1	0	1	0	1	0
AL157838.1|AC011815.1	0	0	0	1	0	0	0	0	0	0	0	0	1	0	0	0	0	0	0	0	0	0	1	0	1	0	0	0	0	0	0	0	0	0	0	0	0	1	0	0	1	0	0	0	0	0	0	0	0
AL157838.1|NARF-IT1	0	0	0	0	0	0	0	0	0	0	0	0	0	0	0	0	0	0	0	0	0	0	0	0	0	1	1	0	0	0	0	0	0	0	0	0	0	1	0	1	0	0	0	0	0	0	0	0	0
AL157838.1|DHDDS-AS1	0	0	1	0	0	0	1	1	0	0	0	0	0	0	0	0	0	0	1	0	1	0	0	0	0	0	0	0	0	0	0	0	0	0	0	0	0	1	0	0	1	1	0	1	0	0	1	0	0
AL157838.1|AF117829.1	0	0	0	1	0	0	0	0	0	0	0	0	0	0	0	0	0	0	0	0	0	0	0	0	0	0	0	0	0	0	0	0	0	0	0	0	0	0	0	0	0	0	0	0	0	0	0	0	0
AL157838.1|AC063965.2	0	0	1	1	0	0	1	1	0	0	0	1	0	0	0	0	0	0	1	0	1	1	0	0	1	1	1	0	0	1	0	0	0	0	0	0	0	1	0	1	1	0	0	1	0	1	0	0	1
AL157838.1|AC006017.1	0	0	1	1	1	0	1	0	0	0	1	1	0	1	1	0	1	0	1	0	1	1	0	0	1	1	1	1	0	1	0	0	0	1	0	1	0	1	0	1	0	1	1	1	1	1	1	0	0
AL157838.1|AC090579.1	0	0	1	1	1	0	0	0	1	0	1	1	0	1	0	0	0	0	0	0	1	1	0	1	1	0	0	0	0	0	0	0	0	0	1	1	0	1	0	0	0	0	0	0	0	0	0	0	0
AL157838.1|AC007991.2	0	1	1	0	0	0	0	1	0	0	0	0	0	0	0	0	1	1	0	1	0	0	0	0	0	1	0	0	0	0	0	1	0	1	1	0	0	0	0	1	0	0	0	1	0	1	0	1	0
AL157838.1|AC004908.2	0	0	0	0	0	0	0	0	0	0	0	0	0	0	0	0	0	0	0	0	1	0	0	0	0	0	0	0	0	0	0	0	0	0	0	0	0	0	0	0	0	0	0	0	0	1	0	0	0
AL157838.1|AC112722.1	0	0	0	0	0	0	0	0	0	0	0	0	0	0	0	0	0	0	0	0	0	0	0	0	0	1	0	0	0	0	0	0	0	0	0	0	0	0	0	0	0	0	0	0	0	0	0	0	0
AL157838.1|AC027277.2	0	0	0	0	0	0	0	0	0	0	0	0	0	0	0	0	0	0	0	0	0	0	0	0	0	0	0	0	0	0	0	0	0	0	0	0	0	0	0	0	0	0	0	0	0	0	0	0	0
AL157838.1|AC002128.1	1	0	1	0	0	1	0	0	0	0	0	0	0	0	0	0	0	0	0	0	0	0	0	0	0	1	1	0	0	0	0	0	0	0	0	0	0	0	0	0	1	0	0	1	0	1	0	0	0
AL157838.1|LINC01355	0	0	0	0	0	0	0	0	0	0	0	0	0	0	0	0	0	0	0	0	0	0	0	0	0	1	0	0	0	0	0	0	0	0	0	0	0	1	0	0	0	1	0	0	0	0	0	0	0
AL157838.1|AC096921.2	0	0	0	0	0	0	0	0	0	0	0	0	0	0	0	0	0	0	0	0	0	0	0	0	0	0	0	0	0	0	0	0	0	0	0	0	0	0	0	0	0	0	0	0	0	0	0	0	0
AL157838.1|AP006621.2	0	0	0	0	0	0	0	0	0	0	0	0	0	0	0	0	0	0	1	0	0	0	0	0	0	0	1	0	0	0	0	0	0	0	0	0	0	0	0	0	0	0	0	1	0	0	0	0	0
AL157838.1|LINC01535	1	0	1	1	1	0	1	0	1	0	1	1	0	0	1	1	0	0	0	0	1	1	1	1	1	1	1	1	1	0	0	0	0	0	1	0	0	1	0	0	1	1	0	1	1	1	1	0	1
AL157838.1|DLEU2	0	0	0	0	0	0	0	0	0	0	0	0	0	0	0	0	0	0	0	0	0	0	0	0	0	0	0	0	0	0	0	0	0	0	0	0	0	0	0	0	0	0	0	0	0	0	0	0	0
AL157838.1|AL513327.1	0	0	0	0	0	0	0	0	0	0	0	0	0	0	0	0	0	0	0	0	0	0	0	0	0	0	0	0	0	0	0	0	0	0	0	0	0	0	0	0	0	0	0	0	0	0	0	0	0
AL157838.1|MCM3AP-AS1	0	0	0	1	0	0	0	0	0	0	0	0	0	0	0	0	0	0	0	0	0	0	0	0	0	1	0	0	0	0	0	0	0	0	0	0	0	0	0	0	1	0	0	0	0	1	0	0	0
AL157838.1|AP002907.1	0	0	1	0	0	0	1	0	0	0	0	0	0	0	0	0	0	0	0	0	1	1	0	0	0	0	0	0	0	0	0	0	0	0	0	0	0	1	0	1	0	0	0	1	0	0	0	1	0
AL157838.1|RPS6KA2-IT1	0	0	0	1	0	0	0	0	0	0	0	0	1	1	0	0	0	0	0	0	0	0	0	0	0	0	1	0	0	0	0	0	0	0	1	0	0	0	0	0	0	0	0	1	0	0	0	0	0
AL157838.1|AC010201.2	1	0	0	0	0	0	0	1	0	0	0	0	0	0	0	0	0	0	0	0	0	0	0	0	0	1	0	0	0	0	0	0	0	0	0	0	0	1	0	0	1	1	0	1	0	0	1	1	0
AL157838.1|AC079684.1	0	1	1	1	0	0	1	0	0	0	0	1	1	0	1	0	1	0	1	0	0	1	0	1	0	0	1	0	0	0	0	0	0	0	1	0	0	0	0	0	0	0	0	1	0	1	0	0	0
AL157838.1|AC026202.2	0	0	1	1	0	0	0	0	0	0	0	0	0	0	0	0	0	0	0	0	0	0	0	0	0	0	0	0	0	0	0	0	0	0	0	0	0	0	0	0	1	0	0	0	0	0	0	0	0
AL157838.1|AC124319.1	1	0	0	0	0	0	1	0	0	0	0	0	0	0	0	0	1	0	0	1	0	0	0	0	0	1	1	0	0	0	1	0	0	0	0	0	0	1	0	1	0	0	1	0	0	0	0	0	0
AL157838.1|KDM4A-AS1	1	0	1	0	0	0	0	0	0	0	0	0	0	0	0	0	0	0	1	0	1	0	1	0	1	0	1	0	0	0	0	0	0	0	0	1	0	1	0	0	1	1	0	1	0	1	0	0	0
AL157838.1|AL049869.2	0	0	0	0	0	0	1	0	0	0	0	0	0	0	0	0	0	0	0	0	0	0	0	0	0	0	1	0	0	0	0	0	0	0	0	0	0	1	0	1	0	0	1	1	0	0	0	0	0
AL157838.1|TMPO-AS1	0	0	0	1	0	0	0	0	0	0	0	0	0	0	0	0	0	0	0	0	1	0	0	0	1	0	0	0	0	0	0	0	0	0	1	0	0	1	0	0	1	1	0	0	0	1	0	0	0
AL157838.1|AC138393.2	1	1	1	1	1	0	1	1	0	1	0	1	0	0	0	0	1	1	1	1	1	0	1	0	1	1	1	1	0	1	1	1	1	0	1	0	0	1	0	1	1	1	1	1	0	1	1	0	1
AL157838.1|SCAANT1	1	0	1	1	0	0	0	0	0	0	1	0	0	0	0	0	0	0	1	0	1	1	1	0	0	0	0	1	0	0	0	0	0	0	0	1	0	1	1	1	1	0	0	1	1	1	0	1	0
AL157838.1|MAGI2-AS3	0	0	0	0	0	0	0	0	0	0	0	0	0	0	0	0	0	0	0	0	0	0	0	0	0	0	0	0	0	0	0	0	0	0	0	0	0	0	0	0	0	0	0	0	0	0	0	0	0
AL157838.1|ALMS1-IT1	0	0	0	1	0	0	0	0	0	0	0	0	0	1	0	0	0	0	0	0	0	0	0	0	0	0	0	0	0	0	0	0	0	0	1	0	0	1	0	0	0	0	0	0	0	0	0	0	0
AL157838.1|AC103591.3	0	0	1	1	0	1	0	0	1	0	0	0	0	1	0	0	1	0	0	1	0	0	0	1	0	0	0	1	1	0	0	0	1	1	1	0	1	1	0	0	0	0	0	0	0	1	0	0	1
AL157838.1|AC090739.1	0	0	0	1	0	0	1	0	0	0	0	0	0	0	0	0	0	0	1	0	0	0	0	0	0	1	0	0	0	0	0	0	0	0	0	0	0	0	0	0	0	0	0	1	0	1	0	0	0
AL157838.1|AC008669.1	0	0	0	0	0	0	0	0	0	0	0	0	0	0	0	0	0	0	0	0	0	0	0	0	0	0	0	0	0	0	0	0	0	0	0	0	0	0	0	0	0	0	0	0	0	0	0	0	0
AL157838.1|PABPC4-AS1	1	0	0	1	1	1	1	1	1	0	0	1	0	0	0	0	1	0	1	0	1	1	0	0	0	1	0	1	0	0	1	0	0	0	0	1	0	1	0	0	1	1	1	1	0	1	1	1	0
AL157838.1|NFYC-AS1	0	0	0	0	0	0	0	0	0	0	0	0	0	0	0	0	0	0	0	0	0	0	0	0	0	0	0	0	0	0	0	0	0	0	0	0	0	1	0	0	0	0	0	1	0	0	1	0	0
AL157838.1|SAP30L-AS1	1	0	1	1	1	0	0	0	0	0	0	0	0	0	0	0	0	0	0	0	0	0	0	0	0	0	0	0	0	0	0	0	0	0	0	0	0	1	0	0	1	0	0	1	0	1	0	0	0
AL157838.1|AC004884.2	1	0	1	1	0	0	1	0	1	0	1	1	1	1	1	1	0	1	1	0	1	1	1	1	1	0	1	0	0	0	0	0	1	0	1	1	1	1	1	1	1	0	0	0	1	1	0	0	1
AL157838.1|DLEU1	0	0	0	1	0	0	0	0	0	0	0	0	0	1	0	0	0	0	0	0	1	0	0	1	0	0	0	0	0	0	0	0	0	0	0	0	0	1	0	0	1	1	0	0	0	0	0	0	0
AL157838.1|AC104695.3	0	0	0	0	0	0	0	0	0	0	0	1	0	0	0	0	0	0	0	0	0	0	0	0	0	1	0	0	0	0	0	0	0	0	0	0	0	0	0	0	0	0	0	0	0	0	0	1	0
AL157838.1|AC139887.4	0	0	1	0	0	0	0	0	0	0	0	0	0	0	0	0	0	0	0	0	0	0	0	0	0	1	0	0	0	0	0	0	0	0	0	0	0	1	0	0	1	0	0	0	0	1	0	0	0
AL157838.1|Z82243.1	0	0	1	1	0	0	1	0	0	0	0	0	0	0	0	0	0	0	1	0	0	1	0	0	0	1	1	0	0	0	0	0	0	0	1	1	0	1	0	1	1	0	0	1	0	1	0	0	0
AL157838.1|AL359697.1	0	0	1	1	0	0	1	0	1	0	1	0	0	0	1	0	0	0	1	0	0	0	0	0	1	1	0	0	0	0	0	0	0	1	0	0	0	1	0	1	1	0	0	0	1	0	1	0	0
AL157838.1|AC005021.1	1	0	0	1	1	0	1	0	0	0	0	0	0	0	0	0	0	1	0	0	0	1	0	0	1	1	0	0	0	0	1	1	0	0	0	0	0	1	0	0	0	0	0	0	0	0	0	0	0
AL157838.1|AP001628.1	1	0	1	1	0	1	1	1	0	0	1	1	0	0	0	0	0	0	1	0	0	1	1	0	1	1	0	1	0	0	0	1	0	0	0	0	1	1	0	1	1	0	0	0	0	1	1	1	1
AL157838.1|AC007552.2	0	0	0	0	0	0	0	0	0	0	0	0	0	0	0	0	0	0	0	0	1	0	0	0	0	1	1	0	0	0	0	0	0	0	0	0	0	1	0	0	1	1	0	1	0	0	1	0	0
AL157838.1|AC099343.2	0	0	0	0	0	0	1	0	1	0	0	0	0	0	0	0	0	0	0	0	0	1	0	0	0	0	0	1	1	0	0	0	0	1	0	0	1	0	0	1	1	0	1	0	0	1	0	0	0
AL157838.1|AC245884.8	0	0	0	0	0	0	1	0	0	0	0	0	0	0	0	0	0	0	1	0	0	0	0	0	0	0	1	0	0	0	0	1	0	0	0	0	0	1	0	1	1	1	1	0	0	0	0	0	0
AL157838.1|AC025171.3	0	0	1	1	1	0	0	0	1	0	0	0	0	0	0	0	0	0	0	0	1	0	0	1	0	0	0	1	1	0	0	0	0	0	1	1	0	1	0	0	1	0	0	1	0	1	0	0	0
AL157838.1|AL590723.1	0	0	0	1	0	0	0	0	0	0	0	0	0	1	1	0	0	1	0	0	0	0	0	0	0	0	0	0	0	0	0	1	0	0	1	1	0	0	0	1	0	0	1	0	0	1	0	0	0
AL157838.1|LINC00894	1	0	1	0	0	1	1	1	0	0	0	0	0	0	0	0	0	0	1	0	0	0	0	0	0	1	1	0	0	0	0	0	0	0	0	1	0	1	0	1	1	0	0	1	0	1	1	1	0
AL157838.1|AC245014.3	1	0	0	0	0	1	1	0	1	0	0	0	0	1	1	0	1	0	1	1	1	1	0	0	1	1	1	0	0	0	0	1	0	0	1	0	1	1	0	0	0	1	0	0	0	1	0	1	0
AL157838.1|AC007014.2	0	0	0	1	0	0	1	0	1	0	0	1	0	1	1	0	1	1	1	0	0	1	1	1	1	1	1	0	0	1	0	1	1	0	1	1	1	1	1	1	1	0	1	1	0	1	0	0	1
AL157838.1|AF131215.5	0	0	0	0	0	0	0	0	0	0	0	0	0	0	0	0	0	0	0	0	0	0	0	0	0	0	0	0	0	0	0	0	0	0	0	0	0	0	0	0	0	0	0	0	0	0	0	0	0
AL157838.1|AL139288.1	1	0	1	0	0	0	0	0	0	0	0	0	0	0	0	0	0	0	0	1	0	0	0	0	1	0	0	0	0	0	0	0	0	0	0	0	0	0	0	0	0	0	0	0	0	0	1	0	0
AL157838.1|AC025171.4	0	0	0	0	0	0	0	0	0	0	0	0	0	0	0	0	0	0	0	0	0	0	0	0	1	0	0	0	0	0	0	0	0	0	0	0	0	0	0	0	0	0	0	0	0	0	0	0	0
AL157838.1|AC141002.1	0	0	0	0	0	0	0	0	0	0	0	0	0	0	0	0	0	0	0	0	0	0	0	0	1	1	1	0	0	0	0	0	0	0	0	0	0	1	0	1	1	0	0	0	0	0	1	1	1
AL157838.1|SCAT2	0	0	1	0	1	0	1	0	0	0	1	1	0	0	0	0	1	0	1	0	1	0	0	0	1	1	1	0	0	1	0	1	0	1	0	1	0	1	0	0	1	1	1	1	0	1	0	0	1
AL157838.1|AC020913.3	1	1	0	0	0	1	1	1	1	0	0	0	0	0	0	1	0	1	1	1	0	0	0	0	1	1	1	0	0	0	1	0	0	1	0	0	0	1	0	1	1	0	0	1	1	0	0	1	0
AL157838.1|ZKSCAN2-DT	1	0	0	0	0	0	1	0	0	0	0	0	0	0	0	0	0	0	0	0	1	0	0	0	0	1	1	0	0	0	0	0	0	0	0	0	0	1	0	0	1	1	0	1	0	0	0	0	0
AL157838.1|AC012645.3	1	0	0	1	0	1	1	1	1	0	0	0	1	0	0	0	0	1	0	0	0	0	0	0	1	0	0	1	0	0	0	1	0	0	0	0	0	0	0	1	1	0	0	0	0	1	0	0	0
AL157838.1|AP001160.4	0	0	0	1	0	0	1	0	0	0	0	0	0	0	0	0	0	0	1	1	0	0	0	0	1	0	1	0	0	0	0	0	0	0	0	0	0	0	0	0	0	1	0	0	0	1	0	0	0
AL157838.1|EP300-AS1	0	0	0	0	0	0	0	0	0	0	0	0	0	0	0	0	0	0	0	0	0	0	0	0	0	0	0	0	0	0	0	0	0	0	0	0	0	0	0	0	0	0	0	0	0	0	0	0	0
AL157838.1|AL662844.3	1	0	1	1	0	0	0	1	0	0	0	0	0	0	1	0	0	0	1	0	1	0	0	0	0	1	0	0	0	0	0	1	1	0	0	0	1	0	0	0	1	1	0	1	0	0	1	0	0
AL157838.1|AL132780.1	0	0	1	1	0	0	0	0	0	0	0	1	0	0	1	0	0	0	1	0	1	0	0	0	0	1	0	0	0	0	0	0	0	0	0	0	0	0	0	0	1	0	0	0	0	0	0	0	0
AL157838.1|LINC01290	0	0	0	0	0	0	0	0	0	0	0	0	0	0	0	0	0	0	0	0	0	0	0	0	0	0	0	0	0	0	0	0	0	0	0	0	0	0	0	0	0	0	0	0	0	0	0	0	0
AL157838.1|AC022211.1	0	0	1	0	0	0	1	1	0	0	0	0	0	0	0	0	0	0	1	0	0	1	0	0	0	1	0	0	0	0	0	0	0	0	0	1	0	1	0	0	1	1	1	1	0	1	0	0	0
AL157838.1|LINC02362	1	0	1	1	1	1	1	1	1	0	0	1	1	1	1	0	1	1	1	0	1	1	0	0	1	0	0	0	0	0	0	0	0	0	1	1	0	1	0	1	1	0	1	1	0	1	0	0	1
AL157838.1|AC097641.2	1	0	0	0	0	0	0	1	0	0	1	0	0	0	0	0	1	1	1	0	0	0	0	1	0	1	0	0	0	0	0	0	0	0	0	1	0	1	0	0	0	0	0	1	0	0	0	1	0
AL157838.1|AC037198.1	0	1	0	0	0	0	1	0	0	0	0	0	0	0	0	0	0	0	0	0	0	0	0	0	0	0	1	0	0	0	0	0	0	0	0	0	0	0	0	1	0	0	0	0	0	0	1	0	0
AL157838.1|AC011442.1	0	1	1	1	0	0	1	0	1	0	0	1	0	1	0	0	0	0	1	0	0	0	1	0	0	1	0	1	0	0	0	1	0	0	0	1	0	1	0	1	1	0	0	1	0	1	1	0	0
AL157838.1|TAPT1-AS1	0	0	0	0	0	0	0	0	0	0	0	0	0	0	0	0	0	0	0	0	0	0	0	0	0	0	0	0	0	0	0	0	0	0	0	0	0	0	0	0	0	0	0	0	0	0	0	0	0
AL157838.1|AC007546.1	0	0	0	0	0	1	0	0	0	0	0	1	0	0	0	0	1	0	0	0	0	0	0	0	1	1	1	0	0	1	0	0	0	0	0	0	0	1	0	1	0	0	0	0	0	0	1	0	0
AL157838.1|LINC00630	0	0	0	1	0	0	0	0	0	0	0	0	0	0	0	0	0	0	0	0	1	0	0	0	0	0	0	0	0	0	0	0	0	0	0	0	0	1	0	0	1	0	0	0	0	1	0	0	0
AL157838.1|AC108727.1	0	0	1	1	0	0	1	1	1	0	1	0	0	1	0	0	1	0	0	0	1	0	0	0	0	1	0	0	0	0	1	0	0	1	0	0	0	1	0	1	0	1	1	0	0	0	0	1	0
AL157838.1|AC137932.3	1	0	0	1	0	0	0	0	0	0	0	0	0	0	0	0	0	0	1	0	0	0	0	0	0	1	1	0	0	0	0	0	0	0	0	0	0	0	0	0	1	0	0	1	0	1	0	0	0
AL157838.1|AP000873.1	0	0	0	1	0	0	1	0	0	0	0	0	0	0	0	0	0	0	0	0	0	0	0	0	0	0	0	0	0	0	0	0	0	0	0	0	0	1	0	0	1	0	0	0	0	0	0	0	0
AL157838.1|AC139887.1	0	0	0	0	0	0	1	1	0	0	0	0	0	0	0	0	0	0	0	0	0	0	0	0	0	1	1	0	0	0	0	0	0	0	0	0	0	0	0	1	0	0	0	0	0	0	0	0	0
AL157838.1|SAMD12-AS1	0	0	0	1	0	0	0	0	0	0	0	1	0	1	0	0	0	0	0	0	1	1	0	1	0	0	0	0	0	0	0	0	0	0	1	0	0	1	0	0	1	0	0	0	0	1	0	0	0
AL157838.1|AP001432.1	1	1	0	0	0	0	0	0	0	0	0	0	0	0	0	0	0	0	0	0	0	0	0	0	0	1	1	0	0	0	0	0	0	0	0	0	0	1	0	0	0	1	0	1	0	0	0	0	0
AL157838.1|AC073534.2	1	0	1	1	0	1	0	1	0	0	1	0	0	1	0	0	0	0	1	0	1	0	0	0	1	1	0	0	0	0	0	0	0	0	0	0	1	1	0	0	1	1	1	0	0	0	0	0	0
AL157838.1|AC016590.2	1	1	1	0	0	0	0	0	0	0	0	0	0	0	0	0	1	0	1	1	0	1	1	0	1	1	0	1	0	0	0	0	0	0	0	0	0	1	0	0	1	1	0	1	0	0	1	0	1
AL157838.1|AC004253.1	0	0	0	0	0	0	0	0	0	0	0	0	0	0	0	0	0	0	0	0	0	0	0	0	1	0	0	0	0	0	0	0	0	0	0	0	0	0	0	0	0	1	0	0	0	0	0	1	0
AL157838.1|AC026355.2	0	0	0	0	0	1	0	0	1	0	0	0	0	0	0	0	0	0	1	0	0	0	0	1	0	0	0	0	0	0	0	0	0	0	1	1	0	0	1	0	0	0	0	0	0	1	0	0	1
AL157838.1|AL133243.2	0	0	0	0	0	0	0	0	0	0	0	0	0	0	0	0	0	0	0	0	0	0	0	0	0	0	0	0	0	0	0	0	0	0	0	0	0	0	0	0	0	0	0	0	0	0	0	0	0
AL157838.1|AP000786.1	0	0	1	1	0	0	0	0	1	0	0	0	0	0	0	0	0	1	0	0	0	0	0	0	0	0	0	1	0	0	0	0	1	0	1	0	0	1	0	1	0	1	0	0	0	1	1	0	0
AL157838.1|AC253576.2	1	0	0	0	1	0	0	0	0	0	1	0	0	0	1	0	0	0	0	0	0	1	1	0	0	1	0	0	1	0	0	0	0	1	0	0	0	1	0	0	0	1	0	0	0	0	1	0	0
AL157838.1|AP001469.2	1	0	0	1	0	0	0	0	0	0	0	0	0	1	1	0	0	0	1	0	1	1	0	0	1	0	1	1	0	0	0	0	0	0	0	0	0	1	0	0	1	1	1	1	0	0	1	0	0
AL157838.1|AL355075.2	0	0	0	0	0	0	0	0	0	0	0	0	0	0	0	0	0	0	0	0	0	0	1	0	1	1	1	0	0	0	0	0	0	0	0	0	0	1	0	0	0	0	0	0	0	0	0	0	0
AL157838.1|AP005899.1	0	0	0	1	0	0	0	0	0	0	0	1	0	0	0	0	0	0	0	0	0	0	0	0	0	0	1	0	0	0	0	0	0	0	0	0	0	0	0	0	0	0	0	1	0	1	0	0	0
AL157838.1|AP000692.1	0	0	0	0	0	0	1	1	0	0	0	0	0	0	0	0	0	0	0	0	0	0	0	0	0	1	0	0	0	0	0	1	0	0	0	0	0	1	0	0	0	1	0	0	0	0	0	1	0
AL157838.1|AL022067.1	0	1	1	1	0	0	1	0	1	0	0	1	1	1	1	0	0	1	0	0	0	1	0	1	1	0	0	0	0	0	0	0	1	0	1	1	1	1	0	0	0	0	0	0	0	0	0	0	1
AL157838.1|FAM30A	1	0	1	1	1	1	1	1	1	0	0	1	1	1	0	0	1	1	0	0	0	1	0	0	1	1	0	1	0	0	0	1	0	0	1	1	0	1	0	1	1	1	0	1	0	1	0	0	0
AL157838.1|AC008870.2	1	0	0	0	0	0	0	0	0	0	0	0	0	0	0	0	0	0	1	0	0	0	0	0	1	1	1	0	0	0	0	0	0	0	0	0	0	1	0	0	0	0	0	0	0	1	0	0	0
AL157838.1|AC010168.2	0	0	0	0	0	0	0	0	0	0	0	0	0	0	0	0	0	0	1	0	0	0	0	0	0	1	1	0	0	0	0	0	0	0	0	0	0	1	0	0	1	0	0	0	0	0	0	0	0
AL157838.1|AC138932.4	1	0	0	1	1	0	1	0	0	0	0	1	1	0	0	0	0	0	0	0	1	1	1	0	0	1	0	1	0	0	0	0	0	0	1	0	1	1	0	0	0	0	0	0	0	0	0	0	0
AL157838.1|AC026356.1	0	0	0	1	0	0	0	0	0	0	0	0	0	0	0	0	0	0	0	0	0	0	0	0	0	0	0	0	0	0	0	0	0	0	0	0	0	0	0	0	0	0	0	0	0	0	0	0	0
AL157838.1|AC016831.1	0	1	0	1	0	0	1	0	0	0	0	1	0	1	0	0	0	0	0	0	0	1	0	0	0	0	1	1	0	0	0	0	0	0	0	1	0	0	0	0	0	0	1	1	0	1	0	0	0
AL157838.1|AP003170.3	1	0	1	1	0	0	0	0	0	0	0	0	0	0	0	0	0	0	1	1	0	0	1	0	1	1	1	1	0	0	0	1	0	0	0	0	0	1	0	1	1	1	0	1	0	1	1	1	1
AL157838.1|MBNL1-AS1	0	0	0	0	0	0	0	0	0	0	0	0	0	0	0	0	0	0	0	0	0	0	0	0	0	0	0	0	0	0	0	0	0	0	0	0	0	0	0	0	0	0	0	0	0	0	0	0	0
AL157838.1|AP001033.2	0	0	0	0	0	0	0	0	0	0	0	0	0	0	0	0	0	0	0	0	0	0	0	0	0	0	0	0	0	0	0	0	0	0	0	0	0	0	0	0	0	0	0	0	0	0	0	0	0
AL157838.1|AC090517.2	0	0	0	0	0	0	0	0	0	0	0	0	0	0	0	0	0	0	0	0	0	0	0	0	0	0	0	0	0	0	0	0	0	0	0	0	0	0	0	0	1	0	0	0	0	0	0	0	0
AC021851.1|AP002336.2	0	1	1	0	1	0	1	1	1	0	1	1	1	1	0	1	0	1	0	0	0	0	1	0	0	1	0	1	0	0	0	0	1	0	1	1	0	0	1	1	0	0	1	0	1	0	0	1	1
AC021851.1|AC245041.2	0	0	0	0	0	0	0	0	0	0	0	0	0	0	0	0	0	0	0	0	0	0	0	0	0	0	0	0	0	0	0	0	0	0	0	0	0	0	0	0	0	0	0	0	0	0	0	0	0
AC021851.1|AP000866.6	0	0	1	0	1	0	0	1	0	0	0	1	0	0	0	0	0	0	0	0	0	0	1	0	0	1	1	0	0	1	1	0	1	0	0	0	0	0	0	1	0	0	0	1	0	1	1	1	1
AC021851.1|AC011815.1	0	0	0	0	1	0	0	0	0	0	1	1	1	1	0	1	0	1	0	0	0	0	1	0	1	1	0	0	0	0	0	0	0	0	0	1	0	0	0	0	1	0	0	0	0	0	0	0	1
AC021851.1|NARF-IT1	0	1	0	0	0	0	0	1	1	0	0	0	0	0	0	0	0	0	0	0	0	0	0	0	0	1	1	0	0	1	0	0	1	0	0	0	0	0	0	1	0	0	0	0	0	0	0	1	1
AC021851.1|DHDDS-AS1	0	1	1	0	1	0	1	1	0	0	0	0	0	0	1	1	0	0	1	0	1	0	0	0	0	1	1	0	0	0	1	0	1	0	0	0	0	1	0	1	0	0	0	0	1	0	1	1	0
AC021851.1|AC063965.2	0	1	1	0	0	0	1	1	0	1	1	1	1	1	0	1	0	1	0	0	1	1	1	0	1	1	1	1	0	1	1	0	1	1	0	1	0	1	1	1	1	0	0	1	0	1	0	1	1
AC021851.1|AC006017.1	0	1	1	0	1	0	1	1	0	1	1	1	1	1	1	1	1	1	1	0	1	0	1	0	0	1	1	1	0	1	1	1	1	1	0	1	0	0	1	1	0	0	1	0	1	1	1	1	1
AC021851.1|AC090579.1	0	0	0	0	1	0	0	0	1	1	1	1	0	1	1	1	0	0	0	0	1	0	1	1	0	1	0	0	0	0	1	0	0	0	1	1	1	0	0	1	0	0	0	0	1	0	0	0	0
AC021851.1|AC007991.2	0	1	1	0	0	0	0	1	0	0	0	0	0	0	1	0	1	1	0	1	0	0	0	0	0	1	0	0	0	0	0	1	0	1	0	0	0	0	0	1	0	0	0	1	0	1	0	1	0
AC021851.1|AC004908.2	0	0	0	0	0	0	0	0	0	1	1	0	0	0	1	1	0	0	0	0	1	0	0	0	0	1	1	0	0	1	1	0	1	0	0	0	0	0	0	1	0	0	0	0	0	0	0	1	1
AC021851.1|AC112722.1	0	0	0	0	0	0	0	0	0	0	0	0	0	0	0	0	0	0	0	0	0	0	0	0	0	1	0	0	0	0	0	0	0	0	0	0	0	0	0	0	0	0	0	0	0	0	0	0	0
AC021851.1|AL353804.2	0	1	0	0	1	0	1	1	1	1	1	1	0	1	0	1	0	1	1	1	0	1	1	0	1	1	1	0	0	0	1	0	1	1	0	1	0	0	1	1	1	1	1	1	1	1	1	1	1
AC021851.1|AC027277.2	0	0	0	0	0	0	0	0	0	0	0	0	0	0	0	0	0	0	0	0	0	0	0	0	0	1	0	0	0	0	0	0	0	0	0	0	0	0	0	1	0	0	0	0	0	0	0	1	0
AC021851.1|AC002128.1	0	0	1	0	0	0	0	1	0	0	0	0	0	0	0	1	0	0	0	0	0	0	0	0	0	1	1	0	0	0	0	0	0	0	0	0	0	0	0	1	0	0	1	1	0	1	1	1	0
AC021851.1|AC096921.2	0	0	0	0	0	0	0	0	0	0	0	0	0	0	0	0	0	0	0	0	0	0	0	0	0	0	0	0	0	0	0	0	0	0	0	0	0	0	0	0	0	0	0	0	0	0	0	0	0
AC021851.1|AP006621.2	0	0	0	0	0	0	0	1	0	0	0	0	0	0	0	0	0	0	1	1	0	0	0	0	0	1	1	0	0	0	0	0	0	0	0	0	0	0	0	0	0	0	0	1	0	0	0	0	0
AC021851.1|LINC01535	0	1	1	1	1	0	1	1	1	1	1	1	1	0	1	1	0	1	0	1	1	1	1	1	1	1	1	1	1	0	1	1	0	0	1	1	0	0	0	1	1	1	0	1	1	1	1	1	1
AC021851.1|AL513327.1	0	0	0	0	0	0	0	1	0	0	0	0	0	0	0	0	0	0	0	0	0	0	0	0	0	1	1	0	0	0	0	0	0	0	0	0	0	0	0	1	0	0	0	0	0	0	0	1	0
AC021851.1|MCM3AP-AS1	0	0	0	0	0	0	0	1	0	0	0	0	0	0	0	0	0	0	0	0	0	0	0	0	0	1	1	0	0	0	0	0	0	0	0	0	0	0	0	1	0	0	0	0	0	0	0	1	1
AC021851.1|AP002907.1	0	0	1	0	1	0	1	1	0	1	0	1	0	0	1	1	1	0	0	0	1	0	1	0	0	1	1	0	0	0	0	0	1	0	0	0	1	0	0	1	0	0	0	0	0	0	0	1	0
AC021851.1|RPS6KA2-IT1	0	1	0	1	0	0	0	1	0	1	0	0	1	1	1	0	0	1	0	0	0	0	0	0	0	1	1	0	0	0	0	0	0	0	1	0	1	0	0	1	0	0	0	0	0	0	0	1	1
AC021851.1|AC010201.2	0	0	0	0	1	0	0	1	1	0	1	0	0	0	0	1	0	0	0	1	1	0	0	0	0	1	1	0	0	1	0	1	0	1	0	0	0	0	0	1	0	1	1	1	1	0	1	1	1
AC021851.1|AC079684.1	0	1	1	1	1	0	1	0	1	1	0	1	1	0	1	1	1	0	0	0	0	1	1	1	0	1	1	0	1	0	0	1	0	1	1	0	0	0	1	1	0	0	1	0	0	1	1	1	0
AC021851.1|AC026202.2	0	0	1	0	1	0	0	0	0	0	0	1	0	0	1	0	0	0	0	0	0	0	1	0	0	0	0	0	0	0	0	0	0	0	0	0	0	0	1	0	0	0	0	0	0	0	0	0	1
AC021851.1|AC124319.1	0	1	0	0	1	0	1	1	1	0	1	0	0	0	0	0	1	0	0	1	0	0	0	0	0	1	1	0	0	1	1	0	1	1	0	1	0	0	0	1	0	0	1	0	0	0	0	1	1
AC021851.1|KDM4A-AS1	0	0	0	0	1	0	1	1	1	0	1	0	0	0	0	0	1	1	1	1	1	0	1	0	1	1	1	0	0	0	0	0	0	1	0	1	0	0	0	1	1	0	0	0	1	1	0	1	1
AC021851.1|AL049869.2	0	1	0	0	0	0	1	1	1	1	0	0	0	0	0	1	1	0	0	1	0	0	0	0	0	1	1	0	0	0	1	0	0	0	0	0	0	0	0	1	0	0	1	0	0	0	0	1	0
AC021851.1|TMPO-AS1	0	0	0	0	1	0	0	1	1	0	1	1	1	1	1	1	0	1	0	0	1	0	1	0	0	1	0	0	0	0	0	0	0	0	0	1	1	0	0	1	0	0	0	0	1	1	0	0	1
AC021851.1|AC138393.2	1	1	1	0	1	0	1	1	1	1	0	1	1	1	1	0	1	1	1	1	1	0	1	0	1	1	1	1	0	1	1	1	1	1	1	0	1	1	1	1	1	0	1	1	0	0	1	1	1
AC021851.1|SCAANT1	1	1	0	0	1	0	1	1	0	1	1	1	0	0	1	0	0	0	1	0	1	0	1	0	0	1	1	1	0	0	0	0	1	0	0	1	0	0	1	1	1	0	0	1	1	1	0	1	1
AC021851.1|MAGI2-AS3	0	0	0	0	0	0	0	0	0	0	0	0	0	0	0	0	0	0	0	0	0	0	0	0	0	0	0	0	0	0	0	0	0	0	0	0	0	0	0	0	0	0	0	0	0	0	0	0	0
AC021851.1|ALMS1-IT1	0	1	0	0	0	0	0	1	1	1	0	0	1	1	1	1	0	0	0	0	0	0	1	0	0	1	0	0	0	1	1	0	0	0	1	0	1	0	0	0	0	0	0	0	0	0	0	1	1
AC021851.1|AC103591.3	0	1	1	0	0	1	0	1	1	0	0	1	0	1	1	1	1	0	0	1	0	0	1	1	0	1	0	1	1	0	1	0	1	1	1	0	1	0	0	1	0	0	0	0	0	1	0	0	1
AC021851.1|AC090739.1	0	0	0	0	0	0	1	1	0	0	0	0	0	0	0	0	0	0	0	0	1	0	0	0	0	1	1	1	0	0	0	0	1	0	0	0	0	0	0	1	0	0	0	0	0	0	0	1	0
AC021851.1|AC008669.1	0	0	0	0	0	0	0	0	0	0	0	0	0	0	0	0	0	0	0	0	0	0	0	0	0	0	0	0	0	0	0	0	0	0	0	0	0	0	0	0	0	0	0	0	0	0	0	0	0
AC021851.1|PABPC4-AS1	1	1	0	0	1	1	1	1	1	1	0	1	0	0	1	0	1	1	1	1	1	0	0	0	0	1	0	1	0	1	1	0	1	0	0	1	1	0	0	1	0	0	1	1	0	1	1	1	1
AC021851.1|NFYC-AS1	0	1	0	0	0	0	1	1	0	0	0	0	0	0	0	0	0	0	0	0	0	0	0	0	0	1	0	0	0	0	0	0	0	0	0	0	0	0	0	1	0	0	0	0	0	0	1	1	0
AC021851.1|SAP30L-AS1	0	1	1	0	1	0	0	1	0	0	1	1	0	0	0	1	0	1	0	0	0	0	0	0	0	1	0	0	0	0	0	0	1	0	0	1	0	0	0	1	0	0	0	0	1	1	1	0	1
AC021851.1|AC004884.2	0	1	1	1	1	0	1	1	1	1	1	1	1	1	1	1	0	1	1	1	1	1	1	1	1	1	1	0	0	1	1	1	1	0	1	1	1	1	1	1	1	0	1	0	1	1	1	1	1
AC021851.1|DLEU1	0	0	0	0	1	0	0	0	0	0	1	0	0	1	0	0	0	0	0	0	1	0	1	1	0	0	0	0	0	0	0	0	0	0	0	0	0	0	0	0	0	0	0	0	0	0	0	0	1
AC021851.1|AC104695.3	0	1	0	0	0	0	0	1	0	1	0	1	0	0	0	0	0	1	0	0	0	0	0	0	0	1	1	0	0	0	0	0	0	0	0	1	0	0	0	1	0	0	0	0	0	0	0	1	1
AC021851.1|AC139887.4	0	0	1	0	1	0	0	1	0	0	0	0	0	0	0	0	0	0	0	0	0	0	0	0	0	1	0	0	0	0	0	0	0	0	0	0	0	0	0	1	0	0	0	0	0	0	0	1	0
AC021851.1|Z82243.1	0	0	1	1	1	0	1	1	0	1	0	1	0	0	0	1	0	0	1	1	0	0	0	0	0	1	1	0	0	1	1	1	0	0	1	1	0	0	0	1	1	0	0	1	0	1	1	1	1
AC021851.1|AL359697.1	0	0	1	0	0	0	1	1	1	1	1	1	0	0	1	0	0	0	1	0	1	0	0	0	1	1	0	0	0	1	0	1	0	1	0	0	0	0	0	1	0	0	1	0	1	0	1	0	1
AC021851.1|AC005021.1	1	1	0	0	1	0	1	1	1	0	0	0	0	0	0	0	0	1	0	0	0	0	0	0	1	1	1	0	0	0	1	1	0	0	0	0	0	0	0	1	0	0	0	0	1	0	1	1	0
AC021851.1|AP001628.1	0	1	1	0	0	1	1	1	1	0	1	1	0	0	0	0	0	1	1	1	1	1	1	0	1	1	1	1	0	1	0	1	0	1	0	0	1	1	0	1	0	0	1	0	1	1	1	1	1
AC021851.1|AC007552.2	0	1	0	0	1	0	0	0	0	0	1	0	0	0	0	1	0	0	0	0	1	0	1	0	0	1	1	0	0	0	0	0	0	0	0	0	0	1	0	1	1	0	1	1	0	0	1	1	0
AC021851.1|AC099343.2	0	0	0	0	1	0	1	1	1	1	0	0	0	0	0	1	0	0	0	0	0	0	0	0	0	0	0	1	1	0	0	0	1	1	0	1	1	0	0	1	0	0	1	0	1	0	0	1	1
AC021851.1|AC245884.8	0	0	0	0	0	0	1	1	1	0	1	0	0	0	0	0	0	0	1	1	1	0	0	0	0	1	1	0	0	0	0	1	0	0	0	0	0	0	0	1	0	0	1	0	1	0	1	1	1
AC021851.1|AL136115.2	1	1	0	1	1	0	1	1	1	1	0	1	1	1	1	1	1	1	1	1	1	1	1	0	0	1	1	1	0	1	1	0	0	0	1	1	0	1	1	1	0	0	1	0	0	1	1	1	1
AC021851.1|AC025171.3	0	1	1	0	1	0	1	0	1	1	0	0	0	0	0	1	1	0	0	1	1	0	1	1	0	1	0	1	1	0	1	1	0	0	1	1	1	1	0	1	0	0	1	1	1	1	1	0	0
AC021851.1|AL590723.1	0	1	0	0	0	0	0	1	0	1	0	0	0	1	1	1	0	1	0	0	0	0	0	0	0	1	0	0	0	0	1	1	1	0	1	1	0	0	0	1	0	0	1	0	0	0	0	1	1
AC021851.1|LINC00894	0	1	1	0	0	0	1	1	0	0	0	0	0	0	0	0	1	1	1	1	0	0	0	0	0	1	1	1	0	1	1	0	1	1	0	1	0	0	0	1	0	0	1	0	1	1	1	1	1
AC021851.1|AC245014.3	0	0	0	0	1	1	1	1	1	1	1	1	0	1	1	1	1	0	0	1	1	1	1	0	0	1	1	0	0	0	1	1	1	1	1	1	1	0	0	1	0	0	0	0	0	0	0	1	1
AC021851.1|AC007014.2	0	1	0	0	1	0	1	1	1	1	1	1	0	1	1	1	1	1	1	0	0	0	1	1	1	1	1	0	0	1	1	1	1	0	1	1	1	0	1	1	0	0	1	1	0	1	1	1	1
AC021851.1|AF131215.5	0	0	0	0	0	0	0	0	0	0	0	0	0	0	0	0	0	0	0	0	0	0	0	0	0	0	0	0	0	0	0	0	0	0	0	0	0	0	0	0	0	0	0	0	0	0	0	0	0
AC021851.1|AL139288.1	0	0	1	0	0	0	0	0	0	0	0	0	0	0	0	0	0	0	0	1	1	0	1	0	1	0	0	0	0	0	0	0	0	1	0	0	0	0	0	0	0	0	0	0	0	0	1	0	1
AC021851.1|AC025171.4	0	0	0	0	0	0	0	1	0	0	0	0	0	0	0	0	0	0	0	0	0	0	0	0	0	1	0	0	0	0	0	0	0	0	0	0	0	0	0	0	0	0	0	0	0	0	1	0	0
AC021851.1|AC141002.1	0	1	0	0	0	0	0	1	0	0	0	1	0	0	0	1	0	1	0	0	0	0	1	1	1	1	1	1	0	0	0	0	1	0	0	1	0	0	0	1	0	0	0	0	0	0	1	1	1
AC021851.1|SCAT2	0	1	1	0	1	0	1	1	0	1	1	1	0	1	0	1	1	0	1	1	1	0	1	0	1	1	1	1	0	1	1	1	1	1	0	1	0	0	0	1	0	0	1	1	1	1	1	1	1
AC021851.1|AC020913.3	1	1	0	0	1	1	1	1	1	0	1	0	0	1	0	1	0	1	1	1	0	0	0	0	1	1	1	0	0	1	1	0	1	1	0	0	0	1	0	1	1	0	0	1	1	0	0	1	1
AC021851.1|ZKSCAN2-DT	0	0	0	0	0	0	1	1	0	0	1	0	0	0	0	1	0	0	0	1	1	0	1	0	0	1	1	0	0	1	0	0	0	1	0	0	0	0	0	1	0	0	1	0	0	0	1	1	1
AC021851.1|AC012645.3	0	0	0	0	1	1	1	1	1	0	0	0	1	1	0	1	0	1	0	1	0	0	0	0	1	1	1	1	0	1	0	1	0	0	0	1	0	0	1	1	0	0	0	0	0	0	0	1	1
AC021851.1|AP001160.4	0	0	0	0	0	0	1	1	0	0	0	0	0	0	0	0	0	0	1	1	0	0	0	0	1	1	1	0	0	0	1	1	1	1	0	1	0	0	0	0	0	0	1	0	0	0	1	1	1
AC021851.1|AL662844.3	0	0	0	1	0	0	0	1	0	0	0	0	0	0	1	1	1	0	0	1	1	0	0	0	0	1	0	0	0	0	0	1	1	1	0	0	1	0	0	1	0	0	0	0	1	0	1	0	1
AC021851.1|AL132780.1	0	0	1	0	1	0	1	0	0	1	1	1	0	0	1	1	0	0	1	0	1	0	0	0	0	1	0	0	0	0	0	0	0	1	0	1	0	0	0	1	0	0	0	0	0	0	0	1	0
AC021851.1|LINC01290	0	0	0	0	0	0	0	0	0	0	0	0	0	0	0	0	0	0	0	0	0	0	0	0	0	0	0	0	0	0	0	0	0	0	0	0	0	0	0	0	0	0	0	0	0	0	0	0	0
AC021851.1|AC022211.1	0	1	1	0	1	0	1	1	0	1	0	0	0	0	1	0	1	1	0	0	0	0	1	0	0	1	1	1	0	0	0	0	1	0	0	1	0	0	1	1	0	0	1	0	0	1	1	1	1
AC021851.1|LINC02362	1	1	1	0	1	1	1	1	1	0	1	1	1	1	1	1	1	1	0	1	1	1	0	0	1	1	0	1	0	1	0	1	1	0	1	1	0	1	0	1	1	0	1	0	1	1	0	1	1
AC021851.1|AC097641.2	1	0	0	0	0	0	0	1	1	0	1	0	1	0	0	1	1	1	1	0	0	0	1	1	0	1	1	0	0	0	0	0	0	0	0	1	0	1	0	1	0	0	1	0	1	0	1	1	0
AC021851.1|AC037198.1	0	1	0	0	0	0	1	1	0	1	0	1	0	0	1	0	0	1	0	1	0	0	0	1	0	0	1	1	0	0	1	0	0	0	0	1	0	0	0	1	0	0	0	0	0	0	1	1	1
AC021851.1|AC011442.1	0	1	1	1	1	0	1	1	1	1	0	1	0	1	0	0	1	1	1	0	0	0	1	0	0	1	0	1	0	0	1	1	1	1	0	1	0	1	0	1	0	0	0	1	0	1	1	1	1
AC021851.1|AC007546.1	0	0	0	0	1	0	0	0	0	1	0	1	0	1	0	0	1	0	0	1	0	0	1	0	1	1	1	0	0	1	0	0	0	0	0	0	0	0	0	1	0	0	1	0	0	0	1	1	1
AC021851.1|LINC00630	0	0	0	0	0	0	0	0	0	1	0	1	0	0	0	0	0	0	0	0	1	0	1	0	0	1	0	0	0	0	0	0	0	0	0	0	0	0	0	1	0	0	0	0	0	0	0	0	1
AC021851.1|AC108727.1	0	0	1	0	1	0	1	1	1	1	1	0	0	1	1	1	1	0	0	0	1	0	1	0	0	1	1	0	0	0	1	0	1	1	0	0	1	1	1	1	0	0	1	0	1	0	0	1	1
AC021851.1|AC137932.3	0	0	0	0	0	0	0	1	0	0	0	0	0	0	0	0	0	0	0	0	0	0	1	0	0	1	1	1	0	0	0	0	0	0	0	1	0	0	0	1	0	0	0	0	0	0	1	1	1
AC021851.1|AP000873.1	0	0	0	0	0	0	1	1	0	0	0	0	0	0	0	0	0	0	0	0	0	0	0	0	0	1	0	0	0	0	0	0	1	0	0	1	0	0	0	1	0	0	0	0	0	0	0	0	0
AC021851.1|SAMD12-AS1	0	0	0	0	1	0	0	0	0	0	0	1	0	1	0	1	1	0	0	0	1	0	1	1	0	1	0	0	0	0	1	1	0	1	1	1	1	0	1	1	0	0	0	0	0	0	0	0	0
AC021851.1|AP001432.1	1	1	0	0	0	0	0	1	0	0	0	0	0	1	0	1	0	1	0	0	0	0	1	0	0	1	1	0	0	0	1	0	1	0	0	1	0	0	0	1	0	0	0	1	1	0	0	0	0
AC021851.1|AC073534.2	1	0	1	0	0	1	1	1	1	1	1	0	0	1	0	0	0	0	0	1	1	0	1	0	1	1	0	0	0	0	0	1	1	0	0	1	1	0	0	1	0	1	1	0	0	0	0	0	1
AC021851.1|AC016590.2	0	1	1	0	1	0	0	1	0	0	1	0	1	0	0	1	1	1	1	1	0	1	1	0	1	1	1	1	0	1	1	1	0	1	0	1	0	0	0	1	1	0	1	1	1	0	1	1	1
AC021851.1|AC004253.1	0	0	0	0	0	0	0	0	0	0	0	0	0	0	0	1	0	0	0	1	0	0	0	0	0	1	0	0	0	0	0	0	0	0	0	0	0	0	0	1	0	0	1	0	0	0	0	1	0
AC021851.1|AC026355.2	0	1	0	0	0	0	0	1	1	1	0	1	0	0	0	0	0	1	1	0	0	0	0	1	0	0	0	0	0	0	1	0	0	0	1	1	0	0	1	1	0	0	0	0	0	0	0	0	1
AC021851.1|AP000786.1	0	1	1	1	1	0	0	1	1	0	0	0	0	0	0	1	1	1	0	0	0	0	0	0	0	0	0	1	0	0	1	0	1	0	1	0	0	1	1	1	0	1	1	0	0	1	1	1	1
AC021851.1|AC253576.2	1	1	0	0	1	0	0	1	1	1	1	0	0	0	1	1	1	0	0	0	1	0	1	0	0	1	0	0	1	0	0	0	1	1	0	0	0	1	0	1	0	0	0	0	0	0	1	0	1
AC021851.1|AP001469.2	1	0	0	0	0	0	0	1	0	0	0	0	0	1	1	0	1	1	0	1	1	0	1	0	1	1	1	1	0	0	0	0	1	1	0	0	0	0	1	1	0	1	1	1	0	0	1	1	0
AC021851.1|AL355075.2	0	0	0	0	0	0	0	0	0	0	0	0	0	0	0	0	0	0	0	0	0	0	1	0	1	1	1	0	0	0	0	0	0	0	0	0	0	0	0	1	0	0	0	0	0	0	1	0	0
AC021851.1|AP005899.1	0	1	0	0	1	0	0	0	0	1	0	1	0	0	1	0	0	0	0	0	1	0	0	0	0	1	1	0	0	0	1	0	1	0	0	0	0	0	0	1	0	0	0	0	0	0	0	1	1
AC021851.1|AP000692.1	0	1	0	0	0	0	1	1	1	0	0	0	0	0	0	0	1	0	0	0	0	0	1	0	0	1	0	0	0	0	0	1	0	1	0	0	0	0	0	1	0	0	0	0	0	0	1	1	1
AC021851.1|AL022067.1	0	1	1	1	1	0	1	1	1	1	0	1	1	1	1	1	0	1	0	0	0	0	0	1	1	1	1	1	0	0	1	1	1	0	1	1	1	0	1	1	0	0	0	0	0	0	0	0	1
AC021851.1|FAM30A	1	1	1	1	1	1	1	1	1	0	1	1	1	1	1	1	1	1	0	1	1	1	0	0	1	1	0	1	0	1	0	1	0	1	1	1	0	1	1	1	1	0	1	0	1	1	0	1	1
AC021851.1|AC008870.2	0	0	0	0	1	0	0	1	0	0	0	0	0	0	0	0	0	0	0	0	0	0	0	0	1	1	1	0	0	1	0	0	0	0	0	0	0	0	0	1	0	0	1	0	1	0	1	1	1
AC021851.1|AC010168.2	0	0	0	0	1	0	0	1	0	1	0	0	0	0	0	1	0	0	1	0	0	0	0	0	0	1	1	0	0	0	0	0	0	0	0	0	0	0	0	1	0	0	0	0	0	0	1	1	1
AC021851.1|AC138932.4	1	1	0	0	1	0	1	1	0	1	0	1	1	1	0	0	1	1	0	1	1	1	1	0	0	1	0	1	0	1	0	1	1	1	1	0	1	0	0	1	0	0	1	0	1	0	1	1	1
AC021851.1|AC026356.1	0	0	0	0	0	0	0	0	0	0	0	0	0	0	0	0	0	0	0	0	0	0	1	0	0	0	0	0	0	0	0	0	0	0	0	0	1	0	0	0	0	0	0	0	0	0	0	0	0
AC021851.1|AC016831.1	0	1	0	0	1	0	1	1	0	1	0	1	0	1	1	1	0	1	0	0	0	0	0	0	0	1	1	1	0	1	1	0	1	0	0	1	1	0	1	1	0	0	1	0	0	1	1	1	1
AC021851.1|AP003170.3	1	1	1	0	1	0	0	1	1	0	0	0	0	0	0	0	1	0	0	1	0	0	1	0	1	1	1	1	0	0	0	1	0	0	0	0	0	1	0	1	0	1	0	1	0	1	1	1	1
AC021851.1|MBNL1-AS1	0	0	0	0	0	0	0	0	0	0	0	0	0	0	0	0	0	0	0	0	0	0	0	0	0	0	0	0	0	0	0	0	0	0	0	0	0	0	0	0	0	0	0	0	0	0	0	0	0
AC021851.1|AC090517.2	0	0	0	0	0	0	0	1	0	0	1	0	0	1	0	0	0	0	0	0	0	0	0	0	0	0	0	1	0	0	0	0	0	0	0	1	0	0	0	0	0	0	0	0	1	0	0	0	0
LINC00216|AP002336.2	0	0	0	0	0	0	1	1	1	0	0	1	0	1	0	1	0	0	0	0	0	1	1	1	1	0	0	0	0	0	0	0	0	0	1	1	0	0	1	1	1	0	0	0	0	0	0	0	0
LINC00216|AC245041.2	0	0	0	0	0	0	0	0	0	0	0	0	0	0	0	0	0	0	0	0	0	0	0	0	0	0	0	0	0	0	0	0	0	0	0	0	0	0	0	0	0	0	0	0	0	0	0	0	0
LINC00216|AP000866.6	0	0	0	0	0	0	0	1	0	0	0	1	0	1	0	0	0	0	0	0	0	0	1	0	1	0	0	0	0	1	0	0	1	0	0	0	0	1	0	0	0	0	0	0	0	0	0	1	1
LINC00216|DHDDS-AS1	0	0	0	0	0	0	1	1	1	0	0	0	0	0	0	1	0	0	0	1	0	0	0	1	1	0	0	0	0	0	0	0	1	1	0	0	0	1	0	0	0	0	0	0	1	0	1	0	0
LINC00216|AC063965.2	0	0	0	0	0	1	1	1	0	0	0	1	0	1	0	1	0	0	0	1	0	1	1	0	1	1	0	0	0	1	0	0	1	1	1	0	0	1	1	1	1	0	0	0	0	0	0	0	1
LINC00216|AC006017.1	0	1	0	0	1	0	1	0	1	0	0	1	0	1	1	1	1	0	0	0	1	1	1	1	1	1	0	0	0	1	0	0	1	1	1	1	0	1	0	1	0	1	1	0	1	0	1	1	1
LINC00216|AC090579.1	0	0	0	0	0	0	0	0	1	1	0	1	0	1	0	0	0	0	0	0	0	1	1	1	1	0	0	0	0	0	0	0	0	0	1	1	0	0	0	0	0	0	0	0	1	0	0	0	0
LINC00216|AC007991.2	0	1	1	0	0	0	0	1	0	0	0	0	0	1	0	0	1	1	0	1	0	0	0	1	0	1	0	0	0	0	0	1	0	1	1	0	0	0	0	1	0	0	0	0	0	1	0	1	0
LINC00216|AC112722.1	0	0	0	0	0	0	0	0	0	0	0	0	0	0	0	0	0	0	0	0	0	0	0	0	0	0	0	0	0	0	0	0	0	0	0	0	0	0	0	0	0	0	0	0	0	0	0	0	0
LINC00216|AL353804.2	0	0	0	1	0	1	1	1	1	0	1	0	0	1	0	1	0	0	1	1	0	1	1	1	1	0	0	0	0	0	0	0	0	1	0	1	0	0	0	0	1	1	0	0	0	1	1	1	1
LINC00216|AC027277.2	0	0	0	0	0	0	0	0	0	0	0	0	0	0	0	0	0	0	0	0	0	0	0	0	0	0	0	0	0	0	0	0	0	0	0	0	0	0	0	0	0	0	0	0	0	0	0	0	0
LINC00216|LINC01535	0	0	1	1	0	1	1	0	1	1	1	1	0	1	1	1	0	0	0	1	1	1	1	1	1	0	0	0	1	0	0	0	0	1	1	1	0	0	0	0	1	1	0	0	1	1	1	0	1
LINC00216|AP001429.1	0	1	1	0	0	1	1	1	1	1	1	1	1	1	1	1	1	1	1	0	1	1	1	1	1	1	0	0	1	1	0	0	1	1	1	1	0	1	1	1	1	0	0	0	1	0	1	0	1
LINC00216|RPS6KA2-IT1	0	0	0	1	0	0	0	0	1	1	0	0	1	1	0	0	0	0	0	0	0	0	0	1	0	0	0	0	0	0	0	0	0	1	1	0	1	0	0	0	0	0	0	0	0	0	0	1	0
LINC00216|AC010201.2	0	0	0	0	0	1	0	1	1	0	0	0	0	1	0	0	0	0	0	1	0	1	0	0	0	1	0	0	0	1	0	0	0	1	0	0	0	0	0	0	1	1	0	0	0	0	1	1	0
LINC00216|AC079684.1	0	1	0	1	0	1	1	0	1	0	0	1	1	1	1	0	1	0	0	0	0	1	1	1	1	0	0	0	1	0	0	0	0	1	1	0	0	0	1	0	0	0	0	0	0	1	0	0	0
LINC00216|AC138393.2	1	1	0	1	1	0	1	1	1	1	0	1	0	1	0	0	1	1	1	1	1	0	1	1	1	1	0	0	0	1	0	1	1	1	1	0	0	1	0	1	1	1	1	0	0	0	1	1	1
LINC00216|SCAANT1	1	0	0	1	0	0	1	0	1	1	1	0	0	1	0	0	0	0	1	0	0	1	1	0	0	0	0	0	0	0	0	0	0	0	1	1	0	0	1	1	1	0	0	0	1	1	0	1	0
LINC00216|ALMS1-IT1	0	0	0	1	0	0	0	0	1	1	0	0	0	1	0	0	0	0	0	0	0	0	1	1	1	0	0	0	1	0	0	0	0	1	1	0	0	0	0	0	0	0	0	0	0	0	0	0	0
LINC00216|AC103591.3	0	0	1	0	0	1	0	0	1	0	0	1	0	1	0	1	1	0	0	1	0	0	1	1	0	0	0	0	1	0	0	0	1	1	1	0	1	1	0	0	0	0	0	0	0	1	0	0	1
LINC00216|PABPC4-AS1	1	0	0	0	0	1	1	1	1	0	0	1	0	1	1	0	1	0	0	1	0	1	0	1	0	0	0	0	0	1	0	0	0	1	0	1	0	0	0	0	1	0	1	0	0	0	1	1	0
LINC00216|AC004884.2	0	0	0	1	0	0	1	0	1	1	0	1	1	1	1	1	0	1	0	1	0	1	1	1	1	0	0	0	0	1	0	0	1	0	1	1	1	1	1	1	1	0	0	0	1	0	0	0	1
LINC00216|Z82243.1	0	0	0	1	0	0	1	0	0	1	0	0	0	1	0	1	0	0	1	1	0	1	0	1	0	0	0	0	0	1	0	0	0	0	1	1	0	1	0	1	1	0	0	0	0	1	0	0	0
LINC00216|AL359697.1	0	0	0	1	0	0	1	0	1	0	1	1	0	1	1	0	0	0	1	0	0	0	0	1	1	0	0	0	0	1	0	0	0	1	0	0	0	0	0	1	1	0	0	0	1	0	1	0	0
LINC00216|AC005021.1	1	0	0	0	0	0	1	0	1	0	0	0	0	1	0	0	0	1	0	0	0	1	0	0	1	0	0	0	0	0	0	1	0	0	0	0	0	0	0	0	0	0	0	0	0	0	0	0	0
LINC00216|AP001628.1	0	1	0	0	0	1	1	1	1	0	1	1	0	1	0	0	0	0	1	1	0	1	1	1	1	1	0	0	1	1	0	1	0	1	0	0	1	1	0	1	1	0	0	0	0	1	1	1	1
LINC00216|AC099343.2	0	0	0	0	0	1	1	0	1	0	0	0	0	1	0	1	0	0	0	0	0	1	0	1	0	0	0	0	1	0	0	0	0	1	1	1	1	0	0	1	1	0	1	0	0	0	0	0	0
LINC00216|AL136115.2	1	1	0	1	1	1	1	0	1	0	0	0	1	1	1	1	1	0	0	1	1	1	1	1	1	1	0	0	1	1	0	0	0	0	1	1	0	1	1	1	0	0	1	0	0	1	0	0	1
LINC00216|AC025171.3	0	0	0	0	0	0	1	0	1	1	0	0	0	1	0	1	1	0	0	1	1	0	1	1	1	0	0	0	1	0	0	0	0	0	1	1	0	1	0	0	1	0	0	0	1	1	0	0	0
LINC00216|AL590723.1	0	0	0	0	0	0	0	0	0	1	0	0	0	1	1	1	0	1	0	0	0	0	0	1	1	0	0	0	0	0	0	1	0	1	1	1	0	0	0	1	0	0	0	0	0	0	0	0	1
LINC00216|LINC00894	0	0	0	0	0	1	1	1	1	0	0	0	0	1	0	0	0	0	1	1	0	1	0	0	1	0	0	0	0	1	0	0	1	1	0	1	0	1	0	1	1	0	0	0	0	0	0	1	1
LINC00216|AC245014.3	1	0	0	0	0	1	1	0	1	0	0	1	0	1	1	1	1	0	0	1	1	1	1	1	1	0	0	0	0	0	0	1	1	1	1	1	1	0	0	0	0	0	0	0	0	0	0	1	1
LINC00216|AC007014.2	0	0	0	1	0	0	1	0	1	1	0	1	0	1	1	1	1	1	1	0	0	1	1	1	1	0	0	0	1	1	0	1	1	0	1	1	1	0	1	1	1	0	0	0	0	0	0	0	1
LINC00216|AC141002.1	0	0	0	0	0	0	0	0	0	0	0	0	0	1	0	1	0	0	0	0	0	0	1	1	1	0	0	0	1	0	0	0	0	0	1	1	0	0	0	1	1	0	0	0	0	0	1	1	1
LINC00216|AC020913.3	1	1	0	0	0	1	1	1	1	0	0	0	0	1	0	1	0	1	0	1	0	0	0	0	1	1	0	0	0	0	0	0	0	1	0	0	0	1	0	1	1	0	0	0	1	0	0	1	0
LINC00216|AC012645.3	0	0	0	0	0	1	1	1	1	0	0	0	1	1	0	1	0	1	0	1	0	1	0	0	1	0	0	0	0	0	0	1	0	1	1	0	0	0	0	1	1	0	0	0	0	0	0	0	0
LINC00216|AP001160.4	0	0	0	0	0	0	1	0	0	0	0	0	0	1	0	0	0	0	0	1	0	0	0	0	1	0	0	0	0	0	0	0	0	1	0	1	0	0	0	0	0	1	0	0	0	0	0	0	1
LINC00216|AL662844.3	1	0	0	1	0	0	0	1	0	0	0	0	0	1	1	1	1	0	0	1	0	0	0	1	1	1	0	0	0	0	0	1	1	1	0	0	1	0	0	0	1	0	0	0	0	0	1	0	0
LINC00216|LINC01290	0	0	0	0	0	0	0	0	0	0	0	0	0	0	0	0	0	0	0	0	0	0	0	0	0	0	0	0	0	0	0	0	0	0	0	0	0	0	0	0	0	0	0	0	0	0	0	0	0
LINC00216|LINC02362	1	0	0	1	0	1	1	1	1	0	0	1	1	1	1	1	1	1	0	1	0	1	0	0	1	0	0	0	0	1	0	0	1	1	1	1	0	1	0	1	1	0	1	0	0	1	0	0	1
LINC00216|AC037198.1	0	1	0	0	0	0	1	0	0	1	0	1	0	1	0	0	0	0	0	1	0	0	0	1	0	0	0	0	0	0	0	0	0	1	1	0	0	0	0	1	0	0	0	0	0	0	1	0	0
LINC00216|AC011442.1	0	1	0	1	0	1	1	0	1	0	0	1	0	1	0	0	1	0	0	0	0	0	1	0	1	1	0	0	0	0	0	1	0	1	1	1	0	1	0	1	0	0	0	0	0	1	1	0	0
LINC00216|AC007546.1	0	0	0	0	0	1	0	0	1	0	0	1	0	1	0	0	1	0	0	1	0	0	1	0	1	0	0	0	0	1	0	0	0	1	0	0	0	0	0	1	0	0	0	0	0	0	1	0	0
LINC00216|AC108727.1	0	0	0	0	0	0	1	1	1	1	1	0	0	1	0	1	1	0	0	0	1	0	1	0	0	0	0	0	0	0	0	0	0	1	0	0	0	1	0	1	0	0	0	0	1	0	0	1	0
LINC00216|AC073534.2	1	0	0	0	0	1	1	1	1	0	1	0	0	1	0	0	0	0	0	1	0	0	1	1	1	1	0	0	0	0	0	0	1	0	0	0	1	0	0	0	0	1	0	0	0	0	0	0	0
LINC00216|AC016590.2	0	1	0	0	0	1	0	0	0	0	0	0	0	1	0	1	1	0	1	1	0	1	1	1	1	0	0	0	0	1	0	0	0	1	0	0	0	0	0	0	1	0	0	0	0	0	1	0	1
LINC00216|AP000786.1	0	1	0	1	0	0	0	0	1	0	0	0	0	0	0	1	1	1	0	0	0	0	0	0	1	0	0	0	0	0	0	0	1	0	1	0	0	1	1	1	0	1	0	0	0	1	1	0	0
LINC00216|AC253576.2	1	1	0	0	0	0	0	0	1	0	1	0	0	1	1	1	1	0	0	0	0	1	1	0	1	0	0	0	1	0	0	0	0	1	1	0	0	1	0	0	0	0	0	0	0	0	1	0	0
LINC00216|AP001469.2	1	0	0	0	0	0	0	0	0	0	0	0	0	1	1	0	1	0	0	1	0	1	1	1	1	0	0	0	0	0	0	0	0	1	0	0	0	0	1	0	0	1	1	0	0	0	1	0	0
LINC00216|AL022067.1	0	1	0	1	0	0	1	0	1	1	0	1	1	1	1	1	0	1	0	0	0	1	0	1	1	0	0	0	0	0	0	0	1	0	1	1	1	1	1	0	0	0	0	0	0	0	0	0	1
LINC00216|FAM30A	1	0	0	1	0	1	1	1	1	0	0	1	1	1	0	1	1	1	0	1	0	1	0	0	1	0	0	0	0	0	0	1	0	1	1	1	0	1	1	1	1	0	0	0	0	1	0	0	1
LINC00216|AC138932.4	1	0	0	0	1	0	1	0	0	0	0	1	1	1	0	0	0	0	0	1	0	1	1	1	0	0	0	0	0	1	0	0	1	1	1	0	1	0	0	0	0	0	0	0	1	0	0	0	0
LINC00216|AC016831.1	0	1	0	1	0	1	1	0	1	0	0	1	0	1	0	1	0	0	0	0	0	1	0	1	0	0	0	0	0	1	0	0	1	1	1	1	0	0	0	0	0	0	0	0	0	0	0	0	1
LINC00216|AP003170.3	1	0	1	0	0	0	0	0	1	0	0	0	0	1	0	0	0	0	0	1	0	0	1	0	1	1	0	0	0	0	0	1	0	1	0	0	0	1	0	1	1	1	0	0	0	1	1	1	1
LINC00216|MBNL1-AS1	0	0	0	0	0	0	0	0	0	0	0	0	0	0	0	0	0	0	0	0	0	0	0	0	0	0	0	0	0	0	0	0	0	0	0	0	0	0	0	0	0	0	0	0	0	0	0	0	0
AP002336.2|AC245041.2	0	0	0	0	0	0	0	0	0	0	0	0	0	0	0	0	0	0	0	0	0	0	0	0	0	0	0	0	0	0	0	0	0	0	0	0	0	0	0	0	0	0	0	0	0	0	0	0	0
AP002336.2|AP000866.6	0	0	1	0	0	1	0	1	0	0	0	0	0	0	0	0	1	0	1	0	1	0	1	0	0	1	1	0	0	1	1	1	1	0	0	0	0	1	0	0	0	0	0	1	0	1	1	1	1
AP002336.2|AC011815.1	0	0	0	1	0	1	0	0	0	0	1	0	1	0	0	0	0	0	0	1	1	0	1	1	1	0	0	0	1	1	0	1	0	0	0	0	0	1	0	0	1	0	0	0	0	0	0	0	0
AP002336.2|NARF-IT1	0	0	0	0	0	1	0	0	0	0	0	0	0	0	0	0	1	0	0	0	0	0	0	0	0	1	1	0	1	1	0	0	1	1	0	0	0	1	0	0	0	0	0	0	0	0	1	1	1
AP002336.2|DHDDS-AS1	0	0	0	0	1	1	1	0	0	0	0	0	0	0	1	1	1	0	1	1	1	0	0	0	0	0	1	0	0	1	1	1	1	1	0	0	0	1	0	0	0	1	0	0	1	0	1	0	0
AP002336.2|AC063965.2	1	0	0	1	0	1	0	1	0	1	1	0	1	0	0	1	1	0	1	1	1	1	1	0	1	1	1	0	1	1	1	1	1	1	0	0	0	1	0	1	1	0	0	1	0	1	1	1	1
AP002336.2|AC006017.1	1	1	0	1	1	1	1	0	0	1	1	1	1	1	1	1	1	0	1	1	1	0	1	0	0	1	1	1	1	1	1	1	1	1	0	1	0	1	0	1	0	1	1	1	1	1	1	1	1
AP002336.2|AC090579.1	0	0	0	0	1	0	0	0	1	1	1	0	0	0	1	0	1	0	1	0	1	1	0	1	0	0	1	0	0	0	1	1	0	0	1	1	1	0	0	0	0	0	0	0	1	0	0	0	0
AP002336.2|AC007991.2	0	1	1	0	0	1	0	1	0	0	0	0	0	0	1	0	1	1	0	1	0	0	0	0	0	1	0	0	0	0	1	1	0	1	0	0	0	0	0	1	0	0	0	1	0	1	0	1	0
AP002336.2|AC004908.2	0	0	0	0	0	0	0	0	0	1	1	0	0	0	1	1	0	0	0	0	1	0	0	0	0	0	1	0	0	1	1	1	1	0	0	0	0	0	0	0	0	0	0	0	0	1	0	1	0
AP002336.2|AC112722.1	0	0	0	0	0	0	0	0	0	0	0	0	0	0	0	0	0	0	0	0	0	0	0	0	0	1	0	0	0	0	0	0	0	0	0	0	0	0	0	0	0	0	0	0	0	0	0	0	0
AP002336.2|AL353804.2	1	0	0	1	1	1	1	1	0	1	1	0	0	0	0	1	1	1	1	1	1	1	0	0	1	1	1	0	1	1	1	1	1	1	0	1	0	1	0	0	1	1	1	1	1	1	1	1	1
AP002336.2|AC027277.2	0	0	0	0	0	0	0	0	0	0	0	0	0	0	0	0	0	0	0	0	0	0	0	0	0	0	0	0	0	0	0	0	0	0	0	0	0	0	0	0	0	0	0	0	0	0	0	0	0
AP002336.2|AC002128.1	1	0	0	0	0	1	0	0	0	0	0	0	0	0	0	0	1	0	1	0	1	0	0	0	0	1	1	0	0	0	0	1	0	1	0	0	0	0	0	0	0	1	0	1	0	1	1	1	0
AP002336.2|AC096921.2	0	0	0	0	0	0	0	0	0	0	0	0	0	0	0	0	0	0	0	0	0	0	0	0	0	0	0	0	0	0	0	0	0	0	0	0	0	0	0	0	0	0	0	0	0	0	0	0	0
AP002336.2|LINC01535	1	1	1	1	1	1	0	0	1	1	1	1	0	0	1	1	1	1	1	1	1	1	1	1	1	1	1	1	1	0	1	1	0	1	1	1	0	1	0	0	1	1	0	1	1	1	1	0	1
AP002336.2|AP001429.1	1	1	1	1	1	1	1	1	0	1	1	0	1	1	1	1	1	1	1	0	1	1	1	1	1	1	1	0	1	1	1	1	1	1	0	1	0	1	0	1	1	1	1	0	1	1	1	1	1
AP002336.2|MCM3AP-AS1	0	0	0	0	0	1	0	0	0	0	0	0	0	0	0	0	0	0	1	0	1	0	0	0	0	1	1	0	1	0	0	0	0	1	0	0	0	0	0	0	0	0	0	0	0	0	0	0	0
AP002336.2|AP002907.1	0	0	0	0	1	1	0	0	0	1	0	0	0	0	1	0	1	0	1	1	1	1	0	0	0	0	1	0	1	1	1	1	1	1	0	0	1	1	0	0	0	1	0	0	0	0	1	1	0
AP002336.2|RPS6KA2-IT1	0	1	0	1	0	0	0	0	0	1	0	0	1	1	1	0	0	0	0	0	0	0	0	0	0	1	1	0	1	0	0	0	0	1	1	0	1	0	0	0	0	0	0	1	0	0	1	1	1
AP002336.2|AC010201.2	1	0	0	0	1	1	0	1	0	0	0	0	0	0	0	0	0	0	1	1	1	0	0	0	0	1	1	0	1	1	1	1	0	1	0	0	0	0	0	0	0	1	0	1	1	0	1	1	0
AP002336.2|AC079684.1	0	1	0	1	0	1	0	0	0	1	0	1	1	0	1	0	1	0	1	0	0	1	1	1	0	1	1	0	1	0	1	1	0	1	0	0	0	0	0	0	0	0	0	0	0	1	1	1	0
AP002336.2|AC026202.2	0	0	0	1	0	1	0	0	0	0	0	0	0	0	1	0	1	0	0	0	1	0	1	0	0	0	0	0	0	0	0	0	0	0	0	0	0	0	0	0	1	0	0	0	0	0	0	0	1
AP002336.2|AC124319.1	1	1	0	0	0	1	1	0	0	0	1	0	0	0	0	0	1	0	1	1	1	0	0	0	0	1	1	0	0	1	1	1	0	1	0	0	0	1	0	1	0	0	1	0	0	0	0	1	1
AP002336.2|KDM4A-AS1	1	0	0	0	0	1	0	0	0	0	0	0	0	0	0	0	1	0	1	1	1	0	1	0	1	1	1	0	1	1	0	1	0	1	0	1	0	1	0	0	1	1	0	1	1	1	1	1	0
AP002336.2|AL049869.2	0	0	0	0	0	1	0	0	0	1	0	0	0	0	0	0	1	0	0	1	1	0	0	1	0	1	1	0	1	1	1	1	0	0	0	0	0	1	0	1	0	0	1	1	0	0	0	1	0
AP002336.2|TMPO-AS1	0	0	0	0	0	1	0	0	0	0	1	0	0	0	1	0	0	0	1	1	1	0	0	1	0	0	1	0	0	0	0	1	0	1	0	0	1	0	0	0	1	1	0	0	1	1	1	0	0
AP002336.2|AC138393.2	1	1	1	1	1	1	0	1	0	1	0	1	1	0	1	0	1	1	1	1	1	0	1	0	1	1	1	1	0	1	1	1	1	1	1	0	1	1	0	1	1	1	1	1	0	1	1	1	1
AP002336.2|SCAANT1	1	0	0	1	0	1	0	0	0	1	1	0	0	0	1	0	0	0	1	0	1	1	1	0	0	1	1	1	1	0	0	1	0	0	0	1	0	1	1	0	1	1	0	1	1	1	1	1	0
AP002336.2|ALMS1-IT1	1	0	0	1	0	1	0	0	0	1	0	0	0	1	1	0	1	0	1	0	1	0	1	1	0	1	1	0	1	1	1	1	0	1	0	0	1	1	0	0	0	1	0	0	0	0	1	0	1
AP002336.2|AC103591.3	0	1	1	0	0	1	0	0	0	0	0	0	0	1	1	1	1	0	1	1	0	0	0	1	0	1	0	1	1	0	1	0	1	1	1	0	1	1	0	0	0	0	0	0	0	1	1	0	1
AP002336.2|AC090739.1	1	0	0	0	0	1	0	0	0	0	0	0	0	0	0	0	1	0	1	0	1	0	0	0	0	1	1	0	0	0	0	0	1	0	0	0	0	0	0	0	0	0	0	1	0	0	1	1	0
AP002336.2|AC008669.1	0	0	0	0	0	0	0	0	0	0	0	0	0	0	0	0	0	0	0	0	0	0	0	0	0	0	0	0	0	0	0	0	0	0	0	0	0	0	0	0	0	0	0	0	0	0	0	0	0
AP002336.2|PABPC4-AS1	1	0	0	0	1	1	1	1	0	1	0	0	0	0	1	0	1	0	1	1	1	1	0	0	0	1	1	1	1	1	1	1	1	1	0	1	1	1	0	0	1	1	1	1	0	1	1	1	1
AP002336.2|NFYC-AS1	0	0	0	0	0	1	0	0	0	0	0	0	0	0	0	0	0	0	1	0	1	0	0	0	0	0	1	0	0	1	0	1	0	0	0	0	0	0	0	0	0	1	0	0	0	0	1	0	0
AP002336.2|SAP30L-AS1	1	0	0	1	1	1	0	0	0	0	0	0	0	0	0	0	0	0	1	1	1	0	0	0	0	0	0	0	1	1	1	1	0	0	0	0	0	1	0	0	1	1	0	1	0	1	1	0	0
AP002336.2|AC004884.2	1	1	1	1	1	1	1	0	1	1	1	1	1	1	1	1	1	1	1	1	1	1	1	1	1	1	1	0	1	1	1	1	1	1	1	1	1	1	1	1	1	1	0	0	1	1	1	1	1
AP002336.2|DLEU1	0	0	0	1	0	1	0	0	0	0	0	0	0	0	0	0	0	0	1	1	1	0	1	1	0	0	0	0	0	0	0	0	0	0	0	0	0	0	0	0	1	1	0	0	0	0	0	0	0
AP002336.2|AC104695.3	0	0	0	0	0	0	0	0	0	1	0	1	0	0	0	0	1	1	0	0	0	0	0	0	0	1	1	0	1	0	0	1	0	0	0	0	0	0	0	0	0	0	0	0	0	0	0	1	1
AP002336.2|AC139887.4	1	0	0	0	1	1	0	0	0	0	0	0	0	0	0	0	0	0	0	0	0	0	0	0	0	1	0	0	0	0	0	0	0	0	0	0	0	0	0	0	0	1	0	0	0	1	0	1	0
AP002336.2|Z82243.1	0	0	0	1	1	1	0	0	0	1	0	0	0	0	0	0	0	0	1	1	0	0	0	0	0	1	1	0	1	1	1	1	0	1	0	1	0	1	0	0	1	0	0	1	0	1	1	0	1
AP002336.2|AL359697.1	0	0	0	1	0	1	0	0	0	1	1	0	0	0	1	0	1	0	1	0	1	0	0	1	1	1	1	0	1	1	0	1	0	1	0	0	0	0	0	1	1	0	1	0	1	0	1	0	0
AP002336.2|AC005021.1	1	0	0	0	1	0	1	0	0	0	0	0	0	0	0	0	0	1	1	0	1	0	0	0	1	1	1	0	0	0	1	1	0	1	0	0	0	1	0	0	0	1	0	0	1	0	1	0	0
AP002336.2|AP001628.1	1	1	1	1	0	1	0	1	0	0	1	0	0	0	0	0	0	0	1	1	1	1	1	0	1	1	1	1	1	1	1	1	0	1	0	0	1	1	0	1	0	0	1	0	1	1	1	1	1
AP002336.2|AC007552.2	1	0	0	0	1	0	0	0	0	0	1	0	0	0	0	0	1	0	0	0	1	0	0	0	0	1	1	0	0	0	0	0	0	0	0	0	0	1	0	0	1	1	0	1	0	0	1	0	0
AP002336.2|AC099343.2	0	0	0	0	1	1	0	0	0	1	0	0	0	0	0	0	0	0	1	0	0	0	0	0	0	0	0	1	1	1	0	1	1	1	0	1	1	0	0	1	1	1	1	0	1	0	0	0	0
AP002336.2|AC245884.8	1	0	0	0	0	1	0	0	0	0	1	0	0	0	0	0	1	0	1	1	1	0	0	0	0	0	1	0	1	1	0	1	0	1	0	0	0	1	0	1	0	1	1	0	1	0	1	1	0
AP002336.2|AL136115.2	1	1	0	1	1	1	1	0	0	1	0	0	1	1	1	0	1	0	1	1	1	1	1	0	0	1	1	1	1	1	1	1	0	1	0	1	0	1	0	1	0	0	1	0	0	1	1	1	1
AP002336.2|AC025171.3	0	0	1	0	1	1	0	0	1	1	0	0	0	0	0	1	1	0	0	1	1	0	0	1	0	1	0	1	1	1	1	1	0	0	0	1	1	1	0	0	1	1	0	1	1	1	1	0	0
AP002336.2|AL590723.1	1	1	0	1	0	1	0	0	0	1	0	0	0	0	1	0	1	1	1	0	1	0	0	0	0	0	0	0	1	0	1	1	0	1	0	1	0	0	0	1	0	0	1	0	0	1	0	0	1
AP002336.2|LINC00894	1	0	0	0	0	1	1	1	0	0	0	0	0	0	0	0	1	0	1	1	1	0	0	0	0	1	1	0	0	1	1	1	1	1	0	1	0	1	0	1	0	0	0	1	1	1	1	1	1
AP002336.2|AC245014.3	1	0	0	0	1	1	0	0	1	1	1	0	0	0	1	0	1	0	1	1	1	1	1	0	0	1	1	0	0	1	1	1	1	1	1	1	1	1	0	0	0	1	0	0	0	0	0	1	1
AP002336.2|AC007014.2	0	1	0	1	1	1	1	0	1	1	1	0	0	1	1	1	1	1	1	0	0	1	1	1	1	1	1	0	1	1	1	1	1	1	1	1	1	1	1	1	1	0	1	1	0	1	1	1	1
AP002336.2|AF131215.5	0	0	0	0	0	0	0	0	0	0	0	0	0	0	0	0	0	0	0	0	0	0	0	0	0	0	0	0	0	0	0	0	0	0	0	0	0	0	0	0	0	0	0	0	0	0	0	0	0
AP002336.2|AL139288.1	1	0	0	0	0	1	0	0	0	0	0	0	0	0	0	0	0	0	0	1	1	0	0	0	1	0	1	0	0	0	0	0	0	1	0	0	0	0	0	0	0	1	0	0	0	0	1	0	1
AP002336.2|AC025171.4	0	0	0	0	0	0	0	0	0	0	0	0	0	0	0	0	0	0	0	1	0	0	0	0	0	0	0	0	0	0	0	0	0	1	0	0	0	0	0	0	0	0	0	0	0	0	1	0	0
AP002336.2|AC141002.1	0	0	0	0	0	1	0	0	0	0	0	0	0	0	0	0	1	0	1	0	0	0	1	1	1	1	1	0	1	1	1	0	1	0	0	1	0	1	0	1	1	0	0	0	0	0	1	1	1
AP002336.2|SCAT2	0	1	1	0	1	1	1	0	0	1	1	0	0	0	0	1	1	0	1	1	1	0	0	0	1	1	1	0	1	1	1	1	1	1	0	1	0	1	0	0	1	1	1	1	0	1	1	1	1
AP002336.2|AC020913.3	1	1	0	0	0	1	1	1	1	0	1	0	0	0	0	1	1	1	1	1	1	0	0	0	1	1	1	0	0	1	1	1	0	1	0	0	0	1	0	1	1	1	0	1	1	0	0	1	0
AP002336.2|ZKSCAN2-DT	1	0	0	0	0	1	1	0	0	0	1	0	0	0	0	0	1	0	1	1	1	0	0	0	0	1	1	0	0	1	0	1	0	1	0	0	0	1	0	0	0	1	0	1	0	0	1	1	0
AP002336.2|AC012645.3	1	0	0	0	1	1	1	1	1	0	0	0	1	0	0	0	1	1	0	1	1	0	0	0	1	0	1	1	0	1	0	1	0	1	0	0	0	0	0	1	1	0	0	0	0	1	1	1	1
AP002336.2|AP001160.4	0	0	0	1	0	1	1	0	0	0	0	0	0	0	0	0	0	0	1	1	0	0	0	0	1	1	1	0	0	1	1	1	0	1	0	0	0	0	0	0	0	1	0	0	0	1	1	0	1
AP002336.2|AL662844.3	1	0	0	1	0	1	0	1	0	0	0	0	0	0	1	1	1	0	1	1	1	0	0	0	0	1	0	0	1	1	0	1	1	1	0	0	1	0	0	0	0	1	0	0	0	0	1	0	1
AP002336.2|AL132780.1	0	0	1	0	0	1	0	0	0	1	1	0	0	0	1	0	1	0	1	1	1	0	0	0	0	1	1	0	0	0	0	1	0	1	0	0	0	0	0	0	1	1	0	0	0	0	0	1	0
AP002336.2|LINC01290	0	0	0	0	0	0	0	0	0	0	0	0	0	0	0	0	0	0	0	0	0	0	0	0	0	0	0	0	0	0	0	0	0	0	0	0	0	0	0	0	0	0	0	0	0	0	0	0	0
AP002336.2|AC022211.1	0	0	0	0	1	1	0	1	0	1	0	0	0	0	1	0	1	1	1	0	1	0	1	0	0	1	1	0	0	1	1	1	1	1	0	1	0	1	0	0	0	1	1	1	0	1	1	1	1
AP002336.2|LINC02362	1	1	0	1	1	1	1	1	1	0	1	1	1	1	1	1	1	1	1	1	1	1	0	0	1	0	0	0	1	1	0	1	1	1	1	1	0	1	0	1	1	1	1	1	0	1	0	1	1
AP002336.2|AC097641.2	1	0	0	0	0	1	0	0	0	0	1	0	1	0	0	0	1	1	1	1	1	0	0	1	0	1	1	0	1	1	1	1	0	1	0	1	0	1	0	0	0	0	0	0	1	0	1	1	0
AP002336.2|AC037198.1	0	1	0	0	0	1	1	0	0	1	0	0	0	0	1	0	0	1	0	1	0	0	0	1	0	0	1	0	0	1	1	0	0	1	0	0	0	0	0	1	0	0	0	0	0	0	1	1	1
AP002336.2|AC011442.1	0	1	0	1	0	1	1	0	0	1	0	0	0	1	0	0	1	0	1	0	1	0	1	0	0	1	1	1	0	1	1	1	0	1	0	1	0	1	0	1	0	0	0	1	0	1	1	1	1
AP002336.2|AC007546.1	0	0	0	0	1	1	0	0	0	1	0	1	0	0	0	0	1	0	1	1	1	0	1	0	1	1	1	0	0	1	0	0	0	1	0	0	0	1	0	1	0	0	0	0	0	0	1	1	1
AP002336.2|LINC00630	0	0	0	1	0	0	0	0	0	1	0	0	0	0	0	0	0	0	0	0	1	0	0	0	0	0	1	0	0	0	1	1	0	0	0	0	0	0	0	0	0	0	0	0	0	0	0	0	0
AP002336.2|AC108727.1	0	0	1	0	1	0	1	1	1	1	1	0	0	1	1	1	1	0	1	1	1	0	0	0	0	1	1	0	1	1	1	1	0	1	0	0	1	1	0	1	0	1	1	0	1	0	0	1	0
AP002336.2|AC137932.3	1	0	0	0	0	1	0	0	0	0	0	0	0	0	0	0	0	0	1	0	1	0	0	0	0	1	1	0	0	1	1	1	0	1	0	0	0	0	0	0	0	0	0	1	0	1	1	1	0
AP002336.2|AP000873.1	0	0	0	1	0	1	0	0	0	0	0	0	0	0	0	0	0	0	1	1	1	0	0	0	0	1	1	0	0	1	0	1	1	1	0	0	0	1	0	0	0	0	0	0	0	0	0	0	0
AP002336.2|SAMD12-AS1	0	0	0	1	1	1	0	0	0	0	0	0	0	0	0	0	1	0	0	0	1	1	0	1	0	0	1	0	1	0	1	1	0	1	0	0	1	0	0	0	0	1	0	0	0	0	0	0	0
AP002336.2|AP001432.1	1	1	0	0	0	1	0	0	0	0	0	0	0	0	0	1	1	0	1	0	1	0	0	0	0	1	1	0	0	1	1	0	0	1	0	0	0	1	0	0	0	1	0	1	0	0	0	0	0
AP002336.2|AC073534.2	1	0	1	1	0	1	0	1	0	1	1	0	0	1	0	0	0	0	1	1	1	0	0	0	1	1	0	0	1	0	0	1	1	0	0	0	1	0	0	0	0	1	1	0	0	0	0	0	1
AP002336.2|AC016590.2	1	1	0	0	0	1	0	0	0	0	1	0	1	0	0	0	1	1	1	1	1	1	1	0	1	1	1	1	1	1	1	1	0	1	0	0	0	0	0	0	1	1	0	1	1	0	1	1	1
AP002336.2|AC004253.1	0	0	0	0	0	1	0	0	0	0	0	0	0	0	0	0	0	0	1	1	0	0	0	0	0	0	1	0	0	1	0	1	0	1	0	0	0	0	0	0	0	1	0	0	0	0	1	1	0
AP002336.2|AC026355.2	0	0	0	0	0	1	0	0	1	1	0	0	0	0	0	0	0	0	1	0	0	0	0	1	0	0	1	0	0	1	1	1	0	0	1	1	0	0	1	0	0	0	0	0	0	1	0	0	1
AP002336.2|AP000786.1	0	1	1	1	1	1	0	0	0	0	0	0	0	0	0	0	1	1	0	0	0	0	0	0	0	0	1	1	1	0	1	0	1	0	0	0	0	1	0	1	0	1	0	0	0	1	1	1	1
AP002336.2|AC253576.2	1	1	0	0	1	1	0	0	0	1	1	0	0	0	1	1	1	0	1	0	1	1	1	0	0	1	1	0	1	1	1	0	1	1	0	0	0	1	0	0	0	1	0	0	0	0	1	0	1
AP002336.2|AP001469.2	1	0	0	1	0	1	0	0	0	0	0	0	0	1	1	0	1	0	1	1	1	1	0	0	1	1	1	1	0	1	1	1	0	1	0	0	0	1	0	0	0	1	1	1	0	0	1	1	0
AP002336.2|AL355075.2	0	0	0	0	0	1	0	0	0	0	0	0	0	0	0	0	0	0	1	0	1	0	1	0	1	1	1	0	0	0	0	0	0	0	0	0	0	1	0	0	0	1	0	0	0	0	1	0	0
AP002336.2|AP005899.1	0	1	0	0	0	1	0	0	0	1	0	0	0	0	1	0	0	0	1	0	1	0	0	0	0	1	1	0	0	1	1	0	1	0	0	0	0	0	0	0	0	0	0	1	0	1	1	1	0
AP002336.2|AP000692.1	1	0	0	0	0	1	1	1	0	0	0	0	0	0	0	0	1	0	1	0	0	0	0	0	0	1	1	0	1	1	0	1	0	1	0	0	0	1	0	0	0	1	0	0	0	0	1	1	0
AP002336.2|AL022067.1	1	1	0	1	1	1	1	0	0	1	0	0	1	1	1	1	1	1	1	0	0	1	0	1	1	0	1	0	0	1	1	1	1	0	1	1	1	1	0	0	0	0	0	0	0	0	1	0	1
AP002336.2|FAM30A	1	0	0	1	1	1	1	1	1	0	1	1	1	1	1	1	1	1	1	1	1	1	0	0	1	1	1	1	0	1	0	1	0	1	1	1	0	1	0	0	1	1	0	1	0	1	1	1	1
AP002336.2|AC008870.2	1	0	0	0	1	0	0	0	0	0	0	0	0	0	0	0	0	0	1	0	1	0	0	0	1	1	1	0	0	1	1	1	0	1	0	0	0	0	0	0	0	0	0	0	1	0	1	1	0
AP002336.2|AC010168.2	0	0	0	0	0	1	0	0	0	1	0	0	0	0	0	0	0	0	1	0	1	0	0	0	0	1	1	0	0	1	0	1	0	1	0	0	0	1	0	0	0	0	0	0	0	0	1	0	1
AP002336.2|AC138932.4	1	0	0	1	1	1	0	0	0	1	0	1	1	0	0	0	1	0	0	1	1	1	1	0	0	1	1	1	0	1	0	1	1	1	1	0	1	1	0	0	0	1	0	0	1	0	1	1	1
AP002336.2|AC016831.1	0	1	0	1	1	1	1	0	0	1	0	0	0	0	1	0	1	0	1	0	0	1	0	1	0	1	1	0	0	1	1	1	1	1	0	1	1	0	0	0	0	0	1	1	0	1	1	1	1
AP002336.2|AP003170.3	1	0	1	0	1	1	0	0	0	0	0	0	0	0	0	0	1	0	1	1	0	0	1	0	1	1	1	1	1	0	0	1	0	1	0	0	0	1	0	1	0	1	0	1	0	1	1	1	1
AP002336.2|MBNL1-AS1	0	0	0	0	0	0	0	0	0	0	0	0	0	0	0	0	0	0	0	0	0	0	0	0	0	0	0	0	0	0	0	0	0	0	0	0	0	0	0	0	0	0	0	0	0	0	0	0	0
AP002336.2|AC090517.2	0	0	0	0	0	1	0	0	0	0	0	0	0	0	0	0	0	0	1	0	1	0	0	0	0	0	0	0	0	0	0	1	0	0	0	0	0	0	0	0	1	1	0	0	1	0	0	0	0
AC245041.2|AP000866.6	1	1	1	1	1	1	1	1	1	1	1	1	1	1	1	1	1	1	1	1	1	1	1	1	1	1	1	1	1	1	1	1	1	1	1	1	1	1	1	1	1	1	1	1	1	1	1	1	1
AC245041.2|AC011815.1	1	1	1	1	1	1	1	1	1	1	1	1	1	1	1	1	1	1	1	1	1	1	1	1	1	1	1	1	1	1	1	1	1	1	1	1	1	1	1	1	1	1	1	1	1	1	1	1	1
AC245041.2|NARF-IT1	1	1	1	1	1	1	1	1	1	1	1	1	1	1	1	1	1	1	1	1	1	1	1	1	1	1	1	1	1	1	1	1	1	1	1	1	1	1	1	1	1	1	1	1	1	1	1	1	1
AC245041.2|DHDDS-AS1	1	1	1	1	1	1	1	1	1	1	1	1	1	1	1	1	1	1	1	1	1	1	1	1	1	1	1	1	1	1	1	1	1	1	1	1	1	1	1	1	1	1	1	1	1	1	1	1	1
AC245041.2|AF117829.1	1	1	1	1	1	1	1	1	1	1	1	1	1	1	1	1	1	1	1	1	1	1	1	1	1	1	1	1	1	1	1	1	1	1	1	1	1	1	1	1	1	1	1	1	1	1	1	1	1
AC245041.2|AC063965.2	1	1	1	1	1	1	1	1	1	1	1	1	1	1	1	1	1	1	1	1	1	1	1	1	1	1	1	1	1	1	1	1	1	1	1	1	1	1	1	1	1	1	1	1	1	1	1	1	1
AC245041.2|AC006017.1	1	1	1	1	1	1	1	1	1	1	1	1	1	1	1	1	1	1	1	1	1	1	1	1	1	1	1	1	1	1	1	1	1	1	1	1	1	1	1	1	1	1	1	1	1	1	1	1	1
AC245041.2|AC007038.1	1	1	1	1	1	1	1	1	1	1	1	1	1	1	1	1	1	1	1	1	1	1	1	1	1	1	1	1	1	1	1	1	1	1	1	1	1	1	1	1	1	1	1	1	1	1	1	1	1
AC245041.2|AC090579.1	1	1	1	1	1	1	1	1	1	1	1	1	1	1	1	1	1	1	1	1	1	1	1	1	1	1	1	1	1	1	1	1	1	1	1	1	1	1	1	1	1	1	1	1	1	1	1	1	1
AC245041.2|AC007991.2	1	1	1	1	1	1	1	1	1	1	0	0	1	1	1	1	1	1	1	1	1	1	0	1	1	1	1	1	1	1	1	1	1	1	1	1	1	1	1	1	1	1	1	1	1	1	1	1	1
AC245041.2|AC004908.2	1	1	1	1	1	1	1	1	1	1	1	1	1	1	1	1	1	1	1	1	1	1	1	1	1	1	1	1	1	1	1	1	1	1	1	1	1	1	1	1	1	1	1	1	1	1	1	1	1
AC245041.2|AC112722.1	1	1	0	1	1	1	1	1	1	1	0	1	1	1	1	1	1	1	1	1	1	1	1	1	1	1	1	1	1	1	1	1	1	1	1	1	0	1	1	1	1	1	1	1	1	1	1	1	1
AC245041.2|AL353804.2	1	1	1	1	1	1	1	1	1	1	1	1	1	1	1	1	1	1	1	1	1	1	1	1	1	1	1	1	1	1	1	1	1	1	1	1	1	1	1	1	1	1	1	1	1	1	1	1	1
AC245041.2|AC027277.2	1	1	0	1	1	1	1	1	1	1	1	1	0	1	1	1	1	1	1	1	1	1	1	1	1	1	1	1	1	1	1	1	1	1	1	1	0	1	1	1	1	1	1	1	1	1	1	1	1
AC245041.2|AC002128.1	1	1	1	1	1	1	1	1	1	1	1	1	1	1	1	1	1	1	1	1	1	1	1	1	1	1	1	1	1	1	1	1	1	1	1	1	1	1	1	1	1	1	1	1	1	1	1	1	1
AC245041.2|LINC01355	1	1	1	1	1	1	1	1	1	1	1	1	1	1	1	1	1	1	1	1	1	1	1	1	1	1	1	1	1	1	1	1	1	1	1	1	1	1	1	1	1	1	1	1	1	1	1	1	1
AC245041.2|AC096921.2	1	1	0	1	1	1	1	1	1	1	0	1	1	1	1	1	1	1	1	1	1	1	1	1	1	1	1	1	1	1	1	1	1	1	1	1	1	1	1	1	1	1	1	1	1	1	0	1	1
AC245041.2|AP006621.2	1	1	1	1	1	1	1	1	1	1	1	1	1	1	1	1	1	1	1	1	1	1	1	1	1	1	1	1	1	1	1	1	1	1	0	1	1	1	1	1	1	1	1	1	1	1	1	1	1
AC245041.2|AL355488.1	1	1	1	1	1	1	1	1	1	1	1	1	1	1	1	1	1	1	1	1	1	1	1	1	1	1	1	1	1	1	1	1	1	1	1	1	1	1	1	1	1	1	1	1	1	1	1	1	1
AC245041.2|LINC01535	1	1	1	1	1	1	1	1	1	1	1	1	1	1	1	1	1	1	1	1	1	1	1	1	1	1	1	1	1	1	1	1	1	1	1	1	1	1	1	1	1	1	1	1	1	1	1	1	1
AC245041.2|DLEU2	1	1	1	1	1	1	1	1	1	1	1	1	1	1	1	1	1	1	1	1	1	1	1	1	1	1	1	1	1	1	1	1	1	1	1	1	1	1	1	1	1	1	1	1	1	1	1	1	1
AC245041.2|AP001429.1	1	1	1	1	1	1	1	1	1	1	1	1	1	1	1	1	1	1	1	1	1	1	1	1	1	1	1	1	1	1	1	1	1	1	1	1	1	1	1	1	1	1	1	1	1	1	1	1	1
AC245041.2|AC008115.3	1	1	1	1	1	1	1	1	1	1	1	1	1	1	1	1	1	1	1	1	1	1	1	1	1	1	1	1	1	1	1	1	1	1	1	1	1	1	1	1	1	1	1	1	1	1	1	1	1
AC245041.2|AL513327.1	1	1	0	1	1	1	1	1	1	1	1	1	1	1	1	1	1	1	1	1	1	1	1	1	1	1	1	1	1	1	1	1	1	1	1	1	1	1	1	1	1	1	1	1	1	1	1	1	1
AC245041.2|MCM3AP-AS1	1	1	1	1	1	1	1	1	1	1	1	1	1	1	1	1	1	1	1	1	1	1	1	1	1	1	1	1	1	1	1	1	1	1	1	1	1	1	1	1	1	1	1	1	1	1	1	1	1
AC245041.2|AC127024.5	1	1	1	1	1	1	1	1	1	1	1	1	1	1	1	1	1	1	1	1	1	1	1	1	1	1	1	1	1	1	1	1	1	1	1	1	1	1	1	1	1	1	1	1	1	1	1	1	1
AC245041.2|AP002907.1	1	1	1	1	1	1	1	1	1	1	1	1	1	1	1	1	1	1	1	1	1	1	1	1	1	1	1	1	1	1	1	1	1	1	1	1	1	1	1	1	1	1	1	1	1	1	1	1	1
AC245041.2|RPS6KA2-IT1	1	1	1	1	1	1	1	1	1	1	1	1	1	1	1	1	1	1	1	1	1	1	1	1	1	1	1	1	1	1	1	1	1	1	1	1	1	1	1	1	1	1	1	1	1	1	1	1	1
AC245041.2|AC010201.2	1	1	1	1	1	1	1	1	1	1	1	1	1	1	1	1	1	1	1	1	1	1	1	1	1	1	1	1	1	1	1	1	1	1	1	1	1	1	1	1	1	1	1	1	1	1	1	1	1
AC245041.2|AC079684.1	1	1	1	1	1	1	1	1	1	1	1	1	1	1	1	1	1	1	1	1	1	1	1	1	1	1	1	1	1	1	1	1	1	1	1	1	1	1	1	1	1	1	1	1	1	1	1	1	1
AC245041.2|AC026202.2	1	1	1	1	1	1	1	1	1	1	1	1	1	1	1	1	1	1	1	1	1	1	1	1	1	1	1	1	1	1	1	1	1	1	1	1	1	1	1	1	1	1	1	1	1	1	1	1	1
AC245041.2|AC124319.1	1	1	1	1	1	1	1	1	1	1	1	1	1	1	1	1	1	1	1	1	1	1	1	1	1	1	1	1	1	1	1	1	1	1	1	1	1	1	1	1	1	1	1	1	1	1	1	1	1
AC245041.2|KDM4A-AS1	1	1	1	1	1	1	1	1	1	1	1	1	1	1	1	1	1	1	1	1	1	1	1	1	1	1	1	1	1	1	1	1	1	1	1	1	1	1	1	1	1	1	1	1	1	1	1	1	1
AC245041.2|AL049869.2	1	1	1	1	1	1	1	1	1	1	1	1	1	1	1	1	1	1	1	1	1	1	1	1	1	1	1	1	1	1	1	1	1	1	1	1	1	1	1	1	1	1	1	1	1	1	1	1	1
AC245041.2|AC010834.3	1	1	1	1	1	1	1	1	1	1	1	1	1	1	1	1	1	1	1	1	1	1	1	1	1	1	1	1	1	1	1	1	1	1	1	1	1	1	1	1	1	1	1	1	1	1	1	1	1
AC245041.2|TMPO-AS1	1	1	1	1	1	1	1	1	1	1	1	1	1	1	1	1	1	1	1	1	1	1	1	1	1	1	1	1	1	1	1	1	1	1	1	1	1	1	1	1	1	1	1	1	1	1	1	1	1
AC245041.2|AC138393.2	1	1	1	1	1	1	1	1	1	1	1	1	1	1	1	1	1	1	1	1	1	1	1	1	1	1	1	1	1	1	1	1	1	1	1	1	1	1	1	1	1	1	1	1	1	1	1	1	1
AC245041.2|SCAANT1	1	1	1	1	1	1	1	1	1	1	1	1	1	1	1	1	1	1	1	1	1	1	1	1	1	1	1	1	1	1	1	1	1	1	1	1	1	1	1	1	1	1	1	1	1	1	1	1	1
AC245041.2|MAGI2-AS3	1	1	0	1	1	1	1	1	1	1	0	1	1	1	1	1	1	1	1	0	1	1	1	0	1	0	1	1	0	1	1	0	1	1	0	1	0	1	1	1	1	0	1	1	1	1	0	1	1
AC245041.2|AC139887.2	1	1	1	1	1	1	1	1	1	1	1	1	1	1	1	1	1	1	1	1	1	1	1	1	1	1	1	1	1	1	1	1	1	1	1	1	1	1	1	1	1	1	1	1	1	1	1	1	1
AC245041.2|ALMS1-IT1	1	1	1	1	1	1	1	1	1	1	1	1	1	1	1	1	1	1	1	1	1	1	1	1	1	1	1	1	1	1	1	1	1	1	1	1	1	1	1	1	1	1	1	1	1	1	1	1	1
AC245041.2|AC103591.3	1	1	1	1	1	1	1	1	1	1	1	1	1	1	1	1	1	1	1	1	1	1	1	1	1	1	1	1	1	1	1	1	1	1	1	1	1	1	1	1	1	1	1	1	1	1	1	1	1
AC245041.2|AC090739.1	1	1	1	1	1	1	1	1	1	1	1	1	1	1	1	1	1	1	1	1	1	1	1	1	1	1	1	1	1	1	1	1	1	1	1	1	1	1	1	1	1	1	1	1	1	1	1	1	1
AC245041.2|AC008669.1	1	1	0	1	1	1	1	1	1	1	1	1	1	1	1	1	1	1	1	1	1	1	1	1	1	1	1	1	1	1	1	1	1	1	1	1	1	1	1	1	1	1	1	1	1	1	0	1	1
AC245041.2|PABPC4-AS1	1	1	1	1	1	1	1	1	1	1	1	1	1	1	1	1	1	1	1	1	1	1	1	1	1	1	1	1	1	1	1	1	1	1	1	1	1	1	1	1	1	1	1	1	1	1	1	1	1
AC245041.2|NFYC-AS1	1	1	1	1	1	1	1	1	1	1	1	1	1	1	1	1	1	1	1	1	1	1	1	1	1	1	1	1	1	1	1	1	1	1	1	1	1	1	1	1	1	1	1	1	1	1	1	1	1
AC245041.2|SAP30L-AS1	1	1	1	1	1	1	1	1	1	1	1	1	1	1	1	1	1	1	1	1	1	1	1	1	1	1	1	1	1	1	1	1	1	1	1	1	1	1	1	1	1	1	1	1	1	1	1	1	1
AC245041.2|AC004884.2	1	1	1	1	1	1	1	1	1	1	1	1	1	1	1	1	1	1	1	1	1	1	1	1	1	1	1	1	1	1	1	1	1	1	1	1	1	1	1	1	1	1	1	1	1	1	1	1	1
AC245041.2|DLEU1	1	1	1	1	1	1	1	1	1	1	1	1	1	1	1	1	1	1	1	1	1	1	1	1	1	1	1	1	1	1	1	1	1	1	1	1	1	1	1	1	1	1	1	1	1	1	1	1	1
AC245041.2|AC104695.3	1	1	1	1	1	1	1	1	1	1	1	1	1	1	1	1	1	1	1	1	1	1	1	1	1	1	1	1	1	1	1	1	1	1	1	1	1	1	1	1	1	1	1	1	1	1	1	1	1
AC245041.2|AC139887.4	1	1	1	1	1	1	1	1	1	1	1	1	1	1	1	1	1	1	1	1	1	1	1	1	1	1	1	1	1	1	1	1	1	1	1	1	1	1	1	1	1	1	1	1	1	1	1	1	1
AC245041.2|Z82243.1	1	1	1	1	1	1	1	1	1	1	1	1	1	1	1	1	1	1	1	1	1	1	1	1	1	1	1	1	1	1	1	1	1	1	1	1	1	1	1	1	1	1	1	1	1	1	1	1	1
AC245041.2|AL359697.1	1	1	1	1	1	1	1	1	1	1	1	1	1	1	1	1	1	1	1	1	1	1	1	1	1	1	1	1	1	1	1	1	1	1	1	1	1	1	1	1	1	1	1	1	1	1	1	1	1
AC245041.2|AC005021.1	1	1	1	1	1	1	1	1	1	1	1	1	1	1	1	1	1	1	1	1	1	1	1	1	1	1	1	1	1	1	1	1	1	1	1	1	1	1	1	1	1	1	1	1	1	1	1	1	1
AC245041.2|AP001628.1	1	1	1	1	1	1	1	1	1	1	1	1	1	1	1	1	1	1	1	1	1	1	1	1	1	1	1	1	1	1	1	1	1	1	1	1	1	1	1	1	1	1	1	1	1	1	1	1	1
AC245041.2|AC007552.2	1	1	1	1	1	1	1	1	1	1	1	1	1	1	1	1	1	1	1	1	1	1	1	1	1	1	1	1	1	1	1	1	1	1	1	1	1	1	1	1	1	1	1	1	1	1	1	1	1
AC245041.2|AC099343.2	1	1	1	1	1	1	1	1	1	1	1	1	1	1	1	1	1	1	1	1	1	1	1	1	1	1	1	1	1	1	1	1	1	1	1	1	1	1	1	1	1	1	1	1	1	1	1	1	1
AC245041.2|AC245884.8	1	1	1	1	1	1	1	1	1	1	1	1	1	1	1	1	1	1	1	1	1	1	1	1	1	1	1	1	1	1	1	1	1	1	1	1	1	1	1	1	1	1	1	1	1	1	1	1	1
AC245041.2|AL136115.2	1	1	1	1	1	1	1	1	1	1	1	1	1	1	1	1	1	1	1	1	1	1	1	1	1	1	1	1	1	1	1	1	1	1	1	1	1	1	1	1	1	1	1	1	1	1	1	1	1
AC245041.2|AC025171.3	1	1	1	1	1	1	1	1	1	1	1	1	1	1	1	1	1	1	1	1	1	1	1	1	1	1	1	1	1	1	1	1	1	1	1	1	1	1	1	1	1	1	1	1	1	1	1	1	1
AC245041.2|AL590723.1	1	1	1	1	1	1	1	1	1	1	1	1	1	1	1	1	1	1	1	1	1	1	1	1	1	1	1	1	1	1	1	1	1	1	1	1	1	1	1	1	1	1	1	1	1	1	1	1	1
AC245041.2|LINC00894	1	1	1	1	1	1	1	1	1	1	1	1	1	1	1	1	1	1	1	1	1	1	1	1	1	1	1	1	1	1	1	1	1	1	1	1	1	1	1	1	1	1	1	1	1	1	1	1	1
AC245041.2|AC245014.3	1	1	1	1	1	1	1	1	1	1	1	1	1	1	1	1	1	1	1	1	1	1	1	1	1	1	1	1	1	1	1	1	1	1	1	1	1	1	1	1	1	1	1	1	1	1	1	1	1
AC245041.2|AC007014.2	1	1	1	1	1	1	1	1	1	1	1	1	1	1	1	1	1	1	1	1	1	1	1	1	1	1	1	1	1	1	1	1	1	1	1	1	1	1	1	1	1	1	1	1	1	1	1	1	1
AC245041.2|AF131215.5	1	1	0	1	1	1	1	1	1	1	0	1	1	1	1	1	1	1	1	1	1	1	1	0	1	1	1	1	0	1	1	1	1	1	1	1	0	1	1	1	1	1	1	1	1	1	0	1	1
AC245041.2|AL139288.1	1	1	1	1	1	1	1	1	1	1	1	1	1	1	1	1	1	1	1	1	1	1	1	1	1	1	1	1	1	1	1	1	1	1	1	1	1	1	1	1	1	1	1	1	1	1	1	1	1
AC245041.2|AC025171.4	1	1	1	1	1	1	1	1	1	1	1	1	1	1	1	1	1	1	1	1	1	1	1	1	1	1	1	1	1	1	1	1	1	1	1	1	1	1	1	1	1	1	1	1	1	1	1	1	1
AC245041.2|AC141002.1	1	1	1	1	1	1	1	1	1	1	1	1	1	1	1	1	1	1	1	1	1	1	1	1	1	1	1	1	1	1	1	1	1	1	1	1	1	1	1	1	1	1	1	1	1	1	1	1	1
AC245041.2|SCAT2	1	1	1	1	1	1	1	1	1	1	1	1	1	1	1	1	1	1	1	1	1	1	1	1	1	1	1	1	1	1	1	1	1	1	1	1	1	1	1	1	1	1	1	1	1	1	1	1	1
AC245041.2|AC020913.3	1	1	1	1	1	1	1	1	1	1	1	1	1	1	1	1	1	1	1	1	1	1	1	1	1	1	1	1	1	1	1	1	1	1	1	1	1	1	1	1	1	1	1	1	1	1	1	1	1
AC245041.2|ZKSCAN2-DT	1	1	1	1	1	1	1	1	1	1	1	1	1	1	1	1	1	1	1	1	1	1	1	1	1	1	1	1	1	1	1	1	1	1	1	1	1	1	1	1	1	1	1	1	1	1	1	1	1
AC245041.2|AC012645.3	1	1	1	1	1	1	1	1	1	1	1	1	1	1	1	1	1	1	1	1	1	1	1	1	1	1	1	1	1	1	1	1	1	1	1	1	1	1	1	1	1	1	1	1	1	1	1	1	1
AC245041.2|AP001160.4	1	1	1	1	1	1	1	1	1	1	1	1	1	1	1	1	1	1	1	1	1	1	1	1	1	1	1	1	1	1	1	1	1	1	1	1	1	1	1	1	1	1	1	1	1	1	1	1	1
AC245041.2|AC010186.3	1	1	0	1	1	1	1	1	1	1	1	1	1	1	1	1	1	1	1	1	1	1	1	1	1	1	1	1	1	1	1	1	1	1	1	1	1	1	1	1	1	1	1	1	1	1	0	1	1
AC245041.2|EP300-AS1	0	1	0	1	1	1	1	1	0	1	0	1	1	0	1	1	1	0	1	0	1	1	1	0	0	1	0	0	0	1	0	0	1	0	0	0	0	1	0	1	1	0	1	1	0	1	0	0	1
AC245041.2|AL662844.3	1	1	1	1	1	1	1	1	1	1	1	1	1	1	1	1	1	1	1	1	1	1	1	1	1	1	1	1	1	1	1	1	1	1	1	1	1	1	1	1	1	1	1	1	1	1	1	1	1
AC245041.2|AC015813.1	1	1	0	1	1	1	1	1	1	1	1	1	1	1	1	1	1	1	1	1	1	1	1	1	1	1	1	1	1	1	1	1	1	1	1	1	0	1	1	1	1	1	1	1	1	1	1	1	1
AC245041.2|AL132780.1	1	1	1	1	1	1	1	1	1	1	1	1	1	1	1	1	1	1	1	1	1	1	1	1	1	1	1	1	1	1	1	1	1	1	1	1	1	1	1	1	1	1	1	1	1	1	1	1	1
AC245041.2|LINC01290	1	1	0	1	1	1	1	1	1	1	1	1	1	1	1	1	1	1	1	1	1	1	1	0	0	1	1	1	1	1	1	1	1	1	1	1	0	1	1	1	1	1	1	1	1	1	1	1	1
AC245041.2|AC022211.1	1	1	1	1	1	1	1	1	1	1	1	1	1	1	1	1	1	1	1	1	1	1	1	1	1	1	1	1	1	1	1	1	1	1	1	1	1	1	1	1	1	1	1	1	1	1	1	1	1
AC245041.2|LINC02362	1	1	1	1	1	1	1	1	1	1	1	1	1	1	1	1	1	1	1	1	1	1	1	1	1	1	1	1	1	1	1	1	1	1	1	1	1	1	1	1	1	1	1	1	1	1	1	1	1
AC245041.2|AC097641.2	1	1	1	1	1	1	1	1	1	1	1	1	1	1	1	1	1	1	1	1	1	1	1	1	1	1	1	1	1	1	1	1	1	1	1	1	1	1	1	1	1	1	1	1	1	1	1	1	1
AC245041.2|AC037198.1	1	1	0	1	1	1	1	1	1	1	0	1	1	1	1	1	1	1	1	1	1	1	1	1	1	1	1	1	1	1	1	1	1	1	1	1	1	1	1	1	1	1	1	1	1	1	1	1	1
AC245041.2|AC011442.1	1	1	1	1	1	1	1	1	1	1	1	1	1	1	1	1	1	1	1	1	1	1	1	1	1	1	1	1	1	1	1	1	1	1	1	1	1	1	1	1	1	1	1	1	1	1	1	1	1
AC245041.2|TAPT1-AS1	1	1	1	1	1	1	1	1	1	1	1	1	1	1	1	1	1	1	1	1	1	1	1	1	1	1	1	1	1	1	1	1	1	1	1	1	1	1	1	1	1	1	1	1	1	1	1	1	1
AC245041.2|AC007546.1	1	1	1	1	1	1	1	1	1	1	1	1	1	1	1	1	1	1	1	1	1	1	1	1	1	1	1	1	1	1	1	1	1	1	1	1	1	1	1	1	1	1	1	1	1	1	1	1	1
AC245041.2|LINC00630	1	1	1	1	1	1	1	1	1	1	1	1	1	1	1	1	1	1	1	1	1	1	1	1	1	1	1	1	1	1	1	1	1	1	1	1	1	1	1	1	1	1	1	1	1	1	1	1	1
AC245041.2|AC108727.1	1	1	1	1	1	1	1	1	1	1	1	1	1	1	1	1	1	1	1	1	1	1	1	1	1	1	1	1	1	1	1	1	1	1	1	1	1	1	1	1	1	1	1	1	1	1	1	1	1
AC245041.2|AC137932.3	1	1	1	1	1	1	1	1	1	1	1	1	1	1	1	1	1	1	1	1	1	1	1	1	1	1	1	1	1	1	1	1	1	1	1	1	1	1	1	1	1	1	1	1	1	1	1	1	1
AC245041.2|AC131971.1	1	1	1	1	1	1	1	1	1	1	1	1	1	1	1	1	1	1	1	1	1	1	1	1	1	1	1	1	1	1	1	1	1	1	1	1	1	1	1	1	1	1	1	1	1	1	1	1	1
AC245041.2|AP000873.1	1	1	1	1	1	1	1	1	1	1	1	1	1	1	1	1	1	1	1	1	1	1	1	1	1	1	1	1	1	1	1	1	1	1	1	1	1	1	1	1	1	1	1	1	1	1	1	1	1
AC245041.2|AC139887.1	1	1	1	1	1	1	1	1	1	1	1	1	1	1	1	1	1	1	1	1	1	1	1	1	1	1	1	1	1	1	1	1	1	1	1	1	1	1	1	1	1	1	1	1	1	1	1	1	1
AC245041.2|SAMD12-AS1	1	1	1	1	1	1	1	1	1	1	1	1	1	1	1	1	1	1	1	1	1	1	1	1	1	1	1	1	1	1	1	1	1	1	1	1	1	1	1	1	1	1	1	1	1	1	1	1	1
AC245041.2|AP001432.1	1	1	1	1	1	1	1	1	1	1	1	1	1	1	1	1	1	1	1	1	1	1	1	1	1	1	1	1	1	1	1	1	1	1	1	1	1	1	1	1	1	1	1	1	1	1	1	1	1
AC245041.2|AC073534.2	1	1	1	1	1	1	1	1	1	1	1	1	1	1	1	1	1	1	1	1	1	1	1	1	1	1	1	1	1	1	1	1	1	1	1	1	1	1	1	1	1	1	1	1	1	1	1	1	1
AC245041.2|AC016590.2	1	1	1	1	1	1	1	1	1	1	1	1	1	1	1	1	1	1	1	1	1	1	1	1	1	1	1	1	1	1	1	1	1	1	1	1	1	1	1	1	1	1	1	1	1	1	1	1	1
AC245041.2|AC004253.1	1	1	1	1	1	1	1	1	1	1	1	1	1	1	1	1	1	1	1	1	1	1	1	1	1	1	1	1	1	1	1	1	1	1	1	1	1	1	1	1	1	1	1	1	1	1	1	1	1
AC245041.2|AC026355.2	1	1	0	1	1	1	1	1	1	1	1	1	1	1	1	1	1	1	1	1	1	1	1	1	1	1	1	1	1	1	1	1	1	1	1	1	1	1	1	1	1	1	1	1	1	1	1	1	1
AC245041.2|AL133243.2	1	1	1	1	1	1	1	1	1	1	1	1	1	1	1	1	1	1	1	1	1	1	1	1	1	1	1	1	1	1	1	1	1	1	1	1	1	1	1	1	1	1	1	1	1	1	1	1	1
AC245041.2|AP000786.1	1	1	1	1	1	1	1	1	1	1	1	1	1	1	1	1	1	1	1	1	1	1	1	1	1	1	1	1	1	1	1	1	1	1	1	1	1	1	1	1	1	1	1	1	1	1	1	1	1
AC245041.2|AC253576.2	1	1	1	1	1	1	1	1	1	1	1	1	1	1	1	1	1	1	1	1	1	1	1	1	1	1	1	1	1	1	1	1	1	1	1	1	1	1	1	1	1	1	1	1	1	1	1	1	1
AC245041.2|AP001469.2	1	1	1	1	1	1	1	1	1	1	1	1	1	1	1	1	1	1	1	1	1	1	1	1	1	1	1	1	1	1	1	1	1	1	1	1	1	1	1	1	1	1	1	1	1	1	1	1	1
AC245041.2|AL355075.2	1	1	1	1	1	1	1	1	1	1	1	1	1	1	1	1	1	1	1	1	1	1	1	1	1	1	1	1	1	1	1	1	1	1	1	1	1	1	1	1	1	1	1	1	1	1	1	1	1
AC245041.2|AP005899.1	1	1	1	1	1	1	1	1	1	1	1	1	1	1	1	1	1	1	1	1	1	1	1	1	1	1	1	1	1	1	1	1	1	1	1	1	1	1	1	1	1	1	1	1	1	1	1	1	1
AC245041.2|AC092279.1	1	1	0	1	1	1	1	1	1	1	1	1	1	1	1	1	1	1	1	1	1	1	1	1	1	1	1	1	1	1	1	1	1	1	1	1	1	1	1	1	1	1	1	1	1	1	1	1	1
AC245041.2|AP000692.1	1	1	1	1	1	1	1	1	1	1	1	1	1	1	1	1	1	1	1	1	1	1	1	1	1	1	1	1	1	1	1	1	1	1	1	1	1	1	1	1	1	1	1	1	1	1	1	1	1
AC245041.2|AL022067.1	1	1	1	1	1	1	1	1	1	1	1	1	1	1	1	1	1	1	1	1	1	1	1	1	1	1	1	1	1	1	1	1	1	1	1	1	1	1	1	1	1	1	1	1	1	1	1	1	1
AC245041.2|FAM30A	1	1	1	1	1	1	1	1	1	1	1	1	1	1	1	1	1	1	1	1	1	1	1	1	1	1	1	1	1	1	0	1	1	1	1	1	1	1	1	1	1	1	1	1	1	1	1	1	1
AC245041.2|AC008870.2	1	1	1	1	1	1	1	1	1	1	1	1	1	1	1	1	1	1	1	1	1	1	1	1	1	1	1	1	1	1	1	1	1	1	1	1	1	1	1	1	1	1	1	1	1	1	1	1	1
AC245041.2|AC010168.2	1	1	1	1	1	1	1	1	1	1	1	1	1	1	1	1	1	1	1	1	1	1	1	1	1	1	1	1	1	1	1	1	1	1	1	1	1	1	1	1	1	1	1	1	1	1	1	1	1
AC245041.2|AC138932.4	1	1	1	1	1	1	1	1	1	1	1	1	1	1	1	1	1	1	1	1	1	1	1	1	1	1	1	1	1	1	1	1	1	1	1	1	1	1	1	1	1	1	1	1	1	1	1	1	1
AC245041.2|AC127024.4	1	1	1	1	1	1	1	1	1	1	1	1	1	1	1	1	1	1	1	1	1	1	1	1	1	1	1	1	1	1	1	1	1	1	1	1	1	1	1	1	1	1	1	1	1	1	1	1	1
AC245041.2|AC026356.1	1	1	1	1	1	1	1	1	1	1	1	1	1	1	1	1	1	1	1	1	1	1	1	1	1	1	1	1	1	1	1	1	1	1	1	1	1	1	1	1	1	1	1	1	1	1	1	1	1
AC245041.2|AC016831.1	1	1	1	1	1	1	1	1	1	1	1	1	1	1	1	1	1	1	1	1	1	1	1	1	1	1	1	1	1	1	1	1	1	1	1	1	1	1	1	1	1	1	1	1	1	1	1	1	1
AC245041.2|AP003170.3	1	1	1	1	1	1	1	1	1	1	1	1	1	1	1	1	1	1	1	1	1	1	1	1	1	1	1	1	1	1	1	1	1	1	1	1	1	1	1	1	1	1	1	1	1	1	1	1	1
AC245041.2|MBNL1-AS1	1	1	0	1	1	1	1	1	1	1	1	1	1	1	1	1	1	1	1	1	1	1	1	1	1	1	1	1	1	1	1	1	1	1	1	1	1	1	1	1	1	1	1	1	1	1	0	1	1
AC245041.2|CR936218.1	1	1	1	1	1	1	1	1	1	1	1	1	1	1	1	1	1	1	1	1	1	1	1	1	1	1	1	1	1	1	1	1	1	1	1	1	1	1	1	1	1	1	1	1	1	1	0	1	1
AC245041.2|AP001033.2	1	1	1	1	1	1	1	1	1	1	1	1	1	1	1	1	1	1	1	1	1	1	1	1	1	1	1	1	1	1	1	1	1	1	1	1	1	1	1	1	1	1	1	1	1	1	1	1	1
AC245041.2|AC090517.2	1	1	1	1	1	1	1	1	1	1	1	1	1	1	1	1	1	1	1	1	1	1	1	1	1	1	1	1	1	1	1	1	1	1	1	1	1	1	1	1	1	1	1	1	1	1	1	1	1
AP000866.6|AC011815.1	1	0	0	1	0	0	0	0	1	1	1	0	1	1	0	1	0	1	0	1	1	0	0	1	1	0	0	1	1	0	0	1	0	0	1	1	1	0	1	0	1	1	1	0	1	0	0	0	0
AP000866.6|NARF-IT1	0	1	0	1	0	1	1	0	1	0	0	0	0	1	0	0	1	1	0	0	0	0	0	1	0	1	0	1	1	0	0	0	0	1	1	0	0	1	0	1	0	0	0	0	0	0	0	0	0
AP000866.6|DHDDS-AS1	0	1	0	1	1	1	1	0	1	1	0	0	0	0	1	1	1	1	1	1	1	0	0	1	0	0	0	1	1	0	0	1	0	1	1	0	0	1	0	0	0	1	1	0	1	0	1	0	0
AP000866.6|AC063965.2	1	1	0	1	0	1	1	0	1	1	1	1	1	1	0	1	1	1	1	1	1	1	0	1	1	1	0	1	1	1	0	1	0	1	1	1	0	1	1	1	1	0	1	0	1	0	0	0	1
AP000866.6|AC006017.1	1	1	0	1	1	1	1	0	1	1	1	1	1	1	1	1	1	1	1	1	1	1	0	1	1	1	0	1	1	1	1	1	0	1	1	1	1	1	1	1	0	1	1	0	1	0	1	0	1
AP000866.6|AC090579.1	0	0	0	1	1	0	1	0	1	1	1	1	0	1	1	1	1	1	0	0	1	1	0	1	1	0	0	1	0	0	0	1	0	0	1	1	1	0	1	0	0	1	0	0	1	0	0	0	0
AP000866.6|AC007991.2	0	1	1	1	0	0	0	0	0	0	0	0	1	1	1	0	1	1	0	1	0	0	0	1	0	1	0	0	0	0	0	1	0	1	1	0	0	0	0	1	0	1	0	0	0	1	0	0	0
AP000866.6|AC112722.1	0	0	0	0	0	0	0	0	0	0	0	0	0	0	0	0	0	0	0	0	0	0	0	0	0	1	0	0	0	0	0	0	0	0	0	0	0	0	0	0	0	0	0	0	0	0	0	0	0
AP000866.6|AL353804.2	1	1	0	1	1	1	1	0	1	1	1	0	1	1	1	1	1	1	1	1	0	1	0	1	1	1	0	1	1	0	0	1	0	1	1	1	1	0	1	0	1	1	1	0	1	1	1	0	0
AP000866.6|AC027277.2	0	0	0	0	0	0	0	0	0	0	0	0	0	0	0	0	0	0	0	0	0	0	0	0	0	0	0	0	0	0	0	0	0	0	0	0	0	0	0	0	0	0	0	0	0	0	0	0	0
AP000866.6|AC002128.1	1	0	0	0	0	1	1	0	0	0	0	0	0	1	0	1	1	1	0	0	1	0	0	0	1	1	0	1	0	0	0	1	0	1	1	1	0	0	0	0	1	1	1	0	0	1	1	0	0
AP000866.6|AC096921.2	0	0	0	0	0	0	0	0	0	0	0	0	0	0	0	0	0	0	0	0	0	0	0	0	0	0	0	0	0	0	0	0	0	0	0	0	0	0	0	0	0	0	0	0	0	0	0	0	0
AP000866.6|LINC01535	1	1	1	1	1	1	1	0	1	1	1	1	1	1	1	1	1	1	0	1	1	1	0	1	1	1	0	1	1	0	1	1	0	1	1	1	1	0	1	0	1	1	1	0	1	1	1	0	1
AP000866.6|AP001429.1	1	1	1	1	1	1	1	0	1	1	1	0	1	1	1	1	1	1	1	1	1	1	1	1	1	1	0	1	1	1	1	1	0	1	1	1	1	1	1	1	1	1	1	0	1	0	1	0	1
AP000866.6|MCM3AP-AS1	1	0	0	1	0	1	0	0	1	0	1	0	0	1	0	1	0	1	0	0	1	0	0	1	0	1	0	1	1	0	0	0	0	1	1	1	0	0	0	0	1	1	1	0	1	0	0	0	0
AP000866.6|AP002907.1	1	1	0	1	1	1	1	0	1	1	0	0	1	1	1	1	1	1	0	1	1	1	0	1	0	0	0	1	1	0	0	1	0	1	1	1	1	0	1	1	0	1	1	0	0	0	0	0	0
AP000866.6|RPS6KA2-IT1	0	1	0	1	0	0	0	0	1	1	1	0	1	1	1	0	0	1	0	0	0	0	0	1	0	0	0	1	1	0	0	0	0	1	1	1	1	0	1	0	0	0	0	0	0	0	0	0	0
AP000866.6|AC010201.2	1	0	0	1	1	1	1	0	1	1	1	0	1	1	0	1	0	1	0	1	1	1	0	1	0	1	0	1	1	1	0	1	0	1	1	1	1	0	1	0	1	1	1	0	1	0	1	0	0
AP000866.6|AC079684.1	0	1	0	1	0	1	1	0	1	1	0	1	1	1	1	1	1	1	1	0	0	1	0	1	0	0	0	1	1	0	0	1	0	1	1	1	0	0	1	0	0	0	1	0	0	1	1	0	0
AP000866.6|AC026202.2	0	1	0	1	0	1	1	0	0	0	0	0	1	1	1	1	1	1	0	0	1	0	0	1	0	0	0	0	0	0	0	0	0	0	1	1	0	0	1	0	1	0	1	0	0	0	0	0	0
AP000866.6|AC124319.1	1	1	0	0	1	1	1	0	1	0	1	0	0	0	0	1	1	1	0	1	1	0	0	0	0	1	0	1	0	1	1	1	0	1	1	1	0	0	0	1	0	1	1	0	0	0	0	0	0
AP000866.6|KDM4A-AS1	1	0	0	1	0	1	1	0	1	0	1	0	1	1	0	1	1	1	1	1	1	0	0	1	1	0	0	1	1	0	0	1	0	1	1	1	0	0	0	0	1	1	1	0	1	1	0	0	0
AP000866.6|AL049869.2	0	1	0	0	0	1	1	0	1	1	0	0	0	0	0	1	1	1	0	1	1	0	0	1	0	0	0	1	1	0	0	1	0	1	1	0	0	0	0	1	0	1	1	0	0	0	0	0	0
AP000866.6|TMPO-AS1	0	0	0	1	0	1	1	0	1	0	1	0	1	1	1	1	0	1	0	1	1	1	0	1	1	0	0	1	1	0	0	1	0	1	1	1	1	0	1	0	1	1	1	0	1	1	0	0	0
AP000866.6|AC138393.2	1	1	1	1	1	1	1	0	1	1	1	1	1	1	1	1	1	1	1	1	1	0	0	1	1	1	0	1	1	1	1	1	1	1	1	1	1	1	1	1	1	1	1	0	1	0	1	0	1
AP000866.6|SCAANT1	1	1	0	1	1	1	1	0	1	1	1	0	0	1	1	1	0	1	1	0	1	1	1	1	0	0	0	1	1	0	0	1	0	0	1	1	1	0	1	1	1	1	1	0	1	1	0	0	0
AP000866.6|ALMS1-IT1	1	1	0	1	0	1	1	0	1	1	1	0	1	1	1	1	0	1	0	0	0	1	0	1	0	0	0	1	1	0	1	1	0	1	1	1	1	0	1	0	0	1	1	0	0	0	0	0	0
AP000866.6|AC103591.3	0	1	1	1	0	1	0	0	1	0	0	0	0	1	1	1	1	1	0	1	0	1	0	1	0	0	0	1	1	0	1	0	1	1	1	0	1	1	1	0	0	0	0	0	1	1	0	0	1
AP000866.6|AC090739.1	1	0	0	1	0	1	1	0	0	1	0	0	0	1	0	0	0	1	1	0	1	0	0	1	0	1	0	1	1	0	0	0	0	0	1	1	0	0	0	0	0	0	1	0	0	0	0	0	0
AP000866.6|AC008669.1	0	0	0	0	0	0	0	0	0	0	0	0	0	0	0	0	0	0	0	0	0	0	0	0	0	0	0	0	0	0	0	0	0	0	0	0	0	0	0	0	0	0	0	0	0	0	0	0	0
AP000866.6|PABPC4-AS1	1	1	0	1	1	1	1	0	1	1	0	1	1	1	1	1	1	1	1	1	1	1	0	1	0	1	0	1	1	1	1	0	0	1	1	1	1	0	0	0	1	1	1	0	0	1	1	0	0
AP000866.6|SAP30L-AS1	1	1	0	1	1	0	0	0	1	1	1	0	1	1	1	1	0	1	0	1	1	1	0	1	0	0	0	1	1	0	0	1	0	0	1	1	1	0	0	0	1	1	0	0	1	0	0	0	0
AP000866.6|AC004884.2	1	1	0	1	1	0	1	0	1	1	1	1	1	1	1	1	1	1	1	1	1	1	1	1	1	0	0	1	1	1	1	1	1	1	1	1	1	1	1	1	1	1	1	0	1	0	1	0	1
AP000866.6|DLEU1	0	0	0	1	1	0	1	0	1	0	1	0	0	1	0	1	0	1	0	1	1	0	0	1	1	0	0	1	0	0	0	0	0	0	1	1	1	0	1	0	1	1	1	0	0	0	0	0	0
AP000866.6|AC104695.3	0	1	0	0	0	0	0	0	1	1	0	1	0	1	0	1	1	1	0	0	0	0	0	0	0	1	0	0	1	0	0	1	0	0	0	1	1	0	0	0	0	0	0	0	0	0	0	0	0
AP000866.6|AC139887.4	1	0	0	1	1	1	0	0	0	0	0	0	0	0	0	0	0	1	0	0	0	0	0	0	0	1	0	1	0	0	0	0	0	0	0	0	0	0	0	0	0	1	1	0	0	0	0	0	0
AP000866.6|Z82243.1	0	0	0	1	1	1	1	0	0	1	0	0	1	0	0	1	0	1	1	1	0	1	0	1	0	1	0	1	1	1	0	1	0	1	1	1	1	1	1	1	1	0	1	0	0	1	1	0	0
AP000866.6|AL359697.1	0	0	0	1	0	1	1	0	1	1	1	0	1	1	1	1	1	1	1	0	1	1	0	1	1	1	0	1	1	0	0	1	0	1	1	1	1	0	1	1	1	0	1	0	1	0	1	0	0
AP000866.6|AC005021.1	1	1	0	1	1	0	1	0	1	0	1	0	1	1	0	0	0	1	0	1	1	1	0	0	1	1	0	1	1	0	1	1	0	1	1	1	1	0	1	0	0	1	1	0	1	0	0	0	0
AP000866.6|AP001628.1	1	1	1	1	0	1	1	0	1	0	1	1	1	1	0	0	0	1	1	1	1	1	1	1	1	1	0	1	1	0	0	1	0	1	1	1	1	1	1	1	1	1	1	0	1	1	1	0	1
AP000866.6|AC007552.2	1	1	0	1	1	0	0	0	0	0	1	0	0	1	0	1	1	0	0	0	1	0	0	0	0	1	0	0	0	0	0	0	0	0	1	1	0	1	0	0	1	1	1	0	0	0	1	0	0
AP000866.6|AC099343.2	0	0	0	1	1	1	1	0	1	1	1	0	1	1	1	1	0	1	0	0	0	1	0	1	0	0	0	1	1	0	0	1	0	1	1	1	1	0	1	1	1	1	1	0	1	0	0	0	0
AP000866.6|AC245884.8	1	0	0	0	0	1	1	0	1	0	1	0	1	0	0	1	0	0	1	1	1	0	0	0	0	0	0	1	1	0	0	1	0	1	1	0	0	1	0	1	1	1	1	0	1	0	0	0	0
AP000866.6|AL136115.2	1	1	0	1	1	1	1	0	1	1	0	0	1	1	1	1	1	1	1	1	1	1	0	1	0	1	0	1	1	1	1	0	0	1	1	1	1	1	1	1	0	1	1	0	0	1	0	0	1
AP000866.6|AC025171.3	1	1	1	1	1	1	1	0	1	1	1	0	1	1	0	1	1	1	0	1	1	1	0	1	0	1	0	1	1	0	0	1	0	1	1	1	1	1	0	0	1	1	1	0	1	1	1	0	0
AP000866.6|AL590723.1	1	1	0	1	0	1	1	0	1	1	0	0	1	1	1	1	1	1	0	0	1	0	0	1	0	0	0	1	1	0	0	1	0	1	1	1	1	0	1	1	0	0	1	0	1	0	0	0	1
AP000866.6|LINC00894	1	1	0	1	0	1	1	0	1	0	0	0	1	1	0	0	1	1	1	1	1	1	0	1	0	1	0	1	1	1	1	1	0	1	1	1	0	1	0	1	1	0	1	0	1	0	1	0	0
AP000866.6|AC245014.3	1	0	0	1	1	1	1	0	1	1	1	0	1	1	1	1	1	1	1	1	1	1	0	1	1	1	0	1	0	0	0	1	0	1	1	1	1	0	1	0	0	1	1	0	0	0	0	0	0
AP000866.6|AC007014.2	0	1	0	1	1	1	1	0	1	1	1	1	1	1	1	1	1	1	1	0	0	1	0	1	1	1	0	1	1	1	0	1	1	1	1	1	1	0	1	1	1	0	1	0	0	0	1	0	1
AP000866.6|AF131215.5	0	0	0	0	0	0	0	0	0	0	0	0	0	0	0	0	0	0	0	0	0	0	0	0	0	0	0	0	0	0	0	0	0	0	0	0	0	0	0	0	0	0	0	0	0	0	0	0	0
AP000866.6|AL139288.1	1	0	0	0	0	0	1	0	1	0	1	0	0	0	0	1	0	1	0	1	1	0	0	1	1	0	0	1	0	0	0	0	0	1	1	0	0	0	0	0	0	1	1	0	0	0	1	0	0
AP000866.6|AC025171.4	0	0	0	0	0	0	1	0	1	0	0	0	0	0	0	0	0	0	0	1	0	0	0	1	1	0	0	1	0	0	0	0	0	1	1	0	0	0	0	0	0	0	0	0	0	0	0	0	0
AP000866.6|AC141002.1	0	1	0	0	0	0	1	0	0	0	0	0	1	1	0	1	1	1	0	0	0	0	0	1	1	1	0	1	1	0	0	0	0	0	1	1	1	0	1	1	1	1	1	0	0	0	1	0	1
AP000866.6|SCAT2	1	1	1	1	1	1	1	0	1	1	1	1	1	1	0	1	1	1	1	1	1	1	0	1	1	1	0	1	1	1	0	1	0	1	1	1	1	0	1	0	1	1	1	0	1	1	0	0	1
AP000866.6|AC020913.3	1	1	0	0	1	1	1	0	1	0	1	0	0	1	0	1	1	1	1	1	1	0	0	0	1	1	0	1	0	0	1	1	0	1	1	0	0	1	1	1	1	1	1	0	1	0	0	0	0
AP000866.6|ZKSCAN2-DT	1	0	0	0	0	1	1	0	1	0	1	0	1	1	0	1	1	1	0	1	1	1	0	0	0	1	0	1	1	0	0	1	0	1	1	1	1	0	1	0	1	1	1	0	1	0	1	0	0
AP000866.6|AC012645.3	1	0	0	1	1	1	1	0	1	0	0	0	1	1	1	1	1	1	0	1	0	1	0	0	1	0	0	1	1	0	0	1	0	1	1	1	0	0	1	1	1	0	1	0	1	0	0	0	0
AP000866.6|AP001160.4	0	0	0	1	0	1	1	0	1	0	0	0	0	1	1	0	0	1	1	1	0	0	0	0	1	0	0	1	1	0	0	1	0	1	1	1	0	0	0	0	0	1	1	0	0	0	0	0	1
AP000866.6|AL662844.3	1	0	0	1	0	1	1	0	1	0	0	0	1	1	1	1	1	1	1	1	1	0	0	1	0	1	0	1	1	0	0	1	1	1	1	1	1	0	0	0	1	1	0	0	1	0	1	0	0
AP000866.6|AL132780.1	0	0	1	1	0	1	1	0	1	1	1	1	1	1	1	1	1	1	1	1	1	1	0	1	0	1	0	1	0	0	0	1	0	1	1	1	1	0	0	0	1	1	1	0	0	0	0	0	0
AP000866.6|LINC01290	0	0	0	0	0	0	0	0	0	0	0	0	0	0	0	0	0	0	0	0	0	0	0	0	0	0	0	0	0	0	0	0	0	0	0	0	0	0	0	0	0	0	0	0	0	0	0	0	0
AP000866.6|AC022211.1	0	1	0	1	1	1	1	0	1	1	0	0	1	1	1	1	1	1	1	0	1	1	0	1	1	1	0	1	1	0	0	1	0	1	1	1	0	0	1	0	0	1	1	0	0	1	0	0	0
AP000866.6|LINC02362	1	1	0	1	1	1	1	0	1	1	1	1	1	1	1	1	1	1	1	1	1	1	0	1	1	0	0	1	1	1	0	1	0	1	1	1	1	1	1	1	1	1	1	0	1	1	0	0	1
AP000866.6|AC097641.2	1	0	0	0	0	0	0	0	1	0	1	0	1	1	0	1	1	1	1	1	1	0	0	1	1	1	0	1	1	0	0	1	0	1	1	1	0	1	0	0	0	1	1	0	1	0	1	0	0
AP000866.6|AC037198.1	0	1	0	1	0	1	1	0	1	1	0	0	1	1	1	1	0	1	0	1	0	0	0	1	0	0	0	1	0	0	0	0	0	1	1	1	0	0	0	1	0	0	0	0	0	0	1	0	0
AP000866.6|AC011442.1	0	1	0	1	1	1	1	0	1	1	0	0	1	1	0	1	1	1	1	0	1	1	0	1	1	1	0	1	1	0	0	1	0	1	1	1	0	1	0	1	0	0	1	0	1	1	1	0	0
AP000866.6|AC007546.1	1	1	0	1	1	1	1	0	1	1	0	1	0	1	0	0	1	1	0	1	1	1	0	1	1	1	0	1	1	1	0	0	0	1	1	1	1	0	1	1	0	0	1	0	0	0	1	0	0
AP000866.6|LINC00630	0	0	0	1	0	0	1	0	1	1	0	0	1	1	0	1	0	1	0	0	1	0	0	1	0	0	0	1	0	0	0	0	0	0	1	1	1	0	1	0	0	0	0	0	1	0	0	0	0
AP000866.6|AC108727.1	0	1	1	1	1	0	1	0	1	1	1	0	0	1	1	1	1	1	0	1	1	0	0	1	0	1	0	1	1	0	1	1	0	1	1	0	1	1	1	1	0	1	1	0	1	0	0	0	0
AP000866.6|AC137932.3	1	0	0	1	0	1	1	0	1	1	0	0	1	1	0	1	0	1	0	1	1	1	0	1	0	1	0	1	1	0	0	1	0	1	1	1	1	0	1	0	1	0	1	0	0	0	1	0	0
AP000866.6|AP000873.1	0	0	0	1	0	1	1	0	1	1	0	0	0	1	0	1	0	1	0	1	1	0	0	1	0	0	0	1	0	0	0	1	0	1	1	1	1	0	0	0	1	1	1	0	0	0	0	0	0
AP000866.6|SAMD12-AS1	0	0	0	1	1	0	0	0	1	1	0	1	1	1	0	1	1	1	0	1	1	1	0	1	0	0	0	1	1	0	0	1	0	1	1	1	1	0	1	0	0	1	1	0	0	0	0	0	0
AP000866.6|AP001432.1	1	1	0	0	0	1	0	0	0	0	1	0	1	1	1	1	1	1	0	1	1	0	0	1	0	1	0	1	0	0	0	0	0	1	1	1	1	1	0	0	0	1	1	0	1	0	0	0	0
AP000866.6|AC073534.2	1	0	1	1	0	1	1	0	1	1	1	0	1	1	1	0	0	1	0	1	1	0	0	1	1	1	0	1	1	0	0	1	0	1	1	1	1	0	0	0	0	1	1	0	1	0	0	0	0
AP000866.6|AC016590.2	1	1	0	1	1	1	1	0	0	1	1	0	1	1	0	1	1	1	1	1	1	1	1	1	1	1	0	1	1	1	0	1	0	1	1	1	0	0	0	0	1	1	1	0	1	0	1	0	1
AP000866.6|AC026355.2	0	1	0	1	0	1	0	0	1	1	0	0	1	1	0	1	0	1	1	0	0	0	0	1	0	0	0	1	1	0	1	1	0	0	1	1	1	0	1	0	0	0	1	0	0	0	0	0	1
AP000866.6|AP000786.1	1	1	1	1	1	0	1	0	1	0	0	0	1	0	0	1	1	1	0	0	0	0	0	1	0	0	0	1	1	0	0	0	1	1	1	0	0	1	1	1	0	1	1	0	0	1	1	0	0
AP000866.6|AC253576.2	1	1	0	0	1	1	1	0	1	1	1	0	1	0	1	1	1	1	0	0	1	1	1	0	0	1	0	0	1	0	0	0	0	1	1	1	0	1	0	0	0	1	0	0	0	0	1	0	0
AP000866.6|AP001469.2	1	0	0	1	0	1	1	0	1	1	0	0	0	1	1	0	1	1	0	1	1	1	0	1	1	0	0	1	0	0	0	1	0	1	1	1	1	0	1	0	0	1	1	0	0	0	1	0	0
AP000866.6|AP005899.1	0	1	0	1	0	0	0	0	1	1	0	0	1	1	1	0	0	1	0	0	1	0	0	1	0	0	0	0	0	0	0	0	0	0	0	0	0	0	0	0	0	0	0	0	0	0	0	0	0
AP000866.6|AP000692.1	1	1	0	0	0	1	1	0	1	0	1	0	1	1	0	0	1	1	0	0	0	0	0	0	0	1	0	1	1	0	0	1	0	1	1	1	1	0	1	0	0	1	1	0	0	0	1	0	0
AP000866.6|AL022067.1	1	1	0	1	1	0	1	0	1	1	0	1	1	1	1	1	1	1	0	0	0	1	0	1	1	0	0	1	1	0	1	1	1	0	1	1	1	1	1	0	0	0	1	0	0	0	0	0	1
AP000866.6|FAM30A	1	1	0	1	1	1	1	0	1	0	1	1	1	1	1	1	1	1	0	1	1	1	0	0	1	1	0	1	1	0	0	1	0	1	1	1	0	1	1	1	1	1	1	0	1	1	0	0	0
AP000866.6|AC010168.2	1	0	0	1	0	1	0	0	1	1	1	0	0	1	1	1	0	1	1	0	1	1	0	1	0	1	0	1	0	0	0	1	0	1	1	1	1	0	0	0	1	0	1	0	1	0	0	0	0
AP000866.6|AC138932.4	1	1	0	1	1	1	1	0	1	1	0	1	1	1	0	1	1	1	0	1	1	1	1	1	0	1	0	1	0	1	0	1	0	1	1	1	1	0	1	0	0	1	1	0	1	0	1	0	0
AP000866.6|AC026356.1	0	0	0	1	0	0	0	0	1	1	0	0	1	1	0	0	0	1	0	0	0	0	0	1	0	0	0	1	1	0	0	0	0	1	1	0	1	0	0	0	0	1	0	0	0	0	0	0	0
AP000866.6|AC016831.1	0	1	0	1	1	1	1	0	1	1	0	0	1	1	1	1	1	1	0	0	0	1	0	1	0	1	0	1	1	1	0	1	0	1	1	1	1	0	1	0	0	0	1	0	0	0	0	0	1
AP000866.6|AP003170.3	1	1	1	1	1	1	0	0	1	0	1	0	1	1	0	1	1	1	0	1	0	0	0	0	1	1	0	1	1	0	0	1	0	1	1	0	0	1	0	1	1	1	1	0	0	1	1	0	1
AP000866.6|MBNL1-AS1	0	0	0	0	0	0	0	0	0	0	0	0	0	0	0	0	0	0	0	0	0	0	0	0	0	0	0	0	0	0	0	0	0	0	1	0	0	0	0	0	0	0	0	0	0	0	0	0	0
AP000866.6|AC090517.2	0	1	0	1	0	1	0	0	1	0	1	0	0	1	1	1	0	1	0	0	0	0	0	1	1	0	0	1	0	0	0	0	0	1	1	1	0	0	0	0	1	1	0	0	1	0	0	0	0
AC011815.1|NARF-IT1	0	1	0	0	0	1	1	1	1	0	0	0	0	0	0	0	1	0	1	0	0	0	0	0	0	1	1	0	1	1	1	0	1	1	0	0	0	1	0	1	0	0	0	0	0	0	1	1	1
AC011815.1|DHDDS-AS1	0	1	1	0	1	1	1	1	0	0	0	0	0	0	1	1	1	0	1	1	1	0	0	0	0	1	1	0	0	1	1	1	1	1	0	0	0	1	0	1	0	1	0	1	1	0	1	1	0
AC011815.1|AF117829.1	0	0	1	0	0	1	0	0	1	0	0	0	0	0	0	0	0	0	0	0	0	0	0	0	0	0	1	0	0	0	0	0	1	0	0	0	0	0	0	1	0	0	0	0	0	0	1	0	0
AC011815.1|AC063965.2	1	1	1	0	0	1	1	1	0	1	0	1	0	0	0	1	1	1	1	1	1	1	0	0	1	1	1	1	0	1	1	1	1	1	1	0	0	1	1	1	1	0	1	1	0	1	1	1	1
AC011815.1|AC006017.1	1	1	1	1	1	1	1	1	0	1	1	1	0	1	1	1	1	1	1	1	1	1	0	0	0	1	1	1	1	1	1	1	1	1	1	1	0	1	1	1	0	1	1	1	1	1	1	1	1
AC011815.1|AC090579.1	0	0	1	0	1	0	1	0	1	1	1	1	0	1	1	0	1	0	1	0	1	1	0	1	0	1	1	0	0	0	1	1	0	1	1	1	1	0	0	1	0	0	0	0	1	0	0	0	0
AC011815.1|AC007991.2	0	1	1	0	0	0	0	1	0	0	0	0	0	0	1	0	1	1	0	1	0	1	0	0	0	1	0	0	0	0	1	1	0	1	1	0	0	0	0	1	0	1	0	1	0	1	0	1	0
AC011815.1|AC004908.2	0	0	0	0	0	0	1	1	0	1	0	0	0	0	1	1	0	0	0	0	1	0	0	0	0	1	1	0	0	1	1	0	1	1	0	0	0	0	0	1	0	0	0	0	0	1	1	1	1
AC011815.1|AC112722.1	0	0	0	0	0	0	0	0	0	0	0	0	0	0	0	0	0	0	0	0	0	0	0	0	0	1	0	0	0	0	0	0	0	0	0	0	0	0	0	0	0	0	0	0	0	0	1	1	0
AC011815.1|AC027277.2	0	0	0	0	0	0	0	0	0	0	0	0	0	0	0	0	0	0	0	0	0	0	0	0	0	0	0	0	0	0	0	0	0	0	0	0	0	0	0	1	0	0	0	0	0	0	1	1	0
AC011815.1|AC002128.1	1	0	1	0	0	1	1	1	0	0	0	0	0	0	0	0	1	0	1	0	1	0	0	0	0	1	1	0	0	0	0	0	0	1	0	0	0	0	0	1	0	1	1	1	0	1	1	1	0
AC011815.1|LINC01355	0	0	0	0	0	1	1	1	0	0	0	0	0	0	0	0	0	0	1	1	0	0	0	0	0	1	1	0	0	1	1	1	1	1	0	0	0	1	0	1	0	1	1	1	0	0	1	1	0
AC011815.1|AC096921.2	0	0	0	0	0	0	0	0	0	0	0	0	0	0	0	0	0	0	0	0	0	0	0	0	0	0	0	0	0	0	0	0	0	0	0	0	0	0	0	0	0	0	0	0	0	0	0	0	0
AC011815.1|AP006621.2	0	0	0	0	0	1	1	1	0	0	0	0	0	0	0	0	0	0	1	1	0	0	0	0	0	0	1	0	0	0	0	0	0	1	0	0	0	0	0	0	0	1	0	1	0	0	0	1	0
AC011815.1|LINC01535	1	1	1	1	1	1	1	1	1	1	1	1	0	0	1	1	1	1	1	1	1	1	1	1	1	1	1	1	1	0	1	1	1	1	1	1	0	0	0	1	1	1	1	1	1	1	1	1	1
AC011815.1|AL513327.1	0	0	0	0	0	1	0	1	0	0	0	0	0	0	0	0	0	0	0	0	0	0	0	0	0	1	1	0	0	1	1	0	1	1	0	0	0	0	0	1	0	0	0	0	0	0	1	1	0
AC011815.1|MCM3AP-AS1	1	0	0	0	0	1	1	1	0	0	0	0	0	0	0	0	1	0	1	0	1	0	0	0	0	1	1	0	0	0	1	0	1	1	0	0	0	0	0	1	0	0	1	1	1	1	1	1	1
AC011815.1|AP002907.1	1	1	1	0	1	1	1	1	1	1	0	1	0	0	1	0	1	0	1	1	1	1	0	0	0	1	1	0	1	1	1	0	1	1	0	0	1	1	0	1	0	1	1	1	0	0	1	1	0
AC011815.1|RPS6KA2-IT1	0	1	0	1	0	0	1	1	0	1	0	0	1	1	1	0	0	1	0	0	0	0	0	0	0	1	1	0	1	0	0	0	1	1	1	0	1	0	1	1	0	0	0	1	0	0	1	1	1
AC011815.1|AC010201.2	1	0	1	0	1	1	1	1	1	1	0	0	0	0	0	0	0	0	1	1	1	1	0	0	0	1	1	0	0	1	1	1	1	1	0	0	0	0	0	1	0	1	1	1	1	0	1	1	0
AC011815.1|AC079684.1	0	1	1	1	0	1	1	1	1	1	0	1	1	0	1	0	1	0	1	0	0	1	0	1	0	1	1	0	1	0	1	1	1	1	1	0	0	0	1	1	0	0	1	1	0	1	1	1	0
AC011815.1|AC026202.2	0	1	1	0	0	1	1	0	0	0	0	1	0	0	1	0	1	0	0	0	0	0	0	0	0	0	0	0	0	0	0	0	0	1	0	0	0	0	1	0	0	0	0	0	0	0	0	0	1
AC011815.1|AC124319.1	1	1	1	0	1	1	1	1	1	0	0	0	0	0	0	0	1	0	1	1	1	0	0	0	0	1	1	0	0	1	1	0	1	1	0	0	0	0	0	1	0	0	1	1	0	1	0	1	1
AC011815.1|KDM4A-AS1	1	1	1	0	1	1	1	1	1	0	0	0	0	0	0	0	1	0	1	1	1	0	1	0	1	1	1	0	0	1	0	0	1	1	0	1	0	1	0	1	0	1	1	1	1	1	1	1	0
AC011815.1|AL049869.2	0	1	1	0	0	1	1	1	1	1	0	0	0	0	0	0	1	0	0	1	1	1	0	0	0	1	1	0	0	1	1	0	1	1	0	0	0	0	0	1	0	0	1	1	0	0	0	1	0
AC011815.1|TMPO-AS1	0	0	0	0	0	1	1	1	1	0	1	1	0	0	1	1	1	1	1	0	1	1	0	0	0	0	1	0	0	0	0	1	1	1	1	0	1	0	1	1	0	1	0	0	1	1	1	1	0
AC011815.1|AC138393.2	1	1	1	1	1	1	1	1	1	1	0	1	0	0	1	0	1	1	1	1	1	0	1	0	1	1	1	1	0	1	1	1	1	1	1	0	1	1	1	1	1	1	1	1	1	1	1	1	1
AC011815.1|SCAANT1	1	1	1	1	1	1	1	1	0	1	1	0	0	0	1	0	1	0	1	0	1	1	1	0	0	1	1	1	1	0	0	1	1	1	1	1	0	0	1	1	1	1	1	1	1	1	1	1	1
AC011815.1|ALMS1-IT1	1	1	1	1	0	1	1	1	1	1	0	0	0	1	1	0	1	0	1	0	0	1	0	1	0	1	1	0	1	1	1	0	1	1	1	0	1	1	0	0	0	1	1	0	0	0	1	1	1
AC011815.1|AC103591.3	0	1	1	0	0	1	0	1	1	0	0	1	0	1	1	1	1	0	1	1	0	1	0	1	0	1	1	1	1	0	1	0	1	1	1	0	1	1	0	1	0	0	0	0	1	1	1	1	1
AC011815.1|AC090739.1	1	1	0	0	0	1	1	1	0	0	0	0	0	0	0	0	1	0	1	0	1	0	0	0	0	1	1	1	0	0	0	0	1	0	0	0	0	0	0	1	0	0	0	1	0	1	1	1	0
AC011815.1|AC008669.1	0	0	0	0	0	0	0	0	0	0	0	0	0	0	0	0	0	0	0	0	0	0	0	0	0	0	0	0	0	0	0	0	0	0	0	0	0	0	0	0	0	0	0	0	0	0	0	0	0
AC011815.1|PABPC4-AS1	1	1	0	0	1	1	1	1	1	1	0	1	0	0	1	0	1	0	1	1	1	1	0	0	0	1	1	1	0	1	1	0	1	1	0	1	1	1	0	1	0	1	1	1	0	1	1	1	1
AC011815.1|NFYC-AS1	0	1	0	0	0	0	1	1	0	0	0	0	0	0	0	0	1	0	1	0	1	1	0	0	0	1	1	0	0	1	0	0	1	1	0	0	0	0	0	1	0	1	1	1	0	0	1	1	0
AC011815.1|SAP30L-AS1	1	1	1	0	1	0	1	1	0	0	0	0	0	0	1	0	0	1	1	1	0	1	0	0	0	1	0	0	0	1	1	1	1	1	0	1	0	1	0	1	0	1	0	1	1	1	1	1	0
AC011815.1|AC004884.2	1	1	1	1	1	0	1	1	1	1	1	1	0	1	1	1	1	1	1	1	1	1	1	1	1	1	1	0	1	1	1	1	1	1	1	1	1	1	1	1	1	1	1	0	1	1	1	1	1
AC011815.1|DLEU1	0	0	1	1	1	0	1	0	0	0	0	0	0	1	0	0	1	0	1	1	1	0	0	1	0	0	0	0	0	0	0	0	0	0	1	0	0	0	0	0	0	1	1	0	0	1	0	0	1
AC011815.1|AC104695.3	0	1	0	0	0	0	0	1	0	1	0	1	0	0	1	0	1	1	0	0	0	0	0	0	0	1	1	0	1	0	0	1	1	0	0	0	0	0	0	1	0	0	0	0	0	0	0	1	1
AC011815.1|AC139887.4	1	0	1	0	1	1	1	1	0	0	0	0	0	0	0	0	0	0	0	0	0	0	0	0	0	1	1	0	0	0	1	0	1	1	0	0	0	0	0	1	0	1	1	0	0	1	1	1	0
AC011815.1|Z82243.1	0	0	1	1	1	1	1	1	0	1	0	0	0	0	0	0	1	0	1	1	0	1	0	0	0	1	1	0	0	1	1	1	1	1	1	1	0	1	0	1	1	0	1	1	0	1	1	1	1
AC011815.1|AL359697.1	0	0	1	1	0	1	1	1	1	1	1	1	0	0	1	0	1	0	1	0	1	1	0	0	1	1	1	0	1	1	0	1	1	1	0	0	0	0	0	1	0	0	1	1	1	0	1	1	1
AC011815.1|AC005021.1	1	1	0	0	1	0	1	1	1	0	0	0	0	0	0	0	1	1	1	0	1	1	0	0	1	1	1	0	0	0	1	1	1	1	0	0	0	1	0	1	0	1	1	1	1	0	1	1	0
AC011815.1|AP001628.1	1	1	1	0	0	1	1	1	1	0	1	1	0	0	0	0	1	0	1	1	1	1	1	0	1	1	1	1	1	1	1	1	1	1	0	0	1	1	1	1	0	0	1	1	1	1	1	1	1
AC011815.1|AC007552.2	1	1	0	0	1	0	0	1	0	0	1	0	0	0	0	0	1	0	0	0	1	0	0	0	0	1	1	0	0	0	1	0	1	0	0	0	0	1	0	1	1	1	1	1	0	0	1	1	0
AC011815.1|AC099343.2	0	0	0	0	1	1	1	1	1	1	0	0	0	0	1	1	1	0	1	0	0	1	0	0	0	0	0	1	1	1	0	1	1	1	0	1	1	0	0	1	0	1	1	1	1	1	0	1	1
AC011815.1|AC245884.8	1	0	1	0	0	1	1	1	1	0	0	0	0	0	0	0	1	0	1	1	1	0	0	0	0	1	1	0	1	1	0	1	0	1	0	0	0	1	0	1	0	1	1	1	1	0	1	1	1
AC011815.1|AL136115.2	1	1	0	1	1	1	1	1	1	1	0	0	1	1	1	0	1	1	1	1	1	1	0	0	0	1	1	1	1	1	1	0	1	1	1	1	0	1	1	1	0	0	1	1	0	1	1	1	1
AC011815.1|AC025171.3	0	1	1	0	1	1	1	0	1	1	0	0	0	0	0	1	1	0	0	1	1	1	0	1	0	1	0	1	1	1	1	1	1	1	1	1	1	1	0	1	0	1	1	1	1	1	1	1	0
AC011815.1|AL590723.1	1	1	0	0	0	1	1	1	0	1	0	0	0	1	1	1	1	1	1	0	1	0	0	0	0	1	0	0	1	0	1	1	1	1	1	1	1	0	0	1	0	0	1	0	1	1	0	1	1
AC011815.1|LINC00894	1	1	1	0	0	1	1	1	0	0	0	0	0	0	0	0	1	1	1	1	1	1	0	0	0	1	1	1	0	1	1	1	1	1	0	1	0	1	0	1	0	0	1	1	1	1	1	1	1
AC011815.1|AC245014.3	1	1	0	0	1	1	1	1	1	1	0	1	0	1	1	1	1	0	1	1	1	1	0	0	0	1	1	0	0	1	1	1	1	1	1	1	1	1	1	1	0	1	1	0	0	1	0	1	1
AC011815.1|AC007014.2	0	1	0	1	1	1	1	1	1	1	0	1	0	1	1	1	1	1	1	0	0	1	0	1	1	1	1	0	1	1	1	1	1	1	1	1	1	0	1	1	0	0	1	1	0	1	1	1	1
AC011815.1|AF131215.5	0	0	0	0	0	0	0	0	0	0	0	0	0	0	0	0	0	0	0	0	0	0	0	0	0	0	0	0	0	0	0	0	0	0	0	0	0	0	0	0	0	0	0	0	0	0	0	0	0
AC011815.1|AL139288.1	1	0	1	0	0	0	1	0	0	0	0	0	0	0	0	0	0	0	0	1	1	0	0	0	1	0	1	0	0	0	0	0	1	1	0	0	0	0	0	0	0	1	1	0	0	0	1	1	1
AC011815.1|AC025171.4	0	0	0	0	0	0	1	1	0	0	0	0	0	0	0	0	0	0	0	1	0	0	0	0	0	1	0	0	0	0	0	0	1	1	0	0	0	0	0	0	0	0	0	1	0	0	1	1	0
AC011815.1|AC141002.1	0	1	1	0	0	0	1	1	0	0	0	0	0	0	0	0	1	0	1	0	0	0	0	1	1	1	1	1	1	1	1	0	1	0	1	1	0	1	0	1	0	0	1	1	0	0	1	1	1
AC011815.1|SCAT2	1	1	1	0	1	1	1	1	1	1	1	1	0	0	1	1	1	0	1	1	1	1	0	0	0	1	1	1	1	1	1	1	1	1	0	1	0	1	1	1	0	1	1	1	1	1	1	1	1
AC011815.1|AC020913.3	1	1	1	0	1	1	1	1	1	0	0	0	0	0	0	1	1	1	1	1	1	0	0	0	1	1	1	0	0	1	1	0	1	1	0	0	0	1	0	1	1	1	1	1	1	0	0	1	1
AC011815.1|ZKSCAN2-DT	1	0	1	0	0	1	1	1	0	0	0	0	0	0	0	0	1	0	1	1	1	1	0	0	0	1	1	0	0	1	1	1	1	1	0	0	0	1	0	1	0	1	1	1	0	0	1	1	1
AC011815.1|AC012645.3	1	1	0	0	1	1	1	1	1	0	0	0	1	0	1	0	1	1	1	1	0	1	0	0	1	1	1	1	0	1	0	1	0	1	1	0	0	0	1	1	0	0	1	0	1	1	1	1	1
AC011815.1|AP001160.4	0	0	0	0	0	1	1	1	0	0	0	0	0	0	1	0	0	0	1	1	0	0	0	0	1	1	1	0	0	1	1	1	1	1	0	1	0	0	0	0	0	1	1	0	0	1	1	1	1
AC011815.1|AL662844.3	1	0	1	1	0	1	1	1	0	0	0	0	0	0	1	1	1	0	1	1	1	0	0	0	0	1	0	0	1	1	0	1	1	1	0	0	1	0	0	1	0	1	0	1	1	0	1	1	1
AC011815.1|AL132780.1	0	0	1	0	0	1	1	1	0	1	0	1	0	0	1	0	1	0	1	0	1	1	0	0	0	1	1	0	0	0	0	1	1	1	0	0	0	0	0	1	0	1	0	0	0	1	1	1	0
AC011815.1|LINC01290	0	0	0	0	0	0	0	0	0	0	0	0	0	0	0	0	0	0	0	0	0	0	0	0	0	0	0	0	0	0	0	0	0	0	0	0	0	0	0	0	0	0	0	0	0	0	0	0	0
AC011815.1|AC022211.1	0	1	1	0	1	1	1	1	1	1	0	0	0	0	1	0	1	1	1	0	0	1	0	0	0	1	1	1	0	1	1	1	1	1	0	1	0	1	1	1	0	1	1	1	0	1	1	1	1
AC011815.1|LINC02362	1	1	1	1	1	1	1	1	1	1	1	1	0	1	1	1	1	1	1	1	1	1	0	0	1	1	0	1	1	1	0	1	1	1	1	1	0	1	1	1	1	1	1	1	1	1	0	1	1
AC011815.1|AC097641.2	1	1	1	0	0	1	1	1	1	0	1	0	0	0	0	0	1	1	1	1	0	0	0	1	0	1	1	0	1	1	1	1	1	1	0	1	0	1	0	1	0	0	1	1	1	0	1	1	0
AC011815.1|AC037198.1	0	1	0	0	0	1	1	1	0	1	0	1	0	0	1	0	0	1	0	1	0	0	0	1	0	0	1	1	0	1	1	0	0	1	1	1	0	0	0	1	0	0	0	0	0	0	1	1	1
AC011815.1|AC011442.1	0	1	1	1	1	1	1	1	1	1	0	1	0	1	0	0	1	1	1	0	1	1	1	0	0	1	1	1	0	1	1	1	1	1	0	1	0	1	0	1	0	0	1	1	1	1	1	1	1
AC011815.1|AC007546.1	1	1	1	0	1	1	1	1	0	1	0	1	0	0	0	0	1	0	1	1	1	1	0	0	1	1	1	0	0	1	0	0	1	1	0	0	0	1	1	1	0	0	1	0	0	0	1	1	1
AC011815.1|LINC00630	0	0	0	1	0	0	1	0	0	1	0	1	0	0	0	0	1	0	0	0	1	0	0	0	0	0	1	0	0	0	1	0	1	1	0	0	0	0	0	1	0	0	0	0	1	1	1	0	1
AC011815.1|AC108727.1	0	1	1	0	1	0	1	1	1	1	1	0	0	1	1	1	1	0	1	0	1	0	0	0	0	1	1	0	1	1	1	0	1	1	0	0	1	1	1	1	0	1	1	1	1	0	0	1	1
AC011815.1|AC137932.3	1	1	0	0	0	1	1	1	0	0	0	0	0	0	0	0	1	0	1	0	1	1	0	0	0	1	1	1	0	1	1	1	1	1	0	0	0	0	0	1	0	0	1	1	0	1	1	1	1
AC011815.1|AP000873.1	0	1	0	0	0	1	1	1	0	1	0	0	0	0	0	0	1	0	1	0	0	0	0	0	0	1	1	0	0	1	1	1	1	1	0	0	0	1	0	1	0	0	1	1	0	0	1	1	0
AC011815.1|AC139887.1	0	1	0	0	0	0	1	1	0	0	0	0	0	0	0	0	0	0	1	0	0	0	0	0	0	1	1	0	0	1	0	0	0	0	0	0	0	0	0	1	0	0	0	0	0	0	1	0	0
AC011815.1|SAMD12-AS1	0	1	0	0	1	1	0	1	0	0	0	1	0	1	0	0	1	0	0	0	1	1	0	1	0	0	1	0	1	0	1	1	0	1	1	0	1	0	1	1	0	1	1	0	0	1	1	1	0
AC011815.1|AP001432.1	1	1	1	0	0	1	0	1	0	0	0	0	0	0	1	1	1	1	1	0	0	0	0	0	0	1	1	0	0	1	1	0	1	1	0	0	0	1	0	1	0	1	1	1	1	0	1	1	0
AC011815.1|AC073534.2	1	0	1	0	0	1	1	1	1	1	1	0	0	1	1	0	1	0	1	1	1	0	0	0	1	1	0	0	1	0	1	1	1	1	0	0	1	0	0	1	0	1	1	0	1	0	0	0	1
AC011815.1|AC016590.2	1	1	1	0	1	1	1	1	0	1	0	0	0	0	0	0	1	1	1	1	1	1	1	0	1	1	1	1	1	1	1	1	0	1	0	0	0	0	0	1	0	1	1	1	1	0	1	1	1
AC011815.1|AC004253.1	0	0	0	0	0	0	1	1	0	0	0	0	0	0	0	1	0	0	1	1	0	0	0	0	0	1	1	0	0	1	0	0	0	1	0	0	0	0	0	1	0	1	1	0	0	0	1	1	0
AC011815.1|AC026355.2	0	1	0	0	0	1	1	1	1	1	0	0	0	0	1	0	0	0	1	0	0	1	0	1	0	0	1	0	0	1	1	1	1	0	1	1	0	0	1	1	0	0	1	0	0	1	0	1	1
AC011815.1|AL133243.2	1	0	1	0	0	0	0	1	0	0	0	0	0	0	0	0	1	0	0	0	0	0	0	0	0	0	0	0	0	0	0	0	0	1	1	0	0	0	0	0	0	0	0	0	0	0	1	0	0
AC011815.1|AP000786.1	1	1	1	1	1	1	1	1	1	0	0	0	0	0	0	0	1	1	1	0	0	0	0	0	0	0	1	1	1	0	1	0	1	1	1	0	0	1	1	1	0	1	1	0	0	1	1	1	1
AC011815.1|AC253576.2	1	1	1	0	1	1	1	1	1	1	1	0	0	0	1	1	1	0	1	0	1	1	1	0	0	1	1	0	1	1	1	0	1	1	1	0	0	1	0	1	0	1	0	1	0	0	1	1	1
AC011815.1|AP001469.2	1	0	1	0	0	1	1	1	0	1	0	0	0	1	1	0	1	1	1	1	1	1	0	0	1	1	1	1	0	1	1	0	1	1	0	0	0	1	1	1	0	1	1	1	0	0	1	1	0
AC011815.1|AL355075.2	0	0	0	0	0	0	0	1	0	0	0	0	0	0	1	0	0	0	1	0	0	0	0	0	1	1	1	0	0	0	0	0	0	1	0	0	0	1	0	1	0	1	0	1	0	0	1	1	0
AC011815.1|AP005899.1	0	1	0	0	0	0	0	0	0	1	0	1	0	0	1	0	1	0	1	0	1	0	0	0	0	1	1	0	0	1	1	0	1	0	0	0	0	0	0	1	0	0	0	1	0	1	1	1	0
AC011815.1|AP000692.1	1	1	0	0	0	1	1	1	1	0	0	0	0	0	1	0	1	0	1	0	0	0	0	0	0	1	1	0	1	1	0	1	1	1	0	0	0	1	0	1	0	1	1	0	0	0	1	1	0
AC011815.1|AL022067.1	1	1	1	1	1	1	1	1	1	1	0	1	1	1	1	1	1	1	1	0	0	1	0	1	1	0	1	1	0	1	1	1	1	1	1	1	1	1	1	1	0	0	1	0	0	0	1	1	1
AC011815.1|FAM30A	1	1	1	1	1	1	1	1	1	0	1	1	1	1	1	1	1	1	1	1	1	1	0	0	1	1	1	1	0	1	0	1	0	1	1	1	0	1	1	1	1	1	1	1	1	1	1	1	1
AC011815.1|AC008870.2	1	1	0	0	1	0	1	1	0	0	0	0	0	0	0	0	0	0	1	0	0	0	0	0	1	1	1	0	0	1	1	1	1	1	0	0	0	0	0	1	0	0	1	1	1	1	1	1	1
AC011815.1|AC010168.2	1	0	1	0	0	1	1	1	0	1	0	0	0	0	1	0	1	0	1	0	0	1	0	0	0	1	1	0	0	1	0	0	1	1	0	0	0	1	0	1	0	0	1	1	1	0	1	1	1
AC011815.1|AC138932.4	1	1	1	0	1	1	1	1	0	1	0	1	1	0	0	0	1	0	0	1	1	1	1	0	0	1	1	1	0	1	0	1	1	1	1	0	1	1	0	1	0	1	1	0	1	0	1	1	1
AC011815.1|AC026356.1	0	0	0	0	0	0	0	1	0	0	0	0	0	0	0	0	0	0	0	0	0	0	0	0	0	0	0	0	1	0	0	0	0	1	0	0	1	0	0	1	0	1	0	0	0	0	0	0	0
AC011815.1|AC016831.1	0	1	0	1	1	1	1	1	0	1	0	1	0	1	1	0	1	1	1	0	0	1	0	0	0	1	1	1	0	1	1	1	1	1	1	1	1	0	1	1	0	0	1	1	0	1	1	1	1
AC011815.1|AP003170.3	1	1	1	0	1	1	1	1	1	0	0	0	0	0	0	0	1	0	1	1	0	0	0	0	1	1	1	1	1	0	0	1	1	1	0	0	0	1	0	1	0	1	1	1	0	1	1	1	1
AC011815.1|MBNL1-AS1	0	0	0	0	0	0	0	0	0	0	0	0	0	0	0	0	0	0	0	0	0	0	0	0	0	0	0	0	0	0	0	0	0	0	0	0	0	0	0	0	0	0	0	0	0	0	0	0	0
AC011815.1|CR936218.1	0	0	0	0	0	0	0	0	0	0	0	0	0	0	0	0	0	0	0	0	0	0	0	0	0	1	1	0	0	0	0	0	0	0	0	0	0	1	0	1	0	0	0	1	0	0	0	1	0
AC011815.1|AC090517.2	0	1	1	0	0	1	0	1	0	0	0	0	0	0	1	0	1	0	1	0	0	1	0	0	0	0	0	1	0	0	1	0	0	1	0	0	0	0	0	0	0	1	0	0	1	0	1	0	0
NARF-IT1|DHDDS-AS1	1	0	1	0	1	0	1	1	0	1	1	0	0	0	1	1	1	1	1	1	1	1	1	1	0	0	0	0	0	0	1	1	1	1	1	0	0	1	1	0	1	1	1	1	1	0	1	0	0
NARF-IT1|AF117829.1	0	0	1	1	1	0	0	0	1	1	0	1	0	0	1	0	0	1	0	0	0	0	1	0	0	0	0	0	0	0	0	1	0	0	1	0	1	0	1	0	1	0	1	0	0	0	0	0	0
NARF-IT1|AC090579.1	0	0	1	1	1	0	0	0	1	1	1	1	0	1	1	1	0	1	1	0	1	1	1	1	1	0	0	0	0	0	1	1	0	0	1	1	1	0	1	0	1	1	0	0	1	0	0	0	0
NARF-IT1|AC007991.2	0	1	1	0	0	0	0	1	0	0	0	0	1	0	1	0	1	1	0	1	0	1	0	1	0	1	0	0	0	0	1	1	0	1	1	0	0	0	1	1	0	1	0	1	0	1	0	1	0
NARF-IT1|AC004908.2	0	0	1	0	1	0	0	0	0	1	1	0	0	0	1	1	0	0	0	0	1	0	1	0	0	0	0	0	0	1	1	1	0	0	1	0	1	0	1	0	1	1	1	0	1	1	0	0	0
NARF-IT1|AC112722.1	0	0	0	0	0	0	0	0	0	0	0	0	0	0	0	0	0	0	0	0	0	0	0	0	0	0	0	0	0	0	0	0	0	0	0	0	0	0	0	0	0	0	0	0	0	0	0	0	0
NARF-IT1|AC027277.2	0	0	0	0	1	0	0	0	0	0	1	0	0	0	0	0	0	0	0	0	0	0	0	0	0	0	0	0	0	0	0	0	0	0	0	0	0	0	0	0	0	0	0	0	0	0	0	0	0
NARF-IT1|AC002128.1	1	0	1	0	0	1	0	1	0	0	1	0	0	0	1	1	1	1	1	0	1	1	0	0	1	1	0	0	0	0	0	1	0	1	0	1	0	0	1	0	1	1	1	1	1	1	1	1	0
NARF-IT1|LINC01355	0	0	1	0	1	0	1	1	0	1	1	0	0	0	1	0	0	0	1	1	1	1	1	0	0	1	0	0	0	1	0	1	0	1	0	0	1	0	1	0	1	1	1	1	1	0	1	0	0
NARF-IT1|AC096921.2	0	0	0	0	0	0	0	0	0	0	0	0	0	0	0	0	0	0	0	0	0	0	0	0	0	0	0	0	0	0	0	0	0	0	0	0	0	0	0	0	0	0	0	0	0	0	0	0	0
NARF-IT1|AP006621.2	0	0	1	0	1	0	0	1	0	0	1	0	1	0	0	0	0	0	1	1	0	0	1	0	1	0	0	0	0	0	0	0	0	1	0	0	0	0	0	0	1	1	1	1	0	0	0	0	0
NARF-IT1|LINC01535	1	1	1	1	1	0	1	1	1	1	1	1	1	0	1	1	0	1	1	1	1	1	1	1	1	1	0	1	1	0	1	1	0	1	1	1	1	0	1	0	1	1	1	1	1	1	1	0	1
NARF-IT1|DLEU2	0	0	0	0	1	0	0	0	0	1	1	0	0	0	1	0	0	1	0	0	0	0	0	0	0	0	0	0	0	0	0	1	0	0	1	0	1	0	1	0	1	1	0	0	0	0	0	0	0
NARF-IT1|AL513327.1	0	0	0	0	1	0	0	1	0	1	1	1	1	0	1	1	0	1	0	0	0	0	0	0	0	0	0	0	0	0	0	1	0	0	1	1	1	0	1	0	1	0	0	0	1	0	0	0	0
NARF-IT1|MCM3AP-AS1	1	0	1	1	1	0	0	1	0	1	1	1	0	0	1	1	0	1	1	0	1	1	1	1	0	0	0	0	0	0	0	1	0	1	1	1	0	0	1	0	1	1	1	1	1	1	0	0	0
NARF-IT1|AP002907.1	1	0	1	0	1	0	1	1	0	1	1	1	1	1	1	1	1	1	1	1	1	1	1	1	0	0	0	0	1	0	1	1	0	1	1	1	1	0	1	0	1	1	1	1	1	0	0	1	0
NARF-IT1|RPS6KA2-IT1	0	1	0	1	1	0	0	1	0	1	1	1	1	1	1	0	0	1	0	0	0	0	1	1	0	0	0	0	0	0	0	1	0	1	1	1	1	0	1	0	1	0	1	1	0	0	0	1	0
NARF-IT1|AC010201.2	1	0	1	0	1	0	1	1	1	1	1	0	1	1	1	1	0	1	1	1	1	1	1	1	0	1	0	0	0	1	1	1	0	1	0	1	1	0	1	0	1	1	1	1	1	0	1	1	0
NARF-IT1|AC079684.1	0	1	1	1	1	1	1	0	0	1	1	1	1	0	1	1	1	1	1	0	0	1	1	1	0	0	0	0	1	0	1	1	0	1	1	1	0	0	1	0	1	1	1	1	1	1	1	1	0
NARF-IT1|AC026202.2	0	0	1	1	1	0	0	0	0	0	1	1	1	1	1	1	1	1	0	0	1	1	1	1	0	0	0	0	0	0	0	1	0	0	1	1	1	0	1	0	1	1	1	0	0	0	0	0	0
NARF-IT1|AC124319.1	1	1	1	0	1	0	1	1	1	0	1	0	0	0	0	1	1	1	1	1	1	1	0	0	0	1	0	0	0	1	1	1	0	1	1	1	0	0	1	1	1	1	1	1	0	1	0	0	0
NARF-IT1|KDM4A-AS1	1	0	1	0	1	0	1	1	1	0	1	1	1	1	1	1	1	1	1	1	1	1	1	1	1	0	0	0	0	0	0	1	0	1	1	1	1	0	1	0	1	1	1	1	1	1	0	1	0
NARF-IT1|AL049869.2	0	1	1	0	1	0	1	1	1	1	1	1	0	0	0	1	1	1	0	1	1	1	1	1	0	0	0	0	0	0	1	1	0	0	0	0	1	0	1	1	1	1	1	1	1	0	0	1	0
NARF-IT1|TMPO-AS1	0	0	1	1	1	0	1	0	1	1	1	1	1	1	1	1	0	1	1	1	1	1	1	1	1	0	0	0	0	0	0	1	0	1	1	1	1	0	1	0	1	1	1	0	1	1	0	0	0
NARF-IT1|AC138393.2	1	1	1	1	1	0	1	1	1	1	1	1	1	1	1	1	1	1	1	1	1	1	1	1	1	1	0	1	0	1	1	1	1	1	1	1	1	1	1	1	1	1	1	1	1	1	1	1	1
NARF-IT1|SCAANT1	1	1	1	1	1	0	1	1	0	1	1	1	0	0	1	1	0	1	1	0	1	1	1	0	0	0	0	1	0	0	0	1	0	0	1	1	1	0	1	0	1	1	1	1	1	1	0	1	0
NARF-IT1|MAGI2-AS3	0	0	0	0	0	0	0	0	0	0	0	0	0	0	0	0	0	0	0	0	0	0	0	0	0	0	0	0	0	0	0	0	0	0	0	0	0	0	0	0	0	0	0	0	0	0	0	0	0
NARF-IT1|ALMS1-IT1	1	1	1	1	1	0	0	1	1	1	1	1	1	1	1	1	0	1	1	0	1	1	1	1	0	0	0	0	1	0	1	1	0	1	1	1	1	0	1	0	1	1	1	0	1	0	0	0	1
NARF-IT1|AC103591.3	0	1	1	1	1	1	0	0	1	1	1	1	0	1	1	1	1	1	1	1	0	1	1	1	0	0	0	1	1	0	1	0	1	1	1	0	1	0	1	0	0	0	0	0	1	1	0	0	1
NARF-IT1|AC090739.1	1	0	1	1	1	0	1	1	0	1	1	0	0	1	1	0	0	1	1	0	1	1	0	0	0	1	0	1	0	0	0	1	1	0	1	1	1	0	0	0	1	1	1	1	0	1	0	1	0
NARF-IT1|AC008669.1	0	0	0	0	0	0	0	0	0	0	0	0	0	0	0	0	0	0	0	0	0	0	0	0	0	0	0	0	0	0	0	0	0	0	0	0	0	0	0	0	0	0	0	0	0	0	0	0	0
NARF-IT1|PABPC4-AS1	1	1	1	1	1	1	1	1	1	1	1	1	1	0	1	1	1	1	1	1	1	1	1	1	0	1	0	1	0	1	1	1	0	1	1	1	1	0	1	0	1	1	1	1	1	1	1	1	1
NARF-IT1|NFYC-AS1	0	0	0	0	1	0	1	1	0	1	1	0	0	0	1	0	0	0	1	1	1	1	1	0	0	0	0	0	0	0	0	1	0	0	0	1	0	0	1	0	1	1	1	1	1	0	1	0	0
NARF-IT1|SAP30L-AS1	1	0	1	1	1	0	0	1	0	1	1	1	1	0	1	1	0	1	1	1	1	1	1	1	0	0	0	0	0	0	1	1	0	0	1	1	1	0	1	0	1	1	0	1	1	1	1	0	0
NARF-IT1|DLEU1	0	0	1	1	1	0	0	0	0	1	1	1	1	1	1	1	0	1	1	1	1	1	1	1	1	0	0	0	0	0	0	1	0	0	1	1	1	0	1	0	1	1	1	0	1	1	0	0	0
NARF-IT1|AC104695.3	0	0	1	0	1	0	0	1	0	1	0	1	0	0	1	1	0	1	0	0	0	0	1	0	0	1	0	0	0	0	0	1	0	0	0	1	1	0	0	0	0	0	0	0	0	0	0	1	1
NARF-IT1|AC139887.4	1	0	1	0	1	0	0	0	0	0	1	0	0	0	1	0	0	1	0	0	0	1	1	0	0	1	0	0	0	0	0	1	0	0	0	0	0	0	0	0	1	1	1	1	1	1	0	0	0
NARF-IT1|Z82243.1	0	0	1	1	1	0	1	1	0	1	1	1	1	0	0	1	0	0	1	1	0	1	1	1	0	1	0	0	0	1	1	1	0	1	1	1	1	0	1	0	1	1	1	1	1	1	1	0	0
NARF-IT1|AL359697.1	0	0	1	1	1	0	1	1	1	1	1	1	1	1	1	1	0	1	1	0	1	1	1	1	1	1	0	0	1	0	0	1	0	1	1	1	1	0	1	1	1	1	1	1	1	0	1	0	0
NARF-IT1|AC005021.1	1	1	0	1	1	0	1	1	1	1	1	0	1	1	0	0	0	1	1	1	1	1	0	0	1	0	0	0	0	0	1	1	0	1	0	1	1	0	1	0	1	1	1	1	1	0	1	0	0
NARF-IT1|AP001628.1	1	1	1	1	1	1	1	1	1	1	1	1	1	0	1	0	0	1	1	1	1	1	1	1	1	1	0	1	1	0	1	1	0	1	1	1	1	1	1	1	1	1	1	1	1	1	1	1	1
NARF-IT1|AC007552.2	1	0	0	0	1	0	0	0	0	1	1	0	0	0	0	1	0	0	0	0	1	0	1	0	0	0	0	0	0	0	0	0	0	0	0	1	1	1	1	0	1	1	1	1	1	0	1	0	0
NARF-IT1|AC099343.2	0	0	1	0	1	0	1	1	1	1	1	1	1	0	1	1	0	1	1	0	0	1	1	1	0	0	0	1	1	0	0	1	0	1	1	1	1	0	1	1	1	1	1	1	1	1	0	0	0
NARF-IT1|AC245884.8	1	0	1	0	1	0	1	1	1	0	1	0	1	0	1	1	0	0	1	1	1	0	1	0	1	0	0	0	0	0	0	1	0	1	1	0	0	0	1	1	1	1	1	1	1	0	1	1	0
NARF-IT1|AC025171.3	1	1	1	1	1	0	1	0	1	1	1	1	1	1	0	1	1	0	0	1	1	1	1	1	0	0	0	1	1	0	1	1	0	0	1	1	1	1	0	0	1	1	1	1	1	1	1	0	0
NARF-IT1|AL590723.1	1	1	1	1	1	0	1	1	0	1	1	1	1	1	1	1	0	1	1	0	1	0	1	1	0	0	0	0	0	0	1	1	0	1	1	1	1	0	1	1	1	1	1	1	1	1	0	0	1
NARF-IT1|LINC00894	1	0	1	0	1	1	1	1	0	1	1	1	1	1	1	0	1	1	1	1	1	1	1	0	0	1	0	1	0	1	1	1	1	1	1	1	0	0	1	1	1	1	1	1	1	1	1	1	1
NARF-IT1|AC007014.2	1	1	1	1	1	0	1	1	1	1	1	1	1	1	1	1	1	1	1	1	0	1	1	1	1	1	0	0	1	1	1	1	1	1	1	1	1	0	1	1	1	1	1	1	1	1	1	1	1
NARF-IT1|AF131215.5	0	0	0	0	0	0	0	0	0	0	0	0	0	0	0	0	0	0	0	0	0	0	0	0	0	0	0	0	0	0	0	0	0	0	0	0	0	0	0	0	0	0	0	0	0	0	0	0	0
NARF-IT1|AL139288.1	1	0	1	0	0	0	0	0	0	0	1	0	0	0	0	1	0	0	0	1	1	1	1	1	1	0	0	0	0	0	0	1	0	1	1	0	0	0	0	0	0	1	1	0	1	0	1	0	1
NARF-IT1|AC025171.4	0	0	1	0	0	0	0	0	0	0	1	0	0	0	0	0	0	0	0	1	0	0	1	1	1	0	0	0	0	0	0	1	0	1	0	1	0	0	0	0	1	1	0	1	1	0	1	0	0
NARF-IT1|AC141002.1	0	1	1	0	1	0	0	1	0	1	1	1	1	1	0	1	0	1	1	0	0	0	1	1	1	0	0	1	1	0	1	0	0	0	1	1	1	0	1	1	1	1	1	1	1	0	1	1	1
NARF-IT1|SCAT2	1	1	1	0	1	0	1	1	0	1	1	1	1	1	1	1	1	1	1	1	1	1	1	0	1	1	0	1	1	1	1	1	1	1	1	1	1	0	1	0	1	1	1	1	1	1	1	1	1
NARF-IT1|AC020913.3	1	1	1	0	1	1	1	1	1	0	1	0	0	1	0	1	1	1	1	1	1	0	0	0	1	1	0	0	0	0	1	1	0	1	1	0	0	1	1	1	1	1	1	1	1	0	0	1	0
NARF-IT1|ZKSCAN2-DT	1	0	1	0	1	0	1	1	0	1	1	1	1	0	1	1	1	0	1	1	1	1	1	0	1	0	0	0	0	1	0	1	0	1	1	1	1	0	1	0	1	1	1	1	1	0	1	1	0
NARF-IT1|AC012645.3	1	0	1	1	1	1	1	1	1	0	1	0	1	1	1	1	0	1	0	1	1	1	0	0	1	0	0	1	0	0	0	1	0	1	1	1	0	0	1	1	1	1	1	0	1	1	0	1	1
NARF-IT1|AP001160.4	0	0	1	1	0	0	1	0	0	1	1	1	0	0	1	0	0	0	1	1	0	1	1	0	1	0	0	0	0	0	1	1	0	1	1	1	0	0	1	0	1	1	1	1	0	1	1	0	1
NARF-IT1|EP300-AS1	0	0	0	0	0	0	0	0	0	0	0	0	0	0	0	0	0	0	0	0	0	0	0	0	0	0	0	0	0	0	0	0	0	0	0	0	0	0	0	0	0	0	0	0	0	0	0	0	0
NARF-IT1|AL662844.3	1	0	1	1	1	0	0	1	0	1	1	0	1	0	1	1	1	0	1	1	1	1	1	1	0	1	0	0	0	0	0	1	1	1	1	1	1	0	1	0	1	1	1	1	1	0	1	0	0
NARF-IT1|AL132780.1	1	0	1	1	1	0	1	0	0	1	1	1	1	1	1	1	1	1	1	1	1	1	0	0	0	0	0	0	0	0	0	1	0	1	1	1	1	0	1	0	1	1	1	0	1	1	0	1	0
NARF-IT1|LINC01290	0	0	0	0	0	0	0	0	0	0	0	0	0	0	0	0	0	0	0	0	0	0	0	0	0	0	0	0	0	0	0	0	0	0	0	0	0	0	0	0	0	0	0	0	0	0	0	0	0
NARF-IT1|AC022211.1	1	1	1	1	1	0	1	1	0	1	1	1	1	0	1	1	1	1	1	0	1	1	1	1	1	1	0	1	0	0	1	1	0	1	1	1	1	0	1	0	1	1	1	1	1	1	1	1	1
NARF-IT1|LINC02362	1	1	1	1	1	1	1	1	1	1	1	1	1	1	1	1	1	1	1	1	1	1	1	0	1	0	0	1	0	1	0	1	1	1	1	1	1	1	1	1	1	1	1	1	1	1	0	0	1
NARF-IT1|AC097641.2	1	0	1	0	1	0	0	1	1	1	1	0	1	1	0	1	1	1	1	1	1	0	1	1	1	1	0	0	0	0	1	1	0	1	1	1	1	1	1	0	1	1	1	1	1	1	1	1	0
NARF-IT1|AC037198.1	0	1	0	0	1	0	1	1	0	1	0	1	1	0	1	1	0	1	0	1	0	1	0	1	0	0	0	1	0	0	1	0	0	1	1	1	1	0	1	1	0	0	0	1	0	0	1	0	0
NARF-IT1|AC011442.1	0	1	1	1	1	0	1	0	1	1	1	1	1	1	1	1	1	1	1	0	1	1	1	0	1	1	0	1	0	0	1	1	0	1	1	1	0	1	1	1	1	1	1	1	1	1	1	0	1
NARF-IT1|TAPT1-AS1	0	0	0	0	1	0	0	0	0	1	0	0	0	0	0	0	0	0	0	0	0	0	0	0	0	0	0	0	0	0	0	1	0	0	1	0	0	0	1	0	1	1	0	0	1	0	0	0	0
NARF-IT1|AC007546.1	1	0	1	0	1	1	1	0	0	1	1	1	0	1	1	0	1	1	1	1	1	1	1	0	1	0	0	0	0	1	0	0	0	1	1	1	1	0	1	1	1	1	1	1	1	0	1	1	1
NARF-IT1|LINC00630	0	0	1	1	1	0	0	0	0	1	1	1	1	1	1	1	0	1	0	0	1	1	1	1	0	0	0	0	0	0	1	1	0	0	1	1	1	0	1	0	1	1	1	0	1	1	0	0	0
NARF-IT1|AC108727.1	0	0	1	1	1	0	1	1	1	1	1	1	0	1	1	1	1	0	1	1	1	1	1	0	0	1	0	0	0	0	1	1	0	1	1	1	1	1	1	1	1	1	1	1	1	0	0	1	0
NARF-IT1|AC137932.3	1	0	1	1	1	0	1	1	0	1	1	1	1	1	1	1	0	1	1	1	1	1	1	0	0	1	0	1	0	0	1	1	0	1	1	1	1	0	1	0	1	1	1	1	1	1	1	1	0
NARF-IT1|AP000873.1	1	0	1	1	1	0	1	1	0	1	1	0	0	0	1	1	0	1	1	1	1	1	1	1	0	0	0	0	0	0	1	1	0	1	1	1	1	0	1	0	1	1	1	1	1	0	0	0	0
NARF-IT1|AC139887.1	0	0	0	0	1	0	1	1	0	1	0	1	0	0	1	1	0	1	1	0	0	1	1	0	0	0	0	0	0	0	0	1	0	0	1	1	0	0	0	1	0	1	0	0	0	0	1	0	0
[truncated: 5,183 more rows]
[truncated: 502 more columns]
