# Supplementary material for: Risk coefficient model of necroptosis-related lncRNA in predicting the prognosis of patients with lung adenocarcinoma
Source: Sci Rep. 2022 Jun 29;12:11005. doi: 10.1038/s41598-022-15189-4 (PMC9243036; doi:10.1038/s41598-022-15189-4)
Supplement: Supplementary file 6 — Supplementary Table 5. [file 41598_2022_15189_MOESM6_ESM.xlsx]

## Sheet: Sheet1
LncRNA pairs	HR	HR.95L	HR.95H	P-value
AC079907.1|AC006017.1	1.56389	1.13335	2.158	0.00649082
AC079907.1|AC026355.2	1.59839	1.17939	2.16625	0.00249691
AC079907.1|AL355075.2	1.54717	1.11892	2.13931	0.0083008
AL117379.1|TMPO-AS1	0.566746	0.419728	0.765258	0.000210465
AL117379.1|SCAT2	0.585164	0.419099	0.81703	0.00165198
RHOQ-AS1|AC079684.1	0.530235	0.338274	0.83113	0.00566522
RHOQ-AS1|AL359697.1	0.583223	0.41651	0.816666	0.00169514
RHOQ-AS1|AL136115.2	0.643694	0.477374	0.867962	0.00387148
AC130650.2|AC026355.2	1.5825	1.15615	2.16606	0.00415784
AC130650.2|AC010168.2	1.57672	1.14138	2.17809	0.00574282
AC093788.1|NFYC-AS1	1.55983	1.1518	2.1124	0.00406128
AC093788.1|AC008870.2	1.70407	1.25509	2.31366	0.000635161
AL109614.1|KDM4A-AS1	1.55169	1.13247	2.1261	0.00625448
AL109614.1|FAM30A	1.52964	1.13379	2.0637	0.00540644
AC016394.1|TMPO-AS1	0.611629	0.449875	0.831544	0.00170645
AC016394.1|AC026355.2	1.61925	1.17452	2.23239	0.0032632
AC016394.1|AC026356.1	0.53092	0.392996	0.717249	3.70263e-05
EML4-AS1|TMPO-AS1	0.538718	0.363236	0.798979	0.00209832
AL354989.1|AC079684.1	0.651838	0.471885	0.900417	0.00942168
AL354989.1|TMPO-AS1	0.620922	0.43609	0.884092	0.00821047
AL354989.1|DLEU1	0.644023	0.466892	0.888354	0.0073322
AC138207.4|AC245041.2	0.609096	0.432991	0.856824	0.00440724
AC138207.4|AF131215.5	1.65605	1.13519	2.41589	0.00884302
AC138207.4|AC026355.2	1.5836	1.13724	2.20516	0.00650333
AL157838.1|AL355075.2	1.51551	1.11603	2.058	0.00774194
AC021851.1|AC012645.3	1.49744	1.10988	2.02034	0.0082379
AC021851.1|SAMD12-AS1	1.51365	1.12097	2.04388	0.00682579
AP002336.2|AC012645.3	1.51031	1.11991	2.0368	0.00688956
AP002336.2|AC026355.2	1.74996	1.28162	2.38944	0.000429338
AC245041.2|AC007038.1	1.61452	1.1528	2.26117	0.00531409
AC245041.2|LINC01355	1.62307	1.17975	2.23297	0.00292482
AC245041.2|AC096921.2	1.51234	1.11477	2.05169	0.00785738
AC245041.2|MAGI2-AS3	1.7212	1.23399	2.40077	0.00138225
AC245041.2|AC010186.3	1.85375	1.24918	2.75092	0.002179
AC245041.2|EP300-AS1	1.98448	1.42041	2.77256	5.89919e-05
AC245041.2|AC026355.2	1.72125	1.26949	2.33378	0.000472022
AC011815.1|DHDDS-AS1	1.56811	1.1224	2.19082	0.00837098
AC011815.1|AC026355.2	1.54208	1.14208	2.08218	0.00469755
AF117829.1|AC004908.2	1.77159	1.30671	2.40187	0.000230887
AF117829.1|AC103591.3	1.59341	1.15147	2.20498	0.0049397
AF117829.1|AC008669.1	1.65601	1.21995	2.24795	0.00121636
AF117829.1|NFYC-AS1	1.85688	1.36862	2.51934	7.01344e-05
AF117829.1|AC007552.2	1.6022	1.17848	2.17827	0.00263055
AF117829.1|AF131215.5	1.57042	1.14895	2.1465	0.00464335
AF117829.1|AC012645.3	1.59313	1.1526	2.20202	0.00480343
AF117829.1|AC026355.2	1.72336	1.27178	2.33528	0.00044689
AF117829.1|AL355075.2	1.63823	1.21364	2.21136	0.00125988
AF117829.1|AC092279.1	1.55354	1.12241	2.15027	0.00790124
AF117829.1|FAM30A	1.6195	1.14377	2.29311	0.00658859
AC006017.1|AL353804.2	0.606845	0.442951	0.831379	0.00187293
AC006017.1|AC002128.1	0.575746	0.393739	0.841885	0.00440315
AC006017.1|AC079684.1	0.596437	0.422227	0.842527	0.00336577
AC006017.1|TMPO-AS1	0.583413	0.398479	0.854174	0.00560063
AC006017.1|SCAANT1	0.658279	0.483215	0.896766	0.00803212
AC006017.1|DLEU1	0.629793	0.4495	0.882401	0.00720895
AC006017.1|AL590723.1	0.658281	0.479982	0.902814	0.00947778
AC007038.1|TMPO-AS1	0.609569	0.446441	0.832302	0.00183859
AC090579.1|AC026355.2	1.96573	1.45358	2.65832	1.14013e-05
AC007991.2|AL136115.2	0.654529	0.476232	0.89958	0.00899625
AC004908.2|TMPO-AS1	0.614406	0.453125	0.833093	0.00171615
AC004908.2|AC026355.2	1.56434	1.15783	2.11359	0.00356331
AC112722.1|AP002907.1	0.56448	0.376765	0.845718	0.0055655
AC112722.1|AP001160.4	0.604825	0.415817	0.879745	0.00853448
AC112722.1|AC022211.1	0.519745	0.3458	0.781186	0.00164528
AC112722.1|AC026356.1	0.481712	0.294287	0.788505	0.00367215
AC002128.1|NFYC-AS1	1.53085	1.11742	2.09724	0.00802115
LINC01355|TMPO-AS1	0.615741	0.456398	0.830714	0.00150425
AC096921.2|AF131215.5	1.53357	1.13642	2.06952	0.00517037
AC096921.2|AC012645.3	1.50547	1.11501	2.03268	0.00757175
AC096921.2|AC026355.2	1.55249	1.15298	2.09042	0.00375819
AC096921.2|AC092279.1	1.68547	1.15738	2.45452	0.00648778
AC096921.2|FAM30A	1.55486	1.13286	2.13405	0.00629252
AC096921.2|AC026356.1	0.60756	0.421314	0.876136	0.00763157
AL355488.1|TMPO-AS1	0.626802	0.458957	0.856029	0.00330851
DLEU2|TMPO-AS1	0.606258	0.44896	0.818666	0.00109266
DLEU2|AC026355.2	1.53471	1.12367	2.09612	0.00708069
AC008115.3|AC026355.2	1.52107	1.1055	2.09285	0.00999513
AC008115.3|AC026356.1	0.642914	0.47689	0.866738	0.00375163
AL513327.1|AC099343.2	1.86628	1.25511	2.77507	0.00205268
AL513327.1|AC026355.2	1.54299	1.13876	2.09071	0.00513646
AL513327.1|FAM30A	1.6908	1.1907	2.40093	0.00332942
MCM3AP-AS1|TMPO-AS1	0.649912	0.474099	0.890924	0.00741452
MCM3AP-AS1|Z82243.1	0.660928	0.489026	0.893257	0.00705091
MCM3AP-AS1|AC026355.2	1.50586	1.11684	2.03038	0.0072599
AC127024.5|AC099850.3	0.502776	0.326625	0.773928	0.00178121
AP002907.1|AC026355.2	1.5472	1.14768	2.08581	0.00418694
AC010201.2|AC026355.2	1.5625	1.14551	2.13129	0.00483795
AC079684.1|TMPO-AS1	0.649665	0.470624	0.896818	0.00874106
AC079684.1|AC007552.2	1.54834	1.14848	2.08742	0.00412833
AC079684.1|AC026355.2	1.50598	1.11601	2.03221	0.00741067
AC026202.2|TMPO-AS1	0.614752	0.451861	0.836363	0.00195056
AC026202.2|AC026356.1	0.616749	0.444923	0.854933	0.00372398
KDM4A-AS1|TMPO-AS1	0.585083	0.423637	0.808054	0.00113907
KDM4A-AS1|Z82243.1	0.663757	0.49259	0.894403	0.00707346
KDM4A-AS1|AC026355.2	1.67677	1.24325	2.26147	0.000707869
AC099850.3|AC092279.1	1.77803	1.15975	2.72593	0.00829721
AC099850.3|ANKRD10-IT1	1.59159	1.17854	2.1494	0.00243258
AL049869.2|AC026355.2	1.66854	1.23043	2.26263	0.000986502
AC010834.3|AC026355.2	1.91266	1.3664	2.67732	0.000157313
AC010834.3|AL355075.2	1.57085	1.11765	2.20782	0.00931041
AC010834.3|AC092279.1	1.56594	1.16199	2.11032	0.00321648
TMPO-AS1|SCAANT1	1.68914	1.17437	2.42955	0.00470408
TMPO-AS1|AC008669.1	1.62612	1.19584	2.2112	0.00193171
TMPO-AS1|NFYC-AS1	1.55014	1.14856	2.09214	0.00416564
TMPO-AS1|AC007552.2	1.62899	1.20006	2.21122	0.00175023
TMPO-AS1|AF131215.5	1.61769	1.18903	2.20088	0.00219691
TMPO-AS1|AC025171.4	1.54415	1.1408	2.09011	0.00491139
TMPO-AS1|AC020913.3	1.77222	1.19931	2.6188	0.00407634
TMPO-AS1|ZKSCAN2-DT	1.55097	1.1446	2.1016	0.00463719
TMPO-AS1|AC012645.3	1.57997	1.14794	2.17459	0.00500846
TMPO-AS1|EP300-AS1	1.65222	1.22521	2.22805	0.000997166
TMPO-AS1|LINC01290	1.73678	1.18803	2.539	0.00438254
TMPO-AS1|LINC02362	1.49346	1.10409	2.02015	0.00925665
TMPO-AS1|LINC00630	1.53784	1.13019	2.09251	0.00616607
TMPO-AS1|AC137932.3	1.54463	1.12384	2.12299	0.00737417
TMPO-AS1|AC026355.2	1.68287	1.24745	2.27027	0.00065586
TMPO-AS1|AL355075.2	1.74362	1.2899	2.35695	0.000299962
TMPO-AS1|FAM30A	1.65359	1.17677	2.32363	0.0037582
TMPO-AS1|AC008870.2	1.62323	1.20235	2.19145	0.00155989
TMPO-AS1|AC010168.2	1.61922	1.17268	2.23578	0.00341569
TMPO-AS1|AC127024.4	1.52327	1.11889	2.0738	0.00750343
TMPO-AS1|AP003170.3	1.63882	1.17288	2.28986	0.00380018
TMPO-AS1|CR936218.1	1.48904	1.10435	2.00774	0.00903079
TMPO-AS1|AC090517.2	1.54679	1.12819	2.12069	0.00674649
SCAANT1|AC026355.2	1.51835	1.11694	2.06401	0.00767695
AC139887.2|AP001033.2	0.658673	0.483124	0.89801	0.00828564
ALMS1-IT1|AC026355.2	1.5602	1.15862	2.10097	0.00339341
AC008669.1|AP005899.1	0.671417	0.496111	0.90867	0.00987101
PABPC4-AS1|AC104695.3	0.588049	0.393203	0.879448	0.00972306
NFYC-AS1|Z82243.1	0.612883	0.451475	0.831996	0.00169309
NFYC-AS1|AL590723.1	0.623879	0.455602	0.854307	0.00326316
NFYC-AS1|AC097641.2	0.651698	0.479764	0.885248	0.00614506
SAP30L-AS1|AC007546.1	1.49383	1.10785	2.01431	0.00850159
SAP30L-AS1|AC026355.2	1.512	1.1178	2.04521	0.00730699
SAP30L-AS1|AC008870.2	1.66337	1.19695	2.31155	0.0024398
DLEU1|AF131215.5	1.53957	1.1417	2.07609	0.0046743
DLEU1|AC026355.2	1.74039	1.29211	2.34419	0.000265882
AC104695.3|ZKSCAN2-DT	1.52052	1.11579	2.07205	0.00795899
AC104695.3|AC012645.3	1.6163	1.17112	2.23071	0.00348991
AC104695.3|LINC02362	1.49671	1.10209	2.03262	0.00981004
AC104695.3|AC037198.1	1.56389	1.1201	2.1835	0.00863877
AC104695.3|AC092279.1	1.74147	1.28439	2.36121	0.000355335
AC104695.3|FAM30A	1.65126	1.1676	2.33527	0.00456556
AC139887.4|Z82243.1	0.661819	0.490875	0.892292	0.00677951
AC139887.4|AC022211.1	0.605285	0.441634	0.829578	0.00179816
Z82243.1|AC012645.3	1.56106	1.15724	2.1058	0.00354354
Z82243.1|EP300-AS1	1.89102	1.37678	2.59732	8.33269e-05
Z82243.1|AL662844.3	1.56348	1.14628	2.13251	0.00477192
Z82243.1|AC026355.2	1.49675	1.1095	2.01916	0.00828526
AL359697.1|AC020913.3	1.55785	1.13938	2.13002	0.00547843
AL359697.1|AC012645.3	1.62018	1.20085	2.18593	0.00159029
AL359697.1|AC137932.3	1.53399	1.1226	2.09612	0.00723192
AL359697.1|AC026355.2	1.51779	1.10809	2.07897	0.00933936
AP001628.1|AC026355.2	1.57831	1.16145	2.14478	0.00354037
AP001628.1|AL355075.2	1.53282	1.10884	2.11891	0.00972882
AC007552.2|AC022211.1	0.653229	0.483431	0.882668	0.00556134
AC245884.8|AL355075.2	1.49758	1.10939	2.02162	0.00833823
AL136115.2|AL662844.3	1.73887	1.25432	2.4106	0.000901478
AL136115.2|FAM30A	1.55556	1.1503	2.10359	0.00411391
AC245014.3|AC073534.2	1.49978	1.10875	2.02871	0.0085449
AC245014.3|FAM30A	1.64306	1.21329	2.22506	0.00132919
AC007014.2|AC012645.3	1.51574	1.1241	2.04383	0.00639177
AC007014.2|AC026355.2	1.59451	1.17818	2.15798	0.00251121
AC007014.2|FAM30A	1.50032	1.10791	2.03172	0.00873237
AF131215.5|LINC00630	0.624617	0.460518	0.847191	0.00247526
AF131215.5|AP005899.1	0.631037	0.466561	0.853496	0.00280674
AF131215.5|AC026356.1	0.612739	0.444407	0.844831	0.0028
SCAT2|FAM30A	1.55239	1.12674	2.13885	0.00714987
AC010186.3|AC092279.1	1.53406	1.12955	2.08342	0.0061438
EP300-AS1|AC026356.1	0.56428	0.418269	0.761261	0.000180028
AC015813.1|AC026355.2	1.94957	1.30386	2.91506	0.0011432
AC022211.1|AC026355.2	1.51679	1.12518	2.04468	0.00625665
AC022211.1|AL355075.2	1.53428	1.13771	2.06909	0.00502325
LINC02362|AC026356.1	0.657255	0.47973	0.900471	0.00898595
AC097641.2|AL355075.2	1.65149	1.21224	2.24989	0.00147277
AC037198.1|FAM30A	1.60869	1.17973	2.19362	0.00265992
AC011442.1|AC026355.2	1.58377	1.16958	2.14465	0.00295226
TAPT1-AS1|AC026355.2	1.723	1.24062	2.39295	0.00116802
LINC00630|AC026355.2	1.62713	1.20841	2.19094	0.00134101
AP000873.1|AC026355.2	1.51238	1.12136	2.03975	0.00671938
AC139887.1|AC026355.2	1.64015	1.19247	2.25589	0.00234777
AP001432.1|FAM30A	1.54838	1.13041	2.12087	0.00645727
AC004253.1|AC026355.2	1.60604	1.18276	2.18082	0.00240295
AC026355.2|AL133243.2	0.643231	0.474896	0.871236	0.00436637
AC026355.2|AP000786.1	0.645778	0.477792	0.872826	0.00444351
AC026355.2|AP001469.2	0.6734	0.498713	0.909276	0.0098608
AC026355.2|AC026356.1	0.546451	0.398429	0.749465	0.000177402
AC026355.2|AP001033.2	0.550953	0.403591	0.752122	0.000174215
AC026355.2|AC090517.2	0.657381	0.488302	0.885005	0.00568809
AP000786.1|FAM30A	1.51372	1.11223	2.06014	0.00837938
AC253576.2|AL355075.2	1.51969	1.11995	2.06211	0.00720053
AL355075.2|AP005899.1	0.662982	0.491877	0.893609	0.0069652
AL355075.2|AC026356.1	0.656114	0.483659	0.890061	0.00675889
AC092279.1|AC026356.1	0.561105	0.414427	0.759696	0.000185724
AC092279.1|AP001033.2	0.604731	0.444888	0.822003	0.00132042
AP000692.1|AC026356.1	0.606116	0.425986	0.862416	0.0053928
