# Supplementary material for: Risk coefficient model of necroptosis-related lncRNA in predicting the prognosis of patients with lung adenocarcinoma
Source: Sci Rep. 2022 Jun 29;12:11005. doi: 10.1038/s41598-022-15189-4 (PMC9243036; doi:10.1038/s41598-022-15189-4)
Supplement: Supplementary file 7 — Supplementary Table 6. [file 41598_2022_15189_MOESM7_ESM.xlsx]

## Sheet: corResult
symbol	type	correlation	p value
B cell	TIMER	-0.29973	4.58057e-11
T cell CD4+	TIMER	-0.128217	0.00572975
B cell memory	CIBERSORT	-0.201386	1.26311e-05
B cell plasma	CIBERSORT	-0.126424	0.00645141
T cell CD4+ memory activated	CIBERSORT	0.106605	0.0217788
Macrophage M0	CIBERSORT	0.112013	0.0158957
Macrophage M1	CIBERSORT	0.167581	0.000292561
Mast cell activated	CIBERSORT	-0.128884	0.00548029
Mast cell resting	CIBERSORT	0.10978	0.0181301
Neutrophil	CIBERSORT	0.108002	0.020101
B cell memory	CIBERSORT-ABS	-0.22392	1.13254e-06
B cell plasma	CIBERSORT-ABS	-0.190429	3.71929e-05
T cell CD4+ memory resting	CIBERSORT-ABS	-0.15971	0.000561777
T cell CD4+ memory activated	CIBERSORT-ABS	0.0994082	0.032474
T cell follicular helper	CIBERSORT-ABS	-0.133364	0.00404343
T cell regulatory (Tregs)	CIBERSORT-ABS	-0.134236	0.00380709
Monocyte	CIBERSORT-ABS	-0.103647	0.0257346
Macrophage M2	CIBERSORT-ABS	-0.101262	0.0293974
Myeloid dendritic cell resting	CIBERSORT-ABS	-0.115008	0.0132784
Mast cell activated	CIBERSORT-ABS	-0.15273	0.000977818
B cell	QUANTISEQ	-0.194753	2.44607e-05
Macrophage M2	QUANTISEQ	-0.254883	2.67116e-08
NK cell	QUANTISEQ	-0.172842	0.000186057
T cell CD4+ (non-regulatory)	QUANTISEQ	0.147939	0.00141174
T cell regulatory (Tregs)	QUANTISEQ	-0.228525	7.19428e-07
uncharacterized cell	QUANTISEQ	0.108956	0.0190614
T cell	MCPCOUNTER	-0.164085	0.000398926
B cell	MCPCOUNTER	-0.268782	4.83409e-09
Myeloid dendritic cell	MCPCOUNTER	-0.210401	5.22001e-06
Neutrophil	MCPCOUNTER	-0.125292	0.00697987
Endothelial cell	MCPCOUNTER	-0.149891	0.00123056
Myeloid dendritic cell activated	XCELL	-0.112543	0.0154021
B cell	XCELL	-0.220296	1.69879e-06
T cell CD4+ memory	XCELL	0.113536	0.0145129
T cell CD4+ naive	XCELL	-0.181686	8.43776e-05
T cell CD4+ central memory	XCELL	-0.244058	1.04958e-07
T cell CD8+	XCELL	-0.1249	0.00712809
Class-switched memory B cell	XCELL	-0.245535	8.74074e-08
Common lymphoid progenitor	XCELL	0.207764	6.55208e-06
Myeloid dendritic cell	XCELL	-0.193779	2.6902e-05
Endothelial cell	XCELL	-0.144291	0.00185394
Cancer associated fibroblast	XCELL	-0.185627	5.85963e-05
Granulocyte-monocyte progenitor	XCELL	-0.0996024	0.0321352
Hematopoietic stem cell	XCELL	-0.25529	2.84108e-08
Macrophage M2	XCELL	-0.157569	0.000667503
Mast cell	XCELL	-0.107314	0.0209133
B cell memory	XCELL	-0.195749	2.21792e-05
T cell NK	XCELL	-0.189735	3.97451e-05
B cell plasma	XCELL	-0.22221	1.37241e-06
T cell CD4+ Th1	XCELL	0.102832	0.0269272
T cell CD4+ Th2	XCELL	0.309399	9.95106e-12
immune score	XCELL	-0.214453	3.39963e-06
stroma score	XCELL	-0.188729	4.5127e-05
microenvironment score	XCELL	-0.235925	3.05472e-07
B cell	EPIC	-0.278113	1.34134e-09
T cell CD8+	EPIC	-0.0968018	0.0373589
Endothelial cell	EPIC	-0.162912	0.000439397
